# Supplementary material for: Comparative transcriptome analysis of wheat embryo and endosperm responses to ABA and H2O2 stresses during seed germination
Source: BMC Genomics. 2016 Feb 4;17:97. doi: 10.1186/s12864-016-2416-9 (PMC4743158; doi:10.1186/s12864-016-2416-9)
Supplement: Additional file 1: Table S1. — Complete list of normalized expression values obtained from three biological replicates based on independently treated plant materials. Each horizontal row represents an individual probe set; information of every probe set are represented in vertical columns, including the corresponding functional group of every probe set and their normalized expression values (ABA/H2O2 vs CK in different tissues). (xlsx 5.77 MB) [file 12864_2016_2416_MOESM1_ESM.xlsx]

## Sheet: Additional file 1
Additional file 1. Complete list of normalized expression values obtained from three biological replicates based on independently treated plant materials. Each horizontal row represents an individual probe set; information of every probe set are represented in vertical columns, including the corresponding functional group of every probeset and their normalized expression values (ABA/H2O2 vs CK in…
MapMan_Probe Set ID	MapMan functional binscode	Taes_AFFY_0709_name	type	Description	Normalized expression values
					Em_ABA_vs_CK	E_ABA_vs_CK	Em_H2O2_vs_CK	E_H2O2_vs_CK
ta.30702.1.s1_x_at	1.1.1.1	PS.lightreaction.photosystem II.LHC-II	Transcript	moderately similar to ( 421)AT2G34420| Symbols: LHCB1.5, LHB1B2 | LHB1B2 (Photosystem II light harvesting complex gene 1.5); chlorophyll binding | chr2:14529795-14530592 REVERSEmoderately similar to ( 442)CB2A_SPIOL gb|CK212505;	-0.479	-0.037	-1.202	-1.026
ta.4346.1.a1_x_at	1.1.1.1	PS.lightreaction.photosystem II.LHC-II	Transcript	moderately similar to ( 447)AT2G34420| Symbols: LHCB1.5, LHB1B2 | LHB1B2 (Photosystem II light harvesting complex gene 1.5); chlorophyll binding | chr2:14529795-14530592 REVERSEhighly similar to ( 501)CB21_WHEAT gb|CK214756;	-0.093	-0.295	0.108	0.369
ta.3795.1.s1_x_at	1.1.1.1	PS.lightreaction.photosystem II.LHC-II	Transcript	moderately similar to ( 405)AT2G34420| Symbols: LHCB1.5, LHB1B2 | LHB1B2 (Photosystem II light harvesting complex gene 1.5); chlorophyll binding | chr2:14529795-14530592 REVERSEmoderately similar to ( 449)CB21_WHEATCOG5048 gb|U73218.1;	0.271	0.544	-0.317	0.421
ta.28352.1.a1_at	1.1.1.1	PS.lightreaction.photosystem II.LHC-II	Transcript	very weakly similar to (89.0)AT2G34420| Symbols: LHCB1.5, LHB1B2 | LHB1B2 (Photosystem II light harvesting complex gene 1.5); chlorophyll binding | chr2:14529795-14530592 REVERSEvery weakly similar to (89.0)CB21_CUCSA gb|CA722746;	0.697	0.072	-0.924	1.168
ta.9718.2.s1_x_at	1.1.1.1	PS.lightreaction.photosystem II.LHC-II	Transcript	weakly similar to ( 163)AT2G34420| Symbols: LHCB1.5, LHB1B2 | LHB1B2 (Photosystem II light harvesting complex gene 1.5); chlorophyll binding | chr2:14529795-14530592 REVERSEweakly similar to ( 173)CB22_ORYSA gb|CA737941;	-0.998	0.295	-0.717	-0.265
taaffx.16981.1.a1_at	1.1.1.1	PS.lightreaction.photosystem II.LHC-II	Transcript	weakly similar to ( 173)AT1G15820| Symbols: CP24, LHCB6 | LHCB6 (LIGHT HARVESTING COMPLEX PSII); chlorophyll binding | chr1:5446680-5447671 REVERSEweakly similar to ( 170)CB4_SPIOL gb|CK212988;	0.25	-0.808	-1.329	0.093
ta.23025.1.a1_at	1.1.1.1	PS.lightreaction.photosystem II.LHC-II	Transcript	weakly similar to ( 111)AT2G34420| Symbols: LHCB1.5, LHB1B2 | LHB1B2 (Photosystem II light harvesting complex gene 1.5); chlorophyll binding | chr2:14529795-14530592 REVERSEweakly similar to ( 115)CB48_MAIZE gb|CA722519;	0.338	0.343	-1.18	0.669
ta.28697.3.s1_at	1.1.1.1	PS.lightreaction.photosystem II.LHC-II	Transcript	moderately similar to ( 407)AT3G61470| Symbols: LHCA2 | LHCA2 (Photosystem I light harvesting complex gene 2); chlorophyll binding | chr3:22756711-22758007 FORWARDmoderately similar to ( 410)CB12_PETHYVAR1 gb|CK211399;	-0.258	0.037	0.086	0.489
ta.29546.1.s1_at	1.1.1.1	PS.lightreaction.photosystem II.LHC-II	Transcript	weakly similar to ( 178)AT2G34420| Symbols: LHCB1.5, LHB1B2 | LHB1B2 (Photosystem II light harvesting complex gene 1.5); chlorophyll binding | chr2:14529795-14530592 REVERSEmoderately similar to ( 206)CB21_WHEAT gb|BE213430;	-0.798	-0.649	0.893	0.45
ta.29587.3.a1_at	1.1.1.1	PS.lightreaction.photosystem II.LHC-II	Transcript	weakly similar to ( 109)AT2G34420| Symbols: LHCB1.5, LHB1B2 | LHB1B2 (Photosystem II light harvesting complex gene 1.5); chlorophyll binding | chr2:14529795-14530592 REVERSEweakly similar to ( 109)CB22_HORVU gb|CA598865;	-0.982	0.71	-0.014	-0.7
ta.22984.2.s1_x_at	1.1.1.1	PS.lightreaction.photosystem II.LHC-II	Transcript	moderately similar to ( 254)AT2G34420| Symbols: LHCB1.5, LHB1B2 | LHB1B2 (Photosystem II light harvesting complex gene 1.5); chlorophyll binding | chr2:14529795-14530592 REVERSEmoderately similar to ( 288)CB21_WHEATCOG5048 gb|CK164231;	0.475	-0.092	0.804	-0.9
ta.27751.6.s1_at	1.1.1.1	PS.lightreaction.photosystem II.LHC-II	Transcript	weakly similar to ( 146)AT2G05070| Symbols: LHCB2, LHCB2.2 | LHCB2.2 (Photosystem II light harvesting complex gene 2.2); chlorophyll binding | chr2:1799433-1800326 REVERSEweakly similar to ( 155)CB23_ORYSA gb|BJ286005;	-0.432	0.118	0.031	-0.136
ta.30727.1.a1_at	1.1.1.1	PS.lightreaction.photosystem II.LHC-II	Transcript	moderately similar to ( 405)AT5G01530| Symbols: | chlorophyll A-B binding protein CP29 (LHCB4) | chr5:209083-210242 FORWARDmoderately similar to ( 233)CB29_CHLREVAR1 gb|CK211113;	-0.986	0.941	0.733	1.193
taaffx.128506.3.a1_at	1.1.1.1	PS.lightreaction.photosystem II.LHC-II	Transcript	weakly similar to ( 110)AT3G27690| Symbols: LHCB2.3, LHCB2, LHCB2:4 | LHCB2:4 (Photosystem II light harvesting complex gene 2.3); chlorophyll binding | chr3:10257239-10258158 FORWARDweakly similar to ( 127)CB22_HORVU gb|CA678081;	-0.034	1.699	-0.356	1.441
ta.1139.1.s1_x_at	1.1.1.1	PS.lightreaction.photosystem II.LHC-II	Transcript	moderately similar to ( 370)AT4G10340| Symbols: LHCB5 | LHCB5 (LIGHT HARVESTING COMPLEX OF PHOTOSYSTEM II 5); chlorophyll binding | chr4:6408196-6409492 FORWARDweakly similar to ( 191)CB2_PHYPA VAR1 COG5048 gb|BJ263196;	-1.807	1.451	0.102	1.607
ta.29587.2.s1_x_at	1.1.1.1	PS.lightreaction.photosystem II.LHC-II	Transcript	weakly similar to ( 191)AT2G34420| Symbols: LHCB1.5, LHB1B2 | LHB1B2 (Photosystem II light harvesting complex gene 1.5); chlorophyll binding | chr2:14529795-14530592 REVERSEmoderately similar to ( 204)CB2A_SPIOL gb|BG907131;	0.163	-0.549	-0.043	-0.005
ta.22984.1.s1_x_at	1.1.1.1	PS.lightreaction.photosystem II.LHC-II	Transcript	moderately similar to ( 275)AT2G34420| Symbols: LHCB1.5, LHB1B2 | LHB1B2 (Photosystem II light harvesting complex gene 1.5); chlorophyll binding | chr2:14529795-14530592 REVERSEmoderately similar to ( 318)CB21_WHEAT gb|CK211804;	0.489	-1.197	0.159	0.212
ta.881.2.s1_x_at	1.1.1.1	PS.lightreaction.photosystem II.LHC-II	Transcript	weakly similar to ( 152)AT1G45474| Symbols: LHCA5 | LHCA5 (Photosystem I light harvesting complex gene 5) | chr1:17181793-17182879 FORWARDvery weakly similar to (86.3)CB2B_PINSY gb|CA672612;	-0.075	-0.551	0.111	0.181
ta.27751.8.s1_at	1.1.1.1	PS.lightreaction.photosystem II.LHC-II	Transcript	weakly similar to ( 137)AT3G27690| Symbols: LHCB2.3, LHCB2, LHCB2:4 | LHCB2:4 (Photosystem II light harvesting complex gene 2.3); chlorophyll binding | chr3:10257239-10258158 FORWARDweakly similar to ( 146)CB23_ORYSA gb|BG905296;	-0.332	-0.592	-1.038	-0.614
taaffx.128506.1.s1_x_at	1.1.1.1	PS.lightreaction.photosystem II.LHC-II	Transcript	weakly similar to ( 125)AT2G34420| Symbols: LHCB1.5, LHB1B2 | LHB1B2 (Photosystem II light harvesting complex gene 1.5); chlorophyll binding | chr2:14529795-14530592 REVERSEweakly similar to ( 120)CB21_WHEATVAR1 COG5048 gb|CK152678;	-0.469	-1.076	0.855	-0.039
ta.30494.1.a1_at	1.1.1.1	PS.lightreaction.photosystem II.LHC-II	Transcript	moderately similar to ( 296)AT2G34420| Symbols: LHCB1.5, LHB1B2 | LHB1B2 (Photosystem II light harvesting complex gene 1.5); chlorophyll binding | chr2:14529795-14530592 REVERSEmoderately similar to ( 315)CB24_TOBAC gb|CK211654;	-0.654	-1.435	0.065	-0.973
ta.1130.3.s1_x_at	1.1.1.1	PS.lightreaction.photosystem II.LHC-II	Transcript	moderately similar to ( 320)AT5G54270| Symbols: LHCB3*1, LHCB3 | LHCB3 (LIGHT-HARVESTING CHLOROPHYLL BINDING PROTEIN 3) | chr5:22055650-22056609 FORWARDmoderately similar to ( 367)CB23_HORVU gb|AJ613398;	-0.448	-0.85	0.203	-0.603
ta.3249.2.s1_x_at	1.1.1.1	PS.lightreaction.photosystem II.LHC-II	Transcript	moderately similar to ( 443)AT2G34420| Symbols: LHCB1.5, LHB1B2 | LHB1B2 (Photosystem II light harvesting complex gene 1.5); chlorophyll binding | chr2:14529795-14530592 REVERSEmoderately similar to ( 477)CB21_WHEAT gb|CK215785;	-0.131	-1.044	-0.265	-0.329
taaffx.66663.2.s1_at	1.1.1.1	PS.lightreaction.photosystem II.LHC-II	Transcript	moderately similar to ( 301)AT2G34420| Symbols: LHCB1.5, LHB1B2 | LHB1B2 (Photosystem II light harvesting complex gene 1.5); chlorophyll binding | chr2:14529795-14530592 REVERSEmoderately similar to ( 332)CB2A_SPIOL gb|BE213293;	0.013	-0.785	0.988	1.37
ta.881.2.s1_a_at	1.1.1.1	PS.lightreaction.photosystem II.LHC-II	Transcript	weakly similar to ( 152)AT1G45474| Symbols: LHCA5 | LHCA5 (Photosystem I light harvesting complex gene 5) | chr1:17181793-17182879 FORWARDvery weakly similar to (86.3)CB2B_PINSY gb|CA672612;	-0.961	0.864	2	2.671
ta.3249.1.s1_at	1.1.1.1	PS.lightreaction.photosystem II.LHC-II	Transcript	weakly similar to ( 169)AT2G34420| Symbols: LHCB1.5, LHB1B2 | LHB1B2 (Photosystem II light harvesting complex gene 1.5); chlorophyll binding | chr2:14529795-14530592 REVERSEweakly similar to ( 181)CB22_SOYBN gb|CK167182;	1.561	0.067	1.943	0.887
ta.1139.1.s1_at	1.1.1.1	PS.lightreaction.photosystem II.LHC-II	Transcript	moderately similar to ( 370)AT4G10340| Symbols: LHCB5 | LHCB5 (LIGHT HARVESTING COMPLEX OF PHOTOSYSTEM II 5); chlorophyll binding | chr4:6408196-6409492 FORWARDweakly similar to ( 191)CB2_PHYPA VAR1 COG5048 gb|BJ263196;	0.685	0.105	1.721	0.864
ta.27751.4.a1_x_at	1.1.1.1	PS.lightreaction.photosystem II.LHC-II	Transcript	moderately similar to ( 252)AT2G34420| Symbols: LHCB1.5, LHB1B2 | LHB1B2 (Photosystem II light harvesting complex gene 1.5); chlorophyll binding | chr2:14529795-14530592 REVERSEmoderately similar to ( 280)CB22_ORYSACOG5048 VAR1 COG4886 COG5099 PRK08581 gb|CK211705;	0.723	0.179	1.346	0.088
ta.9718.2.s1_at	1.1.1.1	PS.lightreaction.photosystem II.LHC-II	Transcript	weakly similar to ( 163)AT2G34420| Symbols: LHCB1.5, LHB1B2 | LHB1B2 (Photosystem II light harvesting complex gene 1.5); chlorophyll binding | chr2:14529795-14530592 REVERSEweakly similar to ( 173)CB22_ORYSA gb|CA737941;	1.986	2.942	2.914	0.749
ta.22101.1.a1_at	1.1.1.1	PS.lightreaction.photosystem II.LHC-II	Transcript	very weakly similar to (96.3)AT2G34420| Symbols: LHCB1.5, LHB1B2 | LHB1B2 (Photosystem II light harvesting complex gene 1.5); chlorophyll binding | chr2:14529795-14530592 REVERSEvery weakly similar to ( 100)CB23_TOBAC gb|CA721955;	0.534	-1.818	1.118	-2.09
ta.29587.1.a1_at	1.1.1.1	PS.lightreaction.photosystem II.LHC-II	Transcript	weakly similar to ( 145)AT2G34430| Symbols: LHCB1.4, LHB1B1 | LHB1B1 (Photosystem II light harvesting complex gene 1.4); chlorophyll binding | chr2:14531897-14532697 FORWARDweakly similar to ( 146)CB24_TOBAC gb|BG907132;	0.811	-3	-0.227	-0.554
taaffx.53098.1.s1_x_at	1.1.1.1	PS.lightreaction.photosystem II.LHC-II	Transcript	very weakly similar to (98.2)AT2G05100| Symbols: LHCB2.3, LHCB2, LHCB2.1 | LHCB2.1 (Photosystem II light harvesting complex gene 2.1); chlorophyll binding | chr2:1823446-1824328 REVERSEweakly similar to ( 143)CB23_ORYSA gb|CA696836;	0.63	-1.559	0.354	-1.225
ta.9718.1.s1_at	1.1.1.1	PS.lightreaction.photosystem II.LHC-II	Transcript	moderately similar to ( 449)AT2G34420| Symbols: LHCB1.5, LHB1B2 | LHB1B2 (Photosystem II light harvesting complex gene 1.5); chlorophyll binding | chr2:14529795-14530592 REVERSEmoderately similar to ( 483)CB21_WHEAT gb|CA623997;	1.063	-2.786	1.569	-2.967
ta.881.1.s1_a_at	1.1.1.1	PS.lightreaction.photosystem II.LHC-II	Transcript	moderately similar to ( 293)AT1G45474| Symbols: LHCA5 | LHCA5 (Photosystem I light harvesting complex gene 5) | chr1:17181793-17182879 FORWARDweakly similar to ( 167)CB12_PETHY gb|CK213344;	-0.529	-3.084	0.924	-1.244
ta.25600.1.s1_x_at	1.1.1.1	PS.lightreaction.photosystem II.LHC-II	Transcript	weakly similar to ( 182)AT1G15820| Symbols: CP24, LHCB6 | LHCB6 (LIGHT HARVESTING COMPLEX PSII); chlorophyll binding | chr1:5446680-5447671 REVERSEweakly similar to ( 176)CB4_SPIOLCOG5048 VAR1 PRK08581 gb|BG907231;	1.23	-1.58	0.813	-1.635
ta.28496.1.a1_x_at	1.1.1.1	PS.lightreaction.photosystem II.LHC-II	Transcript	moderately similar to ( 306)AT2G34420| Symbols: LHCB1.5, LHB1B2 | LHB1B2 (Photosystem II light harvesting complex gene 1.5); chlorophyll binding | chr2:14529795-14530592 REVERSEmoderately similar to ( 329)CB2A_SPIOL gb|BQ172277;	-1.129	-3.4	-0.104	-1.96
ta.15430.1.s1_at	1.1.1.1	PS.lightreaction.photosystem II.LHC-II	Transcript	very weakly similar to (92.8)AT2G34420| Symbols: LHCB1.5, LHB1B2 | LHB1B2 (Photosystem II light harvesting complex gene 1.5); chlorophyll binding | chr2:14529795-14530592 REVERSEvery weakly similar to (95.9)CB21_MAIZE gb|CA484629;	0.347	-3.168	1.236	-3.438
ta.27751.2.s1_x_at	1.1.1.1	PS.lightreaction.photosystem II.LHC-II	Transcript	weakly similar to ( 117)AT5G54270| Symbols: LHCB3*1, LHCB3 | LHCB3 (LIGHT-HARVESTING CHLOROPHYLL BINDING PROTEIN 3) | chr5:22055650-22056609 FORWARDmoderately similar to ( 209)CB23_ORYSACOG5048 VAR1 gb|CK214731;	-0.969	-1.289	0.412	-2.366
ta.1130.2.s1_x_at	1.1.1.1	PS.lightreaction.photosystem II.LHC-II	Transcript	moderately similar to ( 234)AT5G54270| Symbols: LHCB3*1, LHCB3 | LHCB3 (LIGHT-HARVESTING CHLOROPHYLL BINDING PROTEIN 3) | chr5:22055650-22056609 FORWARDmoderately similar to ( 240)CB23_HORVU gb|CK212780;	-0.162	-0.959	-0.514	-1.33
ta.27751.7.a1_x_at	1.1.1.1	PS.lightreaction.photosystem II.LHC-II	Transcript	moderately similar to ( 259)AT2G34420| Symbols: LHCB1.5, LHB1B2 | LHB1B2 (Photosystem II light harvesting complex gene 1.5); chlorophyll binding | chr2:14529795-14530592 REVERSEmoderately similar to ( 277)CB24_TOBAC gb|BG908738;	-1.019	-1.242	1.7	-1.602
ta.1130.1.s1_a_at	1.1.1.1	PS.lightreaction.photosystem II.LHC-II	Transcript	moderately similar to ( 297)AT5G54270| Symbols: LHCB3*1, LHCB3 | LHCB3 (LIGHT-HARVESTING CHLOROPHYLL BINDING PROTEIN 3) | chr5:22055650-22056609 FORWARDmoderately similar to ( 308)CB23_HORVU gb|BG907492;	0.678	-0.268	1.748	-0.958
taaffx.114127.1.s1_x_at	1.1.1.1	PS.lightreaction.photosystem II.LHC-II	Transcript	very weakly similar to (95.5)AT2G34420| Symbols: LHCB1.5, LHB1B2 | LHB1B2 (Photosystem II light harvesting complex gene 1.5); chlorophyll binding | chr2:14529795-14530592 REVERSEweakly similar to ( 120)CB21_WHEAT gb|CA598274;	0.996	-0.216	1.935	-0.704
ta.881.2.s1_at	1.1.1.1	PS.lightreaction.photosystem II.LHC-II	Transcript	weakly similar to ( 152)AT1G45474| Symbols: LHCA5 | LHCA5 (Photosystem I light harvesting complex gene 5) | chr1:17181793-17182879 FORWARDvery weakly similar to (86.3)CB2B_PINSY gb|CA672612;	2.29	-0.259	1.411	-0.844
ta.881.1.s1_at	1.1.1.1	PS.lightreaction.photosystem II.LHC-II	Transcript	moderately similar to ( 293)AT1G45474| Symbols: LHCA5 | LHCA5 (Photosystem I light harvesting complex gene 5) | chr1:17181793-17182879 FORWARDweakly similar to ( 167)CB12_PETHY gb|CK213344;	1.103	-1.686	2.206	-0.803
ta.2402.3.s1_x_at	1.1.1.1	PS.lightreaction.photosystem II.LHC-II	Transcript	weakly similar to ( 198)AT3G54890| Symbols: LHCA1 | LHCA1 | chr3:20350859-20351900 REVERSEvery weakly similar to (90.5)CB21_ORYSA gb|CK216367;	-0.835	-3.532	-2.216	-2.374
ta.30727.1.s1_at	1.1.1.1	PS.lightreaction.photosystem II.LHC-II	Transcript	moderately similar to ( 405)AT5G01530| Symbols: | chlorophyll A-B binding protein CP29 (LHCB4) | chr5:209083-210242 FORWARDmoderately similar to ( 233)CB29_CHLREVAR1 gb|CD873777;	-2.388	-0.568	-1.86	-1.137
ta.3249.3.a1_at	1.1.1.1	PS.lightreaction.photosystem II.LHC-II	Transcript	moderately similar to ( 301)AT2G34420| Symbols: LHCB1.5, LHB1B2 | LHB1B2 (Photosystem II light harvesting complex gene 1.5); chlorophyll binding | chr2:14529795-14530592 REVERSEmoderately similar to ( 320)CB24_TOBACVAR1 COG5048 gb|CK211276;	-1.012	0.271	-1.21	-1.2
ta.28496.1.a1_at	1.1.1.1	PS.lightreaction.photosystem II.LHC-II	Transcript	moderately similar to ( 306)AT2G34420| Symbols: LHCB1.5, LHB1B2 | LHB1B2 (Photosystem II light harvesting complex gene 1.5); chlorophyll binding | chr2:14529795-14530592 REVERSEmoderately similar to ( 329)CB2A_SPIOL gb|BQ172277;	-1.274	0.072	-2.379	-1.933
ta.3252.1.s1_at	1.1.1.2	PS.lightreaction.photosystem II.PSII polypeptide subunits	Transcript	gb|BJ209220;	0.284	0.489	-0.169	0.296
ta.28750.2.a1_x_at	1.1.1.2	PS.lightreaction.photosystem II.PSII polypeptide subunits	Transcript	gb|BG905748;	1.37	-0.453	-1.381	1.084
ta.28015.1.s1_at	1.1.1.2	PS.lightreaction.photosystem II.PSII polypeptide subunits	Transcript	moderately similar to ( 255)AT5G11450| Symbols: | oxygen-evolving complex-related | chr5:3654476-3656358 FORWARD gb|BE496816;	0.674	0.121	0.103	-0.504
ta.1161.1.s1_at	1.1.1.2	PS.lightreaction.photosystem II.PSII polypeptide subunits	Transcript	moderately similar to ( 204)AT1G44575| Symbols: PSBS, NPQ4 | NPQ4 (NONPHOTOCHEMICAL QUENCHING) | chr1:16874208-16874988 FORWARDmoderately similar to ( 209)PSBS_TOBAC VAR1 gb|BJ261576;	0.007	-0.273	-1.478	0.794
taaffx.128757.5.s1_at	1.1.1.2	PS.lightreaction.photosystem II.PSII polypeptide subunits	Transcript	very weakly similar to (89.7)ATCG00020| Symbols: PSBA | Encodes chlorophyll binding protein D1, a part of the photosystem II reaction center core | chrC:383-1444 REVERSEvery weakly similar to (92.0)PSBA_WHEAT gb|CA660592;	-1.214	0.071	1.116	0.527
ta.17009.2.s1_at	1.1.1.2	PS.lightreaction.photosystem II.PSII polypeptide subunits	Transcript	very weakly similar to (88.6)AT3G55330| Symbols: PPL1 | PPL1 (PSBP-LIKE PROTEIN 1); calcium ion binding | chr3:20525008-20526252 REVERSE gb|CA622743;	-2.582	-0.019	1.719	0.117
taaffx.28455.1.s1_at	1.1.1.2	PS.lightreaction.photosystem II.PSII polypeptide subunits	Transcript	moderately similar to ( 214)ATCG00270| Symbols: PSBD | PSII D2 protein | chrC:32711-33772 FORWARDmoderately similar to ( 217)PSBD_SECCE gb|CA659945;	-0.431	0.047	0.336	-0.995
ta.8061.1.s1_at	1.1.1.2	PS.lightreaction.photosystem II.PSII polypeptide subunits	Transcript	weakly similar to ( 185)AT4G28660| Symbols: PSB28 | PSB28 (PHOTOSYSTEM II REACTION CENTER PSB28 PROTEIN) | chr4:14150014-14150939 FORWARD gb|CA619133;	-0.416	0.018	0.631	-0.191
ta.20911.1.a1_at	1.1.1.2	PS.lightreaction.photosystem II.PSII polypeptide subunits	Transcript	very weakly similar to (86.3)AT2G39470| Symbols: PPL2 | PPL2 (PSBP-LIKE PROTEIN 2); calcium ion binding | chr2:16483413-16484480 FORWARD gb|CA632650;	0.863	0.469	0.94	0.335
taaffx.132743.6.s1_x_at	1.1.1.2	PS.lightreaction.photosystem II.PSII polypeptide subunits	Transcript	very weakly similar to (94.7)ATCG00070| Symbols: PSBK | PSII K protein | chrC:7017-7202 FORWARDweakly similar to ( 128)PSBK_SECCE gb|CA635620;	-0.635	-0.281	1.365	-0.64
ta.1426.1.s1_x_at	1.1.1.2	PS.lightreaction.photosystem II.PSII polypeptide subunits	Transcript	weakly similar to ( 162)AT1G14150| Symbols: | oxygen evolving enhancer 3 (PsbQ) family protein | chr1:4839882-4840629 FORWARD gb|CA621850;	-0.732	-0.107	1.323	0.435
taaffx.128566.1.a1_at	1.1.1.2	PS.lightreaction.photosystem II.PSII polypeptide subunits	Transcript	weakly similar to ( 105)AT4G28660| Symbols: PSB28 | PSB28 (PHOTOSYSTEM II REACTION CENTER PSB28 PROTEIN) | chr4:14150014-14150939 FORWARD gb|CK214162;	-0.588	0.368	1.166	-0.043
taaffx.132743.7.s1_x_at	1.1.1.2	PS.lightreaction.photosystem II.PSII polypeptide subunits	Transcript	very weakly similar to (99.4)PSBK_SECCE gb|CA696164;	0.215	0.115	0.151	0.091
taaffx.120874.1.s1_x_at	1.1.1.2	PS.lightreaction.photosystem II.PSII polypeptide subunits	Transcript	weakly similar to ( 147)AT1G06680| Symbols: OEE2, PSII-P, PSBP-1 | PSBP-1 (OXYGEN-EVOLVING ENHANCER PROTEIN 2) | chr1:2048075-2049185 FORWARDmoderately similar to ( 228)PSBP_WHEAT gb|BM136337;	-0.559	0.404	0.626	-0.872
ta.19618.1.s1_at	1.1.1.2	PS.lightreaction.photosystem II.PSII polypeptide subunits	Transcript	gb|CA654177;	-0.384	0.16	0.109	-0.009
ta.28265.1.s1_at	1.1.1.2	PS.lightreaction.photosystem II.PSII polypeptide subunits	Transcript	very weakly similar to (92.4)AT4G05180| Symbols: PSBQ, PSBQ-2, PSII-Q | PSBQ/PSBQ-2/PSII-Q (PHOTOSYSTEM II SUBUNIT Q-2); calcium ion binding | chr4:2672091-2673168 REVERSEweakly similar to ( 117)PSBQ1_MAIZE gb|CK213341;	-0.495	1.943	0.924	2.015
taaffx.132743.5.s1_at	1.1.1.2	PS.lightreaction.photosystem II.PSII polypeptide subunits	Transcript	very weakly similar to (86.7)ATCG00070| Symbols: PSBK | PSII K protein | chrC:7017-7202 FORWARDweakly similar to ( 120)PSBK_SECCE gb|CA617935;	-1.163	0.936	-0.582	0.349
taaffx.59603.1.s1_at	1.1.1.2	PS.lightreaction.photosystem II.PSII polypeptide subunits	Transcript	very weakly similar to (82.0)AT1G77090| Symbols: | thylakoid lumenal 29.8 kDa protein | chr1:28965470-28966769 REVERSE gb|CA598127;	-0.343	1.731	-0.248	2.034
ta.22648.1.s1_a_at	1.1.1.2	PS.lightreaction.photosystem II.PSII polypeptide subunits	Transcript	weakly similar to ( 164)AT3G01440| Symbols: | oxygen evolving enhancer 3 (PsbQ) family protein | chr3:168485-169414 FORWARD gb|CK211825;	-1.488	0.29	-0.354	1.6
taaffx.128566.3.s1_at	1.1.1.2	PS.lightreaction.photosystem II.PSII polypeptide subunits	Transcript	weakly similar to ( 105)AT4G28660| Symbols: PSB28 | PSB28 (PHOTOSYSTEM II REACTION CENTER PSB28 PROTEIN) | chr4:14150014-14150939 FORWARD gb|CA677659;	-0.174	0.92	0.483	0.849
taaffx.128757.1.s1_at	1.1.1.2	PS.lightreaction.photosystem II.PSII polypeptide subunits	Transcript	moderately similar to ( 314)ATCG00020| Symbols: PSBA | Encodes chlorophyll binding protein D1, a part of the photosystem II reaction center core | chrC:383-1444 REVERSEmoderately similar to ( 318)PSBA_WHEAT gb|CA692424;	-0.298	-1.458	-0.402	-0.488
taaffx.128712.2.s1_s_at	1.1.1.2	PS.lightreaction.photosystem II.PSII polypeptide subunits	Transcript	moderately similar to ( 433)ATCG00280| Symbols: PSBC | chloroplast gene encoding a CP43 subunit of the photosystem II reaction center. promoter contains a blue-light responsive element. | chrC:33720-35141 FORWARDmoderately similar to ( 440)PSBC_SACOF gb|CA674993;	-0.514	-0.845	-0.523	-0.69
taaffx.6196.1.s1_at	1.1.1.2	PS.lightreaction.photosystem II.PSII polypeptide subunits	Transcript	very weakly similar to (86.3)ATCG00580| Symbols: PSBE | PSII cytochrome b559. There have been many speculations about the function of Cyt b559, but the most favored at present is that it plays a protective role by acting as an electron acceptor or electron donor under conditions when electron flow through PSII is not optimized. | chrC:64071-64322 REVERSEvery weakly similar to (84.3)PSBE_WHEAT gb|…	0.166	-0.675	-0.61	-0.92
ta.20911.2.a1_at	1.1.1.2	PS.lightreaction.photosystem II.PSII polypeptide subunits	Transcript	weakly similar to ( 191)AT2G39470| Symbols: PPL2 | PPL2 (PSBP-LIKE PROTEIN 2); calcium ion binding | chr2:16483413-16484480 FORWARD gb|BE213349;	-0.369	-1.814	1.951	0.398
taaffx.56008.1.s1_at	1.1.1.2	PS.lightreaction.photosystem II.PSII polypeptide subunits	Transcript	gb|CA658568;	1.15	0.128	1.433	1.272
ta.26444.1.s1_at	1.1.1.2	PS.lightreaction.photosystem II.PSII polypeptide subunits	Transcript	moderately similar to ( 241)AT2G30790| Symbols: PSBP-2 | PSBP-2 (photosystem II subunit P-2); calcium ion binding | chr2:13126124-13127167 REVERSEmoderately similar to ( 261)PSBP_SPIOL gb|CD490853;	1.948	1.292	0.617	1.416
ta.22587.1.s1_x_at	1.1.1.2	PS.lightreaction.photosystem II.PSII polypeptide subunits	Transcript	weakly similar to ( 160)AT1G03600| Symbols: | photosystem II family protein | chr1:898915-899439 FORWARD gb|CA705375;	2.469	1.443	2.093	1.954
taaffx.128566.2.s1_at	1.1.1.2	PS.lightreaction.photosystem II.PSII polypeptide subunits	Transcript	weakly similar to ( 142)AT4G28660| Symbols: PSB28 | PSB28 (PHOTOSYSTEM II REACTION CENTER PSB28 PROTEIN) | chr4:14150014-14150939 FORWARD gb|CA680426;	-0.09	2.051	0.83	0.179
ta.29583.1.s1_at	1.1.1.2	PS.lightreaction.photosystem II.PSII polypeptide subunits	Transcript	weakly similar to ( 122)AT5G02120| Symbols: OHP | OHP (ONE HELIX PROTEIN) | chr5:419141-419630 FORWARD gb|CD863680;	0.576	-1.631	1.196	-0.235
ta.1426.1.s1_at	1.1.1.2	PS.lightreaction.photosystem II.PSII polypeptide subunits	Transcript	weakly similar to ( 162)AT1G14150| Symbols: | oxygen evolving enhancer 3 (PsbQ) family protein | chr1:4839882-4840629 FORWARD gb|CA621850;	-0.085	-1.796	0.308	-1.46
ta.28750.1.s1_at	1.1.1.2	PS.lightreaction.photosystem II.PSII polypeptide subunits	Transcript	very weakly similar to (82.4)AT1G79040| Symbols: PSBR | PSBR (photosystem II subunit R) | chr1:29740978-29741674 FORWARDweakly similar to ( 140)PSBR_HORVU gb|CD884700;	1.295	-2.875	0.477	-1.539
ta.17009.2.s1_x_at	1.1.1.2	PS.lightreaction.photosystem II.PSII polypeptide subunits	Transcript	very weakly similar to (88.6)AT3G55330| Symbols: PPL1 | PPL1 (PSBP-LIKE PROTEIN 1); calcium ion binding | chr3:20525008-20526252 REVERSE gb|CA622743;	0.561	-2.25	1.171	-1.055
ta.1426.3.s1_s_at	1.1.1.2	PS.lightreaction.photosystem II.PSII polypeptide subunits	Transcript	very weakly similar to (83.6)AT1G14150| Symbols: | oxygen evolving enhancer 3 (PsbQ) family protein | chr1:4839882-4840629 FORWARD gb|CA619397;	-0.282	0.334	0.774	-1.441
taaffx.30186.1.s1_at	1.1.1.2	PS.lightreaction.photosystem II.PSII polypeptide subunits	Transcript	very weakly similar to (95.5)AT3G56650| Symbols: | thylakoid lumenal 20 kDa protein | chr3:20995786-20996892 FORWARD gb|CA627286;	1.38	-0.393	-0.257	-1.786
ta.27793.2.s1_x_at	1.1.1.2	PS.lightreaction.photosystem II.PSII polypeptide subunits	Transcript	weakly similar to ( 132)AT1G79040| Symbols: PSBR | PSBR (photosystem II subunit R) | chr1:29740978-29741674 FORWARDweakly similar to ( 150)PSBR_SPIOL gb|CK218048;	-1.079	-0.959	-0.167	-2.222
ta.12849.1.s1_at	1.1.1.2	PS.lightreaction.photosystem II.PSII polypeptide subunits	Transcript	weakly similar to ( 127)AT1G79040| Symbols: PSBR | PSBR (photosystem II subunit R) | chr1:29740978-29741674 FORWARDweakly similar to ( 136)PSBR_SOLTU gb|CD490720;	0.878	-1.295	-0.934	-1.273
ta.21596.1.s1_at	1.1.1.2	PS.lightreaction.photosystem II.PSII polypeptide subunits	Transcript	weakly similar to ( 159)AT3G50820| Symbols: PSBO2, PSBO-2 | PSBO-2/PSBO2 (PHOTOSYSTEM II SUBUNIT O-2); oxygen evolving/ poly(U) binding | chr3:18901989-18903292 REVERSEweakly similar to ( 171)PSBO_TOBAC gb|CA696691;	1.507	-0.595	-0.131	-1.911
ta.841.1.s1_a_at	1.1.1.2	PS.lightreaction.photosystem II.PSII polypeptide subunits	Transcript	moderately similar to ( 392)AT3G50820| Symbols: PSBO2, PSBO-2 | PSBO-2/PSBO2 (PHOTOSYSTEM II SUBUNIT O-2); oxygen evolving/ poly(U) binding | chr3:18901989-18903292 REVERSEmoderately similar to ( 467)PSBO_WHEATVAR1 COG5048 PRK08581 gb|BJ319092;	-0.638	-0.883	0.545	-1.266
ta.28750.1.s1_x_at	1.1.1.2	PS.lightreaction.photosystem II.PSII polypeptide subunits	Transcript	very weakly similar to (82.4)AT1G79040| Symbols: PSBR | PSBR (photosystem II subunit R) | chr1:29740978-29741674 FORWARDweakly similar to ( 140)PSBR_HORVU gb|CD884700;	1.712	0.513	1.537	-0.204
ta.3987.1.s1_x_at	1.1.1.2	PS.lightreaction.photosystem II.PSII polypeptide subunits	Transcript	weakly similar to ( 107)AT5G02120| Symbols: OHP | OHP (ONE HELIX PROTEIN) | chr5:419141-419630 FORWARD gb|BJ256435;	0.938	-0.881	0.847	-0.483
taaffx.128757.3.s1_at	1.1.1.2	PS.lightreaction.photosystem II.PSII polypeptide subunits	Transcript	weakly similar to ( 142)ATCG00020| Symbols: PSBA | Encodes chlorophyll binding protein D1, a part of the photosystem II reaction center core | chrC:383-1444 REVERSEweakly similar to ( 144)PSBA_WHEAT gb|CA656907;	0.903	-0.167	2.96	-2.494
ta.1426.3.s1_x_at	1.1.1.2	PS.lightreaction.photosystem II.PSII polypeptide subunits	Transcript	very weakly similar to (83.6)AT1G14150| Symbols: | oxygen evolving enhancer 3 (PsbQ) family protein | chr1:4839882-4840629 FORWARD gb|CA619397;	-1.199	-0.493	-0.549	0.495
taaffx.71746.1.a1_at	1.1.1.2	PS.lightreaction.photosystem II.PSII polypeptide subunits	Transcript	weakly similar to ( 107)AT1G79040| Symbols: PSBR | PSBR (photosystem II subunit R) | chr1:29740978-29741674 FORWARDweakly similar to ( 127)PSBR_SPIOL gb|CK212401;	-1.44	-1.42	0.125	-1.028
ta.9110.1.s1_at	1.1.1.2	PS.lightreaction.photosystem II.PSII polypeptide subunits	Transcript	weakly similar to ( 112)AT5G02120| Symbols: OHP | OHP (ONE HELIX PROTEIN) | chr5:419141-419630 FORWARD gb|CK214493;	-3.856	-0.616	-0.114	0.065
ta.1426.3.s1_at	1.1.1.2	PS.lightreaction.photosystem II.PSII polypeptide subunits	Transcript	very weakly similar to (83.6)AT1G14150| Symbols: | oxygen evolving enhancer 3 (PsbQ) family protein | chr1:4839882-4840629 FORWARD gb|CA619397;	-0.811	-2.167	-1.14	-1.683
taaffx.128757.3.s1_s_at	1.1.1.2	PS.lightreaction.photosystem II.PSII polypeptide subunits	Transcript	weakly similar to ( 142)ATCG00020| Symbols: PSBA | Encodes chlorophyll binding protein D1, a part of the photosystem II reaction center core | chrC:383-1444 REVERSEweakly similar to ( 144)PSBA_WHEAT gb|CA656907;	-0.877	-0.677	-0.558	-1.142
ta.85.1.s1_at	1.1.1.2	PS.lightreaction.photosystem II.PSII polypeptide subunits	Transcript	moderately similar to ( 211)AT1G06680| Symbols: OEE2, PSII-P, PSBP-1 | PSBP-1 (OXYGEN-EVOLVING ENHANCER PROTEIN 2) | chr1:2048075-2049185 FORWARDmoderately similar to ( 291)PSBP_WHEATVAR1 COG5048 gb|CK208348;	-0.985	-1.225	-0.123	-0.66
taaffx.52468.1.s1_at	1.1.2	PS.lightreaction.photosystem I	Transcript	weakly similar to ( 172)AT3G21740| Symbols: APO4 | APO4 (ACCUMULATION OF PHOTOSYSTEM ONE 4) | chr3:7662549-7663645 REVERSE gb|CA707144;	1.283	1.266	1.378	0.705
ta.27646.1.s1_x_at	1.1.2.1	PS.lightreaction.photosystem I.LHC-I	Transcript	weakly similar to ( 200)AT1G61520| Symbols: LHCA3 | LHCA3 (Photosystem I light harvesting complex gene 3) | chr1:22704158-22704814 FORWARDvery weakly similar to (88.2)CB12_PETHY gb|CK211847;	0.497	0.693	0.025	-0.139
ta.2402.1.s1_at	1.1.2.1	PS.lightreaction.photosystem I.LHC-I	Transcript	very weakly similar to (97.4)AT3G54890| Symbols: LHCA1 | LHCA1 | chr3:20350859-20351900 REVERSE gb|CA722522;	0.31	-0.839	0.053	0.851
ta.12572.1.a1_at	1.1.2.1	PS.lightreaction.photosystem I.LHC-I	Transcript	weakly similar to ( 117)AT3G54890| Symbols: LHCA1 | LHCA1 | chr3:20350859-20351900 REVERSE gb|BQ243633;	0.08	-1.217	-0.563	-0.692
ta.27646.1.s1_at	1.1.2.1	PS.lightreaction.photosystem I.LHC-I	Transcript	weakly similar to ( 200)AT1G61520| Symbols: LHCA3 | LHCA3 (Photosystem I light harvesting complex gene 3) | chr1:22704158-22704814 FORWARDvery weakly similar to (88.2)CB12_PETHY gb|CK211847;	-0.288	-0.943	-0.214	0.502
ta.20639.2.a1_a_at	1.1.2.1	PS.lightreaction.photosystem I.LHC-I	Transcript	weakly similar to ( 142)AT3G47470| Symbols: CAB4, LHCA4 | LHCA4 (Photosystem I light harvesting complex gene 4); chlorophyll binding | chr3:17504607-17505758 REVERSE gb|BQ620062;	-0.825	-0.735	0.646	-0.849
ta.3890.1.s1_a_at	1.1.2.1	PS.lightreaction.photosystem I.LHC-I	Transcript	weakly similar to ( 125)AT1G34000| Symbols: OHP2 | OHP2 (ONE-HELIX PROTEIN 2) | chr1:12358131-12358882 REVERSE gb|AJ440547;	-0.119	-0.297	1.176	0.583
ta.881.3.s1_at	1.1.2.1	PS.lightreaction.photosystem I.LHC-I	Transcript	very weakly similar to (80.5)AT1G45474| Symbols: LHCA5 | LHCA5 (Photosystem I light harvesting complex gene 5) | chr1:17181793-17182879 FORWARD gb|CA621896;	2.41	0.648	3.433	1.689
ta.20639.3.s1_x_at	1.1.2.1	PS.lightreaction.photosystem I.LHC-I	Transcript	moderately similar to ( 237)AT3G47470| Symbols: CAB4, LHCA4 | LHCA4 (Photosystem I light harvesting complex gene 4); chlorophyll binding | chr3:17504607-17505758 REVERSEweakly similar to ( 158)CB12_PETHY gb|CA635230;	-1.074	-2.305	0.028	-2.252
ta.20639.2.a1_x_at	1.1.2.1	PS.lightreaction.photosystem I.LHC-I	Transcript	weakly similar to ( 142)AT3G47470| Symbols: CAB4, LHCA4 | LHCA4 (Photosystem I light harvesting complex gene 4); chlorophyll binding | chr3:17504607-17505758 REVERSE gb|BQ620062;	0.656	-2.105	0.648	-1.481
ta.12572.1.a1_x_at	1.1.2.1	PS.lightreaction.photosystem I.LHC-I	Transcript	weakly similar to ( 117)AT3G54890| Symbols: LHCA1 | LHCA1 | chr3:20350859-20351900 REVERSE gb|BQ243633;	0.263	-2.696	1.133	-2.348
ta.2402.1.s1_a_at	1.1.2.1	PS.lightreaction.photosystem I.LHC-I	Transcript	very weakly similar to (97.4)AT3G54890| Symbols: LHCA1 | LHCA1 | chr3:20350859-20351900 REVERSE gb|CA722522;	-0.103	0.448	0.186	-1.393
ta.20639.2.a1_at	1.1.2.1	PS.lightreaction.photosystem I.LHC-I	Transcript	weakly similar to ( 142)AT3G47470| Symbols: CAB4, LHCA4 | LHCA4 (Photosystem I light harvesting complex gene 4); chlorophyll binding | chr3:17504607-17505758 REVERSE gb|BQ620062;	0.017	-0.78	0.171	-1.159
ta.20639.3.s1_a_at	1.1.2.1	PS.lightreaction.photosystem I.LHC-I	Transcript	moderately similar to ( 237)AT3G47470| Symbols: CAB4, LHCA4 | LHCA4 (Photosystem I light harvesting complex gene 4); chlorophyll binding | chr3:17504607-17505758 REVERSEweakly similar to ( 158)CB12_PETHY gb|CA635230;	0.836	-0.47	2.576	-0.928
ta.20639.1.s1_x_at	1.1.2.1	PS.lightreaction.photosystem I.LHC-I	Transcript	moderately similar to ( 240)AT3G47470| Symbols: CAB4, LHCA4 | LHCA4 (Photosystem I light harvesting complex gene 4); chlorophyll binding | chr3:17504607-17505758 REVERSEweakly similar to ( 158)CB12_PETHY gb|CA675788;	-1.791	-1.376	-0.599	-0.971
taaffx.97040.1.s1_at	1.1.2.2	PS.lightreaction.photosystem I.PSI polypeptide subunits	Transcript	very weakly similar to (89.4)AT1G52230| Symbols: PSAH2, PSAH-2, PSI-H | PSAH-2/PSAH2/PSI-H (PHOTOSYSTEM I SUBUNIT H-2) | chr1:19458571-19459177 FORWARDweakly similar to ( 122)PSAH_HORVU gb|BE213289;	-0.71	0.773	-0.301	0.22
ta.4255.2.s1_at	1.1.2.2	PS.lightreaction.photosystem I.PSI polypeptide subunits	Transcript	gb|CA627750;	-0.967	-0.101	-0.394	-0.279
ta.22831.1.s1_at	1.1.2.2	PS.lightreaction.photosystem I.PSI polypeptide subunits	Transcript	weakly similar to ( 181)AT1G08380| Symbols: PSAO | PSAO (photosystem I subunit O) | chr1:2641001-2641736 REVERSE gb|CK211942;	-0.195	0.057	-0.64	-0.18
taaffx.58068.1.s1_at	1.1.2.2	PS.lightreaction.photosystem I.PSI polypeptide subunits	Transcript	weakly similar to ( 106)AT4G02770| Symbols: PSAD-1 | PSAD-1 (photosystem I subunit D-1) | chr4:1229247-1229873 REVERSEweakly similar to ( 117)PSAD_HORVU gb|CA622661;	-0.306	0.241	-0.616	0.372
ta.26790.1.a1_at	1.1.2.2	PS.lightreaction.photosystem I.PSI polypeptide subunits	Transcript	gb|CD491189;	-0.085	0.193	0.634	-0.349
ta.28363.2.s1_a_at	1.1.2.2	PS.lightreaction.photosystem I.PSI polypeptide subunits	Transcript	weakly similar to ( 158)AT5G64040| Symbols: PSAN | PSAN (photosystem I reaction center subunit PSI-N); calmodulin binding | chr5:25645916-25646635 REVERSEmoderately similar to ( 201)PSAN_HORVU gb|BE217056;	0.894	1.141	1.052	-0.792
taaffx.26519.1.s1_at	1.1.2.2	PS.lightreaction.photosystem I.PSI polypeptide subunits	Transcript	weakly similar to ( 137)ATCG00350| Symbols: PSAA | Encodes psaA protein comprising the reaction center for photosystem I along with psaB protein; hydrophobic protein encoded by the chloroplast genome. | chrC:39605-41857 REVERSEweakly similar to ( 137)PSAA_WHEAT gb|CA688032;	-0.279	1.389	-1.136	0.669
taaffx.80705.1.s1_at	1.1.2.2	PS.lightreaction.photosystem I.PSI polypeptide subunits	Transcript	weakly similar to ( 124)ATCG00350| Symbols: PSAA | Encodes psaA protein comprising the reaction center for photosystem I along with psaB protein; hydrophobic protein encoded by the chloroplast genome. | chrC:39605-41857 REVERSEweakly similar to ( 129)PSAA_WHEAT gb|CA693703;	-1.376	-0.118	-0.708	1.468
taaffx.12631.1.s1_at	1.1.2.2	PS.lightreaction.photosystem I.PSI polypeptide subunits	Transcript	moderately similar to ( 337)ATCG00340| Symbols: PSAB | Encodes the D1 subunit of photosystem I and II reaction centers. | chrC:37375-39579 REVERSEmoderately similar to ( 351)PSAB_WHEAT gb|BJ248421;	-0.423	-0.711	-0.118	-0.078
ta.27761.2.s1_x_at	1.1.2.2	PS.lightreaction.photosystem I.PSI polypeptide subunits	Transcript	very weakly similar to (89.7)AT1G30380| Symbols: PSAK | PSAK (PHOTOSYSTEM I SUBUNIT K) | chr1:10722307-10722995 FORWARDweakly similar to ( 146)PSAK_HORVU gb|CK211226;	-0.049	-0.821	0.854	-0.589
taaffx.49006.1.a1_at	1.1.2.2	PS.lightreaction.photosystem I.PSI polypeptide subunits	Transcript	moderately similar to ( 329)ATCG00340| Symbols: PSAB | Encodes the D1 subunit of photosystem I and II reaction centers. | chrC:37375-39579 REVERSEmoderately similar to ( 330)PSAB_WHEAT gb|CA669206;	-0.443	-1.335	0.023	-0.822
ta.1969.1.s1_a_at	1.1.2.2	PS.lightreaction.photosystem I.PSI polypeptide subunits	Transcript	weakly similar to ( 103)AT4G28750| Symbols: PSAE-1 | PSAE-1 (PSA E1 KNOCKOUT); catalytic | chr4:14202957-14203894 REVERSEweakly similar to ( 122)PSAE_HORVU gb|BE216986;	0.027	-2.304	-0.427	-0.236
taaffx.26397.1.s1_at	1.1.2.2	PS.lightreaction.photosystem I.PSI polypeptide subunits	Transcript	weakly similar to ( 119)PSAN_HORVU gb|CA689283;	0.278	0.573	1.814	1.403
taaffx.81276.1.s1_at	1.1.2.2	PS.lightreaction.photosystem I.PSI polypeptide subunits	Transcript	gb|CA687901;	0.508	-0.663	1.646	0.141
ta.27761.1.s1_x_at	1.1.2.2	PS.lightreaction.photosystem I.PSI polypeptide subunits	Transcript	weakly similar to ( 117)AT1G30380| Symbols: PSAK | PSAK (PHOTOSYSTEM I SUBUNIT K) | chr1:10722307-10722995 FORWARDweakly similar to ( 181)PSAK_HORVU gb|CK213184;	-1.117	0.578	1.554	0.734
taaffx.142789.1.s1_at	1.1.2.2	PS.lightreaction.photosystem I.PSI polypeptide subunits	Transcript	weakly similar to ( 140)ATCG00350| Symbols: PSAA | Encodes psaA protein comprising the reaction center for photosystem I along with psaB protein; hydrophobic protein encoded by the chloroplast genome. | chrC:39605-41857 REVERSEweakly similar to ( 140)PSAA_WHEAT gb|CA671900;	0.893	1.899	0.754	1.253
ta.24304.2.s1_a_at	1.1.2.2	PS.lightreaction.photosystem I.PSI polypeptide subunits	Transcript	moderately similar to ( 217)AT4G02770| Symbols: PSAD-1 | PSAD-1 (photosystem I subunit D-1) | chr4:1229247-1229873 REVERSEmoderately similar to ( 237)PSAD_HORVU gb|CK212788;	-1.256	-2.08	1.266	-1.879
taaffx.71586.1.a1_at	1.1.2.2	PS.lightreaction.photosystem I.PSI polypeptide subunits	Transcript	weakly similar to ( 166)AT1G08380| Symbols: PSAO | PSAO (photosystem I subunit O) | chr1:2641001-2641736 REVERSE gb|CK216400;	0.885	-2.164	0.414	-2.003
ta.636.1.s1_s_at	1.1.2.2	PS.lightreaction.photosystem I.PSI polypeptide subunits	Transcript	weakly similar to ( 109)AT2G46820| Symbols: PTAC8, TMP14, PSAP, PSI-P | PSAP/PSI-P/PTAC8/TMP14 (THYLAKOID MEMBRANE PHOSPHOPROTEIN OF 14 KDA) | chr2:19250798-19251939 FORWARD gb|CK212227;	-1.188	-2.12	0.984	-2.459
ta.28363.3.s1_x_at	1.1.2.2	PS.lightreaction.photosystem I.PSI polypeptide subunits	Transcript	weakly similar to ( 125)AT5G64040| Symbols: PSAN | PSAN (photosystem I reaction center subunit PSI-N); calmodulin binding | chr5:25645916-25646635 REVERSEweakly similar to ( 141)PSAN_HORVU gb|BJ247288;	1.056	-2.393	-0.667	-2.802
ta.27761.3.s1_x_at	1.1.2.2	PS.lightreaction.photosystem I.PSI polypeptide subunits	Transcript	weakly similar to ( 134)AT1G30380| Symbols: PSAK | PSAK (PHOTOSYSTEM I SUBUNIT K) | chr1:10722307-10722995 FORWARDweakly similar to ( 162)PSAK_HORVU gb|CK213899;	-0.246	-0.079	-0.414	-1.957
ta.3581.3.s1_x_at	1.1.2.2	PS.lightreaction.photosystem I.PSI polypeptide subunits	Transcript	moderately similar to ( 235)AT1G31330| Symbols: PSAF | PSAF (photosystem I subunit F) | chr1:11214992-11215920 REVERSEmoderately similar to ( 276)PSAF_HORVU gb|CA598998;	-1.321	-1.266	0.17	-1.584
ta.3581.1.s1_x_at	1.1.2.2	PS.lightreaction.photosystem I.PSI polypeptide subunits	Transcript	weakly similar to ( 171)AT1G31330| Symbols: PSAF | PSAF (photosystem I subunit F) | chr1:11214992-11215920 REVERSEweakly similar to ( 191)PSAF_HORVU gb|CA667505;	0.37	-0.738	1.512	-1.536
ta.4255.2.s1_x_at	1.1.2.2	PS.lightreaction.photosystem I.PSI polypeptide subunits	Transcript	gb|CA627750;	-0.421	-0.181	-0.844	-1.252
ta.12190.1.a1_at	1.1.2.2	PS.lightreaction.photosystem I.PSI polypeptide subunits	Transcript	very weakly similar to ( 100)AT2G46820| Symbols: PTAC8, TMP14, PSAP, PSI-P | PSAP/PSI-P/PTAC8/TMP14 (THYLAKOID MEMBRANE PHOSPHOPROTEIN OF 14 KDA) | chr2:19250798-19251939 FORWARD gb|CK215233;	-0.901	0.09	0.836	-2.031
ta.28363.2.s1_at	1.1.2.2	PS.lightreaction.photosystem I.PSI polypeptide subunits	Transcript	weakly similar to ( 158)AT5G64040| Symbols: PSAN | PSAN (photosystem I reaction center subunit PSI-N); calmodulin binding | chr5:25645916-25646635 REVERSEmoderately similar to ( 201)PSAN_HORVU gb|BE217056;	1.24	-2.327	4.083	-2.371
ta.22831.1.s1_x_at	1.1.2.2	PS.lightreaction.photosystem I.PSI polypeptide subunits	Transcript	weakly similar to ( 181)AT1G08380| Symbols: PSAO | PSAO (photosystem I subunit O) | chr1:2641001-2641736 REVERSE gb|CK211942;	-1.448	-1.035	-0.487	-0.039
ta.27751.3.s1_at	1.1.2.2	PS.lightreaction.photosystem I.PSI polypeptide subunits	Transcript	moderately similar to ( 248)AT4G12800| Symbols: PSAL | PSAL (photosystem I subunit L) | chr4:7521466-7522490 FORWARDmoderately similar to ( 309)PSAL_HORVU gb|CK211496;	-1.835	-0.486	-1.147	-0.801
taaffx.80929.1.s1_at	1.1.2.2	PS.lightreaction.photosystem I.PSI polypeptide subunits	Transcript	gb|CA691053;	-1.602	-0.672	0.305	-1.466
ta.27751.3.s1_x_at	1.1.2.2	PS.lightreaction.photosystem I.PSI polypeptide subunits	Transcript	moderately similar to ( 248)AT4G12800| Symbols: PSAL | PSAL (photosystem I subunit L) | chr4:7521466-7522490 FORWARDmoderately similar to ( 309)PSAL_HORVU gb|CK211496;	-2.524	-0.176	-0.127	1.08
ta.20602.1.s1_at	1.1.2.2	PS.lightreaction.photosystem I.PSI polypeptide subunits	Transcript	weakly similar to ( 156)AT1G31330| Symbols: PSAF | PSAF (photosystem I subunit F) | chr1:11214992-11215920 REVERSEweakly similar to ( 164)PSAF_HORVU gb|CA486438;	-1.685	-0.69	-1.356	-2.385
taaffx.31422.1.s1_at	1.1.3	PS.lightreaction.cytochrome b6/f	Transcript	weakly similar to ( 164)ATCG00730| Symbols: PETD | A chloroplast gene encoding subunit IV of the cytochrome b6/f complex | chrC:76481-77672 FORWARDweakly similar to ( 169)PETD_WHEAT gb|CA616549;	0.649	-0.053	0.844	2.138
ta.2392.1.s1_x_at	1.1.3	PS.lightreaction.cytochrome b6/f	Transcript	very weakly similar to (83.2)AT2G26500| Symbols: | cytochrome b6f complex subunit (petM), putative | chr2:11277448-11277825 FORWARD gb|CA623973;	-1.754	-2.485	-0.059	-2.629
taaffx.107567.1.s1_at	1.1.3	PS.lightreaction.cytochrome b6/f	Transcript	moderately similar to ( 253)ATCG00720| Symbols: PETB | Encodes the cytochrome b(6) subunit of the cytochrome b6f complex. | chrC:74841-76292 FORWARDmoderately similar to ( 254)CYB6_ATRBE gb|CA616611;	0.66	-0.85	-0.4	-1.716
ta.861.1.s1_at	1.1.3	PS.lightreaction.cytochrome b6/f	Transcript	moderately similar to ( 296)AT4G03280| Symbols: PGR1, PETC | PETC (PHOTOSYNTHETIC ELECTRON TRANSFER C) | chr4:1440462-1441717 FORWARDmoderately similar to ( 414)UCRIA_WHEAT gb|AY123422.1;	-0.302	-0.275	0.395	-1.693
taaffx.217.1.a1_at	1.1.30	PS.lightreaction.state transition	Transcript	moderately similar to ( 221)AT1G68830| Symbols: STN7 | STN7 (STT7 HOMOLOG STN7); kinase/ protein kinase | chr1:25876317-25879136 REVERSE gb|CD889063;	0.463	-0.198	-0.111	-0.209
taaffx.217.2.s1_at	1.1.30	PS.lightreaction.state transition	Transcript	moderately similar to ( 433)AT1G68830| Symbols: STN7 | STN7 (STT7 HOMOLOG STN7); kinase/ protein kinase | chr1:25876317-25879136 REVERSEmoderately similar to ( 229)STT7_CHLRE gb|CA703449;	0.874	2.253	0.437	2.504
ta.2650.1.s1_x_at	1.1.4	PS.lightreaction.ATP synthase	Transcript	nearly identical (1084)AT1G78900| Symbols: VHA-A | VHA-A; ATP binding / hydrogen ion transporting ATP synthase, rotational mechanism | chr1:29665356-29669468 FORWARDnearly identical (1112)VATA_HORVU VAR1 COG5048 COG5099 COG4886 gb|CK156172;	-0.13	0.02	-0.101	-0.222
taaffx.109140.1.s1_s_at	1.1.4	PS.lightreaction.ATP synthase	Transcript	weakly similar to ( 162)AT5G08690| Symbols: | ATP synthase beta chain 2, mitochondrial | chr5:2825740-2828353 FORWARDmoderately similar to ( 218)ATPBM_ORYSA gb|CA596715;	-0.349	0.243	-0.895	0.635
taaffx.4486.1.s1_at	1.1.4	PS.lightreaction.ATP synthase	Transcript	moderately similar to ( 217)AT2G31040| Symbols: | ATP synthase protein I -related | chr2:13216171-13218089 REVERSE gb|CK216381;	-0.138	0.706	-0.089	0.656
ta.2412.1.s1_x_at	1.1.4	PS.lightreaction.ATP synthase	Transcript	weakly similar to ( 135)AT4G32260| Symbols: | ATP synthase family | chr4:15573865-15574592 REVERSEweakly similar to ( 136)ATPX_SPIOL gb|CD898752;	0.684	-0.012	0.68	0.158
ta.14485.1.s1_at	1.1.4	PS.lightreaction.ATP synthase	Transcript	highly similar to ( 655)AT4G38510| Symbols: | (VACUOLAR ATP SYNTHASE SUBUNIT B2); hydrogen ion transporting ATP synthase, rotational mechanism | chr4:18011149-18014783 REVERSEhighly similar to ( 681)VATB1_HORVU VAR1 COG5048 COG4886 COG5099 PRK08581 MopB_Res-Cmplx1_Nad11-M gb|BJ296354;	-0.205	-0.2	0.251	-0.207
ta.3152.1.s1_at	1.1.4	PS.lightreaction.ATP synthase	Transcript	highly similar to ( 712)AT5G08680| Symbols: | ATP synthase beta chain, mitochondrial, putative | chr5:2821993-2824684 FORWARDhighly similar to ( 791)ATPBM_MAIZEVAR1 gb|BJ253666;	-0.189	0.075	0.357	-0.158
taaffx.4530.1.s1_at	1.1.4	PS.lightreaction.ATP synthase	Transcript	moderately similar to ( 237)ATCG00120| Symbols: ATPA | Encodes the ATPase alpha subunit, which is a subunit of ATP synthase and part of the CF1 portion which catalyzes the conversion of ADP to ATP using the proton motive force. This complex is located in the thylakoid membrane of the chloroplast. | chrC:9938-11461 REVERSEmoderately similar to ( 285)ATPA_WHEAT gb|CA742275;	-0.086	0.043	0.532	-0.652
ta.2412.1.s1_at	1.1.4	PS.lightreaction.ATP synthase	Transcript	weakly similar to ( 135)AT4G32260| Symbols: | ATP synthase family | chr4:15573865-15574592 REVERSEweakly similar to ( 136)ATPX_SPIOL gb|CD898752;	0.406	-0.016	0.794	-0.29
ta.17898.1.s1_at	1.1.4	PS.lightreaction.ATP synthase	Transcript	weakly similar to ( 157)AT5G08690| Symbols: | ATP synthase beta chain 2, mitochondrial | chr5:2825740-2828353 FORWARDweakly similar to ( 167)ATPBM_MAIZE gb|CA625403;	0.878	0.445	0.575	0.061
taaffx.49992.1.s1_at	1.1.4	PS.lightreaction.ATP synthase	Transcript	weakly similar to ( 190)AT5G08690| Symbols: | ATP synthase beta chain 2, mitochondrial | chr5:2825740-2828353 FORWARDweakly similar to ( 195)ATPBM_MAIZE gb|CA747213;	-1.6	0.294	0.812	0.337
ta.5.1.s1_at	1.1.4	PS.lightreaction.ATP synthase	Transcript	highly similar to ( 509)AT5G08680| Symbols: | ATP synthase beta chain, mitochondrial, putative | chr5:2821993-2824684 FORWARDhighly similar to ( 599)ATPBM_MAIZE VAR1 COG5048 COG4886 PRK08581 Merozoite_SPAM gb|CK203655;	-0.303	-0.08	0.271	-0.156
taaffx.78678.1.s1_at	1.1.4	PS.lightreaction.ATP synthase	Transcript	very weakly similar to (88.6)AT1G15700| Symbols: ATPC2 | ATPC2 (ATP synthase gamma chain 2) | chr1:5402624-5403784 REVERSEweakly similar to ( 103)ATPG_MAIZE gb|CA729105;	-0.159	1.537	-0.398	2.916
taaffx.4530.2.s1_at	1.1.4	PS.lightreaction.ATP synthase	Transcript	moderately similar to ( 229)ATCG00120| Symbols: ATPA | Encodes the ATPase alpha subunit, which is a subunit of ATP synthase and part of the CF1 portion which catalyzes the conversion of ADP to ATP using the proton motive force. This complex is located in the thylakoid membrane of the chloroplast. | chrC:9938-11461 REVERSEmoderately similar to ( 245)ATPA_WHEAT gb|CA685580;	-0.373	-0.689	-0.355	-1.036
taaffx.27201.1.s1_at	1.1.4	PS.lightreaction.ATP synthase	Transcript	weakly similar to ( 140)ATCG00480| Symbols: ATPB | chloroplast-encoded gene for beta subunit of ATP synthase | chrC:52660-54156 REVERSEweakly similar to ( 186)ATPB_WHEAT gb|CA679992;	-0.677	-1.266	-0.404	-0.56
ta.1977.3.s1_x_at	1.1.4	PS.lightreaction.ATP synthase	Transcript	very weakly similar to (92.0)ATPD_SORBI gb|CK213192;	0.237	-1.015	1.107	-0.701
ta.23120.1.s1_at	1.1.4	PS.lightreaction.ATP synthase	Transcript	moderately similar to ( 444)AT4G04640| Symbols: ATPC1 | ATPC1 (ATP synthase gamma chain 1) | chr4:2350759-2351880 REVERSEhighly similar to ( 519)ATPG_MAIZE VAR1 gb|CK211553;	-0.399	-0.379	0.303	-0.295
ta.1977.1.s1_x_at	1.1.4	PS.lightreaction.ATP synthase	Transcript	weakly similar to ( 166)AT4G09650| Symbols: | ATP synthase delta chain, chloroplast, putative / H(+)-transporting two-sector ATPase, delta (OSCP) subunit, putative | chr4:6100796-6101500 FORWARDmoderately similar to ( 243)ATPD_SORBIVAR1 gb|CK167391;	-0.15	-0.349	-0.177	-0.305
taaffx.128946.2.s1_at	1.1.4	PS.lightreaction.ATP synthase	Transcript	weakly similar to ( 177)ATCG00150| Symbols: ATPI | Encodes a subunit of ATPase complex CF0, which is a proton channel that supplies the proton motive force to drive ATP synthesis by CF1 portion of the complex. | chrC:14021-14770 REVERSEweakly similar to ( 187)ATPI_WHEAT gb|CA632662;	-0.503	-0.929	0.382	-0.075
taaffx.128473.2.a1_x_at	1.1.4	PS.lightreaction.ATP synthase	Transcript	moderately similar to ( 300)ATCG00480| Symbols: ATPB | chloroplast-encoded gene for beta subunit of ATP synthase | chrC:52660-54156 REVERSEmoderately similar to ( 308)ATPB_WHEATVAR1 PRK12678 gb|CA681227;	0.097	-1.219	-0.41	0.001
taaffx.128565.9.s1_at	1.1.4	PS.lightreaction.ATP synthase	Transcript	weakly similar to ( 120)ATCG00130| Symbols: ATPF | ATPase F subunit. | chrC:11529-12798 REVERSEweakly similar to ( 180)ATPF_WHEAT gb|CA660562;	-0.25	-0.975	0.001	-0.043
taaffx.4530.3.s1_s_at	1.1.4	PS.lightreaction.ATP synthase	Transcript	weakly similar to ( 135)ATCG00120| Symbols: ATPA | Encodes the ATPase alpha subunit, which is a subunit of ATP synthase and part of the CF1 portion which catalyzes the conversion of ADP to ATP using the proton motive force. This complex is located in the thylakoid membrane of the chloroplast. | chrC:9938-11461 REVERSEweakly similar to ( 157)ATPA_WHEAT gb|CA599282;	-0.409	-0.396	-0.144	0.035
taaffx.49992.2.s1_at	1.1.4	PS.lightreaction.ATP synthase	Transcript	weakly similar to ( 115)ATCG00480| Symbols: ATPB | chloroplast-encoded gene for beta subunit of ATP synthase | chrC:52660-54156 REVERSEweakly similar to ( 120)ATPBM_CHLRE gb|CA742731;	0.874	0.896	2.235	0.26
taaffx.81434.1.s1_at	1.1.4	PS.lightreaction.ATP synthase	Transcript	moderately similar to ( 206)AT5G08690| Symbols: | ATP synthase beta chain 2, mitochondrial | chr5:2825740-2828353 FORWARDmoderately similar to ( 205)ATPBM_NICPL gb|CA686130;	0.879	1.127	0.652	0.571
ta.9647.2.s1_at	1.1.4	PS.lightreaction.ATP synthase	Transcript	highly similar to ( 577)AT4G38510| Symbols: | (VACUOLAR ATP SYNTHASE SUBUNIT B2); hydrogen ion transporting ATP synthase, rotational mechanism | chr4:18011149-18014783 REVERSEhighly similar to ( 579)VATB1_GOSHIVAR1 gb|CK161429;	0.658	1.097	-0.221	0.918
taaffx.128946.3.s1_at	1.1.4	PS.lightreaction.ATP synthase	Transcript	weakly similar to ( 116)ATCG00150| Symbols: ATPI | Encodes a subunit of ATPase complex CF0, which is a proton channel that supplies the proton motive force to drive ATP synthesis by CF1 portion of the complex. | chrC:14021-14770 REVERSEweakly similar to ( 134)ATPI_WHEAT gb|CA660644;	-0.229	-2.101	-0.038	-1.513
taaffx.108854.1.s1_at	1.1.4	PS.lightreaction.ATP synthase	Transcript	very weakly similar to (83.6)ATCG00480| Symbols: ATPB | chloroplast-encoded gene for beta subunit of ATP synthase | chrC:52660-54156 REVERSEvery weakly similar to (83.6)ATPB_HUPLU gb|CA683303;	1.908	-2.142	0.377	0.563
taaffx.17027.1.a1_at	1.1.4	PS.lightreaction.ATP synthase	Transcript	weakly similar to ( 106)AT4G32260| Symbols: | ATP synthase family | chr4:15573865-15574592 REVERSEweakly similar to ( 108)ATPX_SPIOL gb|CK211234;	1.545	0.032	0.899	-0.784
ta.1977.3.s1_at	1.1.4	PS.lightreaction.ATP synthase	Transcript	very weakly similar to (92.0)ATPD_SORBI gb|CK213192;	1.93	0.349	2.163	-1.712
taaffx.128473.2.a1_at	1.1.4	PS.lightreaction.ATP synthase	Transcript	moderately similar to ( 300)ATCG00480| Symbols: ATPB | chloroplast-encoded gene for beta subunit of ATP synthase | chrC:52660-54156 REVERSEmoderately similar to ( 308)ATPB_WHEATVAR1 PRK12678 gb|CA681227;	0.779	-1.082	1.881	-2.028
taaffx.7291.1.s1_at	1.1.4	PS.lightreaction.ATP synthase	Transcript	very weakly similar to (89.0)ATCG00120| Symbols: ATPA | Encodes the ATPase alpha subunit, which is a subunit of ATP synthase and part of the CF1 portion which catalyzes the conversion of ADP to ATP using the proton motive force. This complex is located in the thylakoid membrane of the chloroplast. | chrC:9938-11461 REVERSEweakly similar to ( 107)ATPA_WHEAT gb|CA662991;	-1.901	-0.219	0.194	-1.429
taaffx.128473.1.a1_s_at	1.1.4	PS.lightreaction.ATP synthase	Transcript	weakly similar to ( 161)ATCG00480| Symbols: ATPB | chloroplast-encoded gene for beta subunit of ATP synthase | chrC:52660-54156 REVERSEweakly similar to ( 167)ATPB_WHEAT gb|CB412210;	-2.546	-1.852	-0.81	0.192
ta.251.1.s1_at	1.1.40	PS.lightreaction.cyclic electron flow-chlororespiration	Transcript	weakly similar to ( 148)AT4G22260| Symbols: IM1, IM | IM (IMMUTANS) | chr4:11769979-11772362 REVERSE gb|AF274001.1;	0.171	0.547	-1.26	0.007
taaffx.128617.9.s1_at	1.1.40	PS.lightreaction.cyclic electron flow-chlororespiration	Transcript	weakly similar to ( 121)ATCG01010| Symbols: NDHF | Chloroplast encoded NADH dehydrogenase unit. | chrC:110398-112638 REVERSEweakly similar to ( 127)NU5C_SACOF gb|CA694093;	0.618	0.89	0.894	0.217
ta.2383.2.s1_a_at	1.1.40	PS.lightreaction.cyclic electron flow-chlororespiration	Transcript	very weakly similar to (87.4)AT2G05620| Symbols: PGR5 | PGR5 (PROTON GRADIENT REGULATION 5) | chr2:2081201-2081684 REVERSE gb|CA620041;	0.075	-0.234	0.422	0.328
ta.9102.2.s1_a_at	1.1.40	PS.lightreaction.cyclic electron flow-chlororespiration	Transcript	weakly similar to ( 157)AT3G15840| Symbols: PIFI | PIFI (POST-ILLUMINATION CHLOROPHYLL FLUORESCENCE INCREASE) | chr3:5356789-5358077 REVERSE gb|CA600902;	-0.48	1.553	-0.813	0.376
taaffx.107764.1.s1_at	1.1.40	PS.lightreaction.cyclic electron flow-chlororespiration	Transcript	moderately similar to ( 229)ATCG01110| Symbols: NDHH | Encodes the 49KDa plastid NAD(P)H dehydrogenase subunit H protein. Its transcription is regulated by an ndhF-specific plastid sigma factor, SIG4. | chrC:122011-123192 REVERSEmoderately similar to ( 245)NDHH_WHEAT gb|CA695710;	0.364	-0.957	-0.178	-0.792
taaffx.128617.3.s1_x_at	1.1.40	PS.lightreaction.cyclic electron flow-chlororespiration	Transcript	very weakly similar to (88.2)ATCG01110| Symbols: NDHH | Encodes the 49KDa plastid NAD(P)H dehydrogenase subunit H protein. Its transcription is regulated by an ndhF-specific plastid sigma factor, SIG4. | chrC:122011-123192 REVERSEvery weakly similar to (98.2)NDHH_WHEAT gb|CA631092;	-0.326	-1.639	-0.882	-0.593
taaffx.124056.1.s1_at	1.1.40	PS.lightreaction.cyclic electron flow-chlororespiration	Transcript	moderately similar to ( 224)ATCG01100| Symbols: NDHA | NADH dehydrogenase ND1 | chrC:119847-122009 REVERSEmoderately similar to ( 271)NU1C_WHEAT gb|CA728156;	-0.239	-1.632	-0.306	-0.854
ta.9102.1.s1_at	1.1.40	PS.lightreaction.cyclic electron flow-chlororespiration	Transcript	weakly similar to ( 122)AT3G15840| Symbols: PIFI | PIFI (POST-ILLUMINATION CHLOROPHYLL FLUORESCENCE INCREASE) | chr3:5356789-5358077 REVERSE gb|CA738151;	-0.178	-1.715	0.01	-0.241
taaffx.128617.16.s1_at	1.1.40	PS.lightreaction.cyclic electron flow-chlororespiration	Transcript	weakly similar to ( 127)ATCG01010| Symbols: NDHF | Chloroplast encoded NADH dehydrogenase unit. | chrC:110398-112638 REVERSEweakly similar to ( 149)NU5C_WHEAT gb|CA695125;	-0.488	-1.016	-0.772	-0.38
ta.28812.1.s1_at	1.1.40	PS.lightreaction.cyclic electron flow-chlororespiration	Transcript	highly similar to ( 805)ATMG01320| Symbols: NAD2.2, NAD2, NAD2B | encodes subunit of mitochondrial NAD(P)H dehydrogenase that is trans-spliced from two precursors, NAD2A and NAD2B. | chrM:327890-333105 REVERSEhighly similar to ( 879)NU2M_OENBE gb|Y14435.1;	0.099	-0.888	-0.317	-1.002
taaffx.6988.1.s1_at	1.1.40	PS.lightreaction.cyclic electron flow-chlororespiration	Transcript	weakly similar to ( 158)ATCG01110| Symbols: NDHH | Encodes the 49KDa plastid NAD(P)H dehydrogenase subunit H protein. Its transcription is regulated by an ndhF-specific plastid sigma factor, SIG4. | chrC:122011-123192 REVERSEweakly similar to ( 187)NDHH_WHEAT gb|CA670860;	-0.136	-1.693	0.429	0.045
taaffx.112816.1.s1_at	1.1.40	PS.lightreaction.cyclic electron flow-chlororespiration	Transcript	very weakly similar to (97.8)ATCG01250| Symbols: NDHB.2 | NADH dehydrogenase ND2 | chrC:141854-143708 FORWARDweakly similar to ( 176)NU2C_ORYNI gb|CA620659;	1.104	-0.137	0.588	1.45
ta.15543.1.s1_at	1.1.40	PS.lightreaction.cyclic electron flow-chlororespiration	Transcript	weakly similar to ( 149)AT4G22260| Symbols: IM1, IM | IM (IMMUTANS) | chr4:11769979-11772362 REVERSE gb|CA485415;	1.268	-2.949	2.038	1.244
taaffx.91850.1.a1_at	1.1.40	PS.lightreaction.cyclic electron flow-chlororespiration	Transcript	moderately similar to ( 233)ATMG00510| Symbols: NAD7 | NADH dehydrogenase subunit 7 | chrM:132071-138153 FORWARDmoderately similar to ( 261)NDUS2_NEPOL gb|BJ300158;	1.601	-0.532	1.515	2.442
ta.2383.2.s1_x_at	1.1.40	PS.lightreaction.cyclic electron flow-chlororespiration	Transcript	very weakly similar to (87.4)AT2G05620| Symbols: PGR5 | PGR5 (PROTON GRADIENT REGULATION 5) | chr2:2081201-2081684 REVERSE gb|CA620041;	1.245	3.439	1.214	2.821
taaffx.119058.1.s1_at	1.1.40	PS.lightreaction.cyclic electron flow-chlororespiration	Transcript	weakly similar to ( 112)ATMG00510| Symbols: NAD7 | NADH dehydrogenase subunit 7 | chrM:132071-138153 FORWARDweakly similar to ( 132)NDUS2_NEPOL gb|BJ293705;	-0.62	-2.248	0.726	-0.897
ta.20865.2.s1_x_at	1.1.40	PS.lightreaction.cyclic electron flow-chlororespiration	Transcript	weakly similar to ( 102)AT3G15840| Symbols: PIFI | PIFI (POST-ILLUMINATION CHLOROPHYLL FLUORESCENCE INCREASE) | chr3:5356789-5358077 REVERSE gb|CA625736;	-0.11	-0.696	0.626	-1.43
ta.20865.2.s1_at	1.1.40	PS.lightreaction.cyclic electron flow-chlororespiration	Transcript	weakly similar to ( 102)AT3G15840| Symbols: PIFI | PIFI (POST-ILLUMINATION CHLOROPHYLL FLUORESCENCE INCREASE) | chr3:5356789-5358077 REVERSE gb|CA625736;	-1.564	-0.49	-0.702	-2.215
ta.9102.2.s1_x_at	1.1.40	PS.lightreaction.cyclic electron flow-chlororespiration	Transcript	weakly similar to ( 157)AT3G15840| Symbols: PIFI | PIFI (POST-ILLUMINATION CHLOROPHYLL FLUORESCENCE INCREASE) | chr3:5356789-5358077 REVERSE gb|CA600902;	1.524	-0.257	1.521	-0.296
taaffx.128617.15.s1_at	1.1.40	PS.lightreaction.cyclic electron flow-chlororespiration	Transcript	weakly similar to ( 111)ATCG01010| Symbols: NDHF | Chloroplast encoded NADH dehydrogenase unit. | chrC:110398-112638 REVERSEweakly similar to ( 157)NU5C_WHEAT gb|CA671307;	-0.495	-0.883	2.273	-1.069
taaffx.128617.1.s1_x_at	1.1.40	PS.lightreaction.cyclic electron flow-chlororespiration	Transcript	weakly similar to ( 195)ATCG01010| Symbols: NDHF | Chloroplast encoded NADH dehydrogenase unit. | chrC:110398-112638 REVERSEmoderately similar to ( 204)NU5C_LACSA gb|CA670913;	-0.774	-0.716	-1.291	-0.529
ta.2383.1.s1_s_at	1.1.40	PS.lightreaction.cyclic electron flow-chlororespiration	Transcript	weakly similar to ( 138)AT2G05620| Symbols: PGR5 | PGR5 (PROTON GRADIENT REGULATION 5) | chr2:2081201-2081684 REVERSE gb|CD876662;	-2.339	-1.519	0.586	-0.672
ta.8322.1.a1_at	1.1.5	PS.lightreaction.other electron carrier (ox/red)	Transcript	weakly similar to ( 124)AT5G45040| Symbols: | cytochrome c6 (ATC6) | chr5:18192793-18194078 REVERSE gb|BQ161740;	0.131	-1.414	-0.095	-0.12
ta.26854.1.a1_at	1.1.5.1	PS.lightreaction.other electron carrier (ox/red).plastocyanin	Transcript	weakly similar to ( 141)AT1G76100| Symbols: | plastocyanin | chr1:28559111-28559626 REVERSEweakly similar to ( 181)PLAS_ORYSA gb|CD491454;	0.107	0.752	2.519	0.196
ta.26408.1.a1_at	1.1.5.2	PS.lightreaction.other electron carrier (ox/red).ferredoxin	Transcript	weakly similar to ( 111)AT3G17670| Symbols: | binding | chr3:6040863-6042018 FORWARD gb|CD490723;	0.29	-0.365	-0.635	1.49
ta.1742.2.s1_x_at	1.1.5.2	PS.lightreaction.other electron carrier (ox/red).ferredoxin	Transcript	weakly similar to ( 152)AT2G27510| Symbols: ATFD3 | ATFD3 (FERREDOXIN 3); electron carrier | chr2:11765359-11765826 REVERSEmoderately similar to ( 236)FER3_MAIZE gb|BJ249248;	-0.415	0.016	-0.487	0.242
ta.1742.2.s1_at	1.1.5.2	PS.lightreaction.other electron carrier (ox/red).ferredoxin	Transcript	weakly similar to ( 152)AT2G27510| Symbols: ATFD3 | ATFD3 (FERREDOXIN 3); electron carrier | chr2:11765359-11765826 REVERSEmoderately similar to ( 236)FER3_MAIZE gb|BJ249248;	-0.292	-0.084	-0.857	-0.078
ta.1742.1.s1_x_at	1.1.5.2	PS.lightreaction.other electron carrier (ox/red).ferredoxin	Transcript	weakly similar to ( 157)AT2G27510| Symbols: ATFD3 | ATFD3 (FERREDOXIN 3); electron carrier | chr2:11765359-11765826 REVERSEmoderately similar to ( 238)FER3_MAIZE gb|BJ282676;	-0.3	0.04	-0.06	0.057
ta.2794.1.s1_at	1.1.5.2	PS.lightreaction.other electron carrier (ox/red).ferredoxin	Transcript	weakly similar to ( 149)AT2G27510| Symbols: ATFD3 | ATFD3 (FERREDOXIN 3); electron carrier | chr2:11765359-11765826 REVERSEmoderately similar to ( 213)FER6_MAIZE gb|AF486634.1;	0.466	0.593	0.105	0.526
ta.11368.1.s1_at	1.1.5.2	PS.lightreaction.other electron carrier (ox/red).ferredoxin	Transcript	moderately similar to ( 205)AT4G32590| Symbols: | ferredoxin-related | chr4:15721423-15722787 FORWARD gb|BQ169954;	0.622	-0.141	-0.094	0.516
taaffx.5298.1.s1_x_at	1.1.5.2	PS.lightreaction.other electron carrier (ox/red).ferredoxin	Transcript	very weakly similar to (85.1)AT4G32590| Symbols: | ferredoxin-related | chr4:15721423-15722787 FORWARD gb|CA715792;	0.231	1.552	0.064	0.086
ta.3916.1.s1_a_at	1.1.5.2	PS.lightreaction.other electron carrier (ox/red).ferredoxin	Transcript	very weakly similar to (91.7)AT1G60950| Symbols: ATFD2, FED A | FED A (FERREDOXIN 2); 2 iron, 2 sulfur cluster binding / electron carrier/ iron-sulfur cluster binding | chr1:22448230-22448676 FORWARDweakly similar to ( 112)FER_WHEATCOG5048 gb|BE213337;	-0.265	0.153	0.839	0.078
taaffx.134008.1.s1_at	1.1.5.2	PS.lightreaction.other electron carrier (ox/red).ferredoxin	Transcript	very weakly similar to (95.1)AT5G07950| Symbols: | similar to unnamed protein product [Vitis vinifera] (GB:CAO64456.1) | chr5:2540531-2542048 REVERSE gb|CA650724;	-0.11	0.003	0.352	-0.101
ta.3916.2.s1_x_at	1.1.5.2	PS.lightreaction.other electron carrier (ox/red).ferredoxin	Transcript	very weakly similar to (91.7)AT1G60950| Symbols: ATFD2, FED A | FED A (FERREDOXIN 2); 2 iron, 2 sulfur cluster binding / electron carrier/ iron-sulfur cluster binding | chr1:22448230-22448676 FORWARDweakly similar to ( 112)FER_WHEAT gb|CK213268;	-0.929	-0.066	0.284	-0.66
ta.1742.1.s1_at	1.1.5.2	PS.lightreaction.other electron carrier (ox/red).ferredoxin	Transcript	weakly similar to ( 157)AT2G27510| Symbols: ATFD3 | ATFD3 (FERREDOXIN 3); electron carrier | chr2:11765359-11765826 REVERSEmoderately similar to ( 238)FER3_MAIZE gb|BJ282676;	-0.482	-0.352	-0.281	-0.18
ta.12065.1.s1_at	1.1.5.2	PS.lightreaction.other electron carrier (ox/red).ferredoxin	Transcript	weakly similar to ( 174)AT3G16250| Symbols: | ferredoxin-related | chr3:5507097-5508326 REVERSE gb|BQ171511;	-0.215	-2.172	-0.864	-3.257
ta.8020.1.s1_x_at	1.1.5.2	PS.lightreaction.other electron carrier (ox/red).ferredoxin	Transcript	weakly similar to ( 146)AT2G27510| Symbols: ATFD3 | ATFD3 (FERREDOXIN 3); electron carrier | chr2:11765359-11765826 REVERSEweakly similar to ( 149)FER3_MAIZE gb|CK212799;	-0.383	-0.067	0.01	-1.916
ta.9343.1.s1_at	1.1.5.2	PS.lightreaction.other electron carrier (ox/red).ferredoxin	Transcript	weakly similar to ( 115)AT1G02180| Symbols: | ferredoxin-related | chr1:413619-414505 REVERSE gb|CK169904;	-1.34	-0.908	0.071	-0.147
ta.8020.1.s1_at	1.1.5.2	PS.lightreaction.other electron carrier (ox/red).ferredoxin	Transcript	weakly similar to ( 146)AT2G27510| Symbols: ATFD3 | ATFD3 (FERREDOXIN 3); electron carrier | chr2:11765359-11765826 REVERSEweakly similar to ( 149)FER3_MAIZE gb|CK212799;	-1.369	-0.036	-0.546	-0.815
taaffx.80290.2.s1_at	1.1.5.2	PS.lightreaction.other electron carrier (ox/red).ferredoxin	Transcript	very weakly similar to (90.1)AT1G10960| Symbols: ATFD1 | ATFD1 (FERREDOXIN 1); 2 iron, 2 sulfur cluster binding / electron carrier/ iron-sulfur cluster binding | chr1:3664445-3664891 FORWARDweakly similar to ( 137)FER_WHEAT gb|CA705716;	-1.15	-0.458	-0.191	-0.615
ta.28806.1.s1_at	1.1.5.3	PS.lightreaction.other electron carrier (ox/red).ferredoxin reductase	Transcript	moderately similar to ( 294)AT5G66190| Symbols: ATLFNR1 | ATLFNR1 (LEAF FNR 1); poly(U) binding | chr5:26468429-26469842 REVERSEmoderately similar to ( 308)FENR1_ORYSA gb|BE418084;	0.628	-0.465	1.442	0.213
ta.1167.1.s1_at	1.1.5.3	PS.lightreaction.other electron carrier (ox/red).ferredoxin reductase	Transcript	moderately similar to ( 345)AT5G66190| Symbols: ATLFNR1 | ATLFNR1 (LEAF FNR 1); poly(U) binding | chr5:26468429-26469842 REVERSEmoderately similar to ( 354)FENR1_ORYSA gb|CA742206;	0.57	-2.18	2.283	-1.635
ta.24783.1.s1_at	1.1.6	PS.lightreaction.NADH DH	Transcript	weakly similar to ( 186)AT5G58260| Symbols: | Encodes subunit NDH-N of NAD(P)H:plastoquinone dehydrogenase complex (Ndh complex) present in the thylakoid membrane of chloroplasts. This subunit is thought to be required for Ndh complex assembly. | chr5:23578582-23579155 REVERSE gb|BG908171;	-0.123	1.016	-0.759	0.163
taaffx.80571.1.s1_at	1.1.6	PS.lightreaction.NADH DH	Transcript	weakly similar to ( 138)ATCG00430| Symbols: PSBG | Encodes a protein which was originally thought to be part of photosystem II but its wheat homolog was later shown to encode for subunit K of NADH dehydrogenase. | chrC:49257-49934 REVERSEweakly similar to ( 172)NDHK_WHEAT gb|CA695140;	-0.396	0.288	0.377	-0.225
ta.24783.2.s1_at	1.1.6	PS.lightreaction.NADH DH	Transcript	weakly similar to ( 105)AT5G58260| Symbols: | Encodes subunit NDH-N of NAD(P)H:plastoquinone dehydrogenase complex (Ndh complex) present in the thylakoid membrane of chloroplasts. This subunit is thought to be required for Ndh complex assembly. | chr5:23578582-23579155 REVERSE gb|CA619382;	-0.335	-0.493	0.739	-0.154
ta.7909.1.s1_at	1.1.6	PS.lightreaction.NADH DH	Transcript	weakly similar to ( 160)AT1G74880| Symbols: NDH-O | NDH-O (NAD(P)H:PLASTOQUINONE DEHYDROGENASE COMPLEX SUBUNIT O) | chr1:28133773-28134681 REVERSE gb|BQ160898;	-2.178	0.964	-0.209	0.166
taaffx.81858.1.s1_at	1.1.6	PS.lightreaction.NADH DH	Transcript	weakly similar to ( 108)ATCG01050| Symbols: NDHD | Represents a plastid-encoded subunit of a NAD(P)H dehydrogenase complex. Its mRNA is edited at four positions. Translation data is not available for this gene. | chrC:115665-117185 REVERSEweakly similar to ( 121)NU4C_WHEAT gb|CA680994;	0.245	-1.033	-0.407	-0.726
taaffx.20.1.s1_at	1.1.6	PS.lightreaction.NADH DH	Transcript	highly similar to ( 856)ATMG00580| Symbols: NAD4 | NADH dehydrogenase subunit 4 | chrM:161693-169674 FORWARDhighly similar to ( 871)NU4M_WHEAT gb|X57163.1;	-0.072	-1.653	-0.651	-0.839
ta.24783.1.s1_x_at	1.1.6	PS.lightreaction.NADH DH	Transcript	weakly similar to ( 186)AT5G58260| Symbols: | Encodes subunit NDH-N of NAD(P)H:plastoquinone dehydrogenase complex (Ndh complex) present in the thylakoid membrane of chloroplasts. This subunit is thought to be required for Ndh complex assembly. | chr5:23578582-23579155 REVERSE gb|BG908171;	0.439	-1.245	0.573	-1.676
ta.24783.2.s1_x_at	1.1.6	PS.lightreaction.NADH DH	Transcript	weakly similar to ( 105)AT5G58260| Symbols: | Encodes subunit NDH-N of NAD(P)H:plastoquinone dehydrogenase complex (Ndh complex) present in the thylakoid membrane of chloroplasts. This subunit is thought to be required for Ndh complex assembly. | chr5:23578582-23579155 REVERSE gb|CA619382;	1.775	-2.072	1.975	0.713
taaffx.80571.1.s1_s_at	1.1.6	PS.lightreaction.NADH DH	Transcript	weakly similar to ( 138)ATCG00430| Symbols: PSBG | Encodes a protein which was originally thought to be part of photosystem II but its wheat homolog was later shown to encode for subunit K of NADH dehydrogenase. | chrC:49257-49934 REVERSEweakly similar to ( 172)NDHK_WHEAT gb|CA695140;	-1.859	-0.332	0.075	0.382
ta.4585.1.s1_at	1.2.1	PS.photorespiration.phosphoglycolate phosphatase	Transcript	moderately similar to ( 397)AT5G47760| Symbols: PGLP2, ATPGLP2, ATPK5 | ATPGLP2/ATPK5/PGLP2 (ARABIDOPSIS THALIANA SERINE/THREONINE PROTEIN KINASE 5); phosphoglycolate phosphatase/ protein serine/threonine kinase | chr5:19360347-19362205 REVERSE gb|BE585966;	0.083	0.453	0.36	0.22
ta.3256.1.s1_at	1.2.1	PS.photorespiration.phosphoglycolate phosphatase	Transcript	moderately similar to ( 461)AT5G36790| Symbols: | phosphoglycolate phosphatase, putative | chr5:14498459-14500960 REVERSE gb|CD876813;	-1.163	-0.648	-0.124	1.163
ta.4585.2.a1_at	1.2.1	PS.photorespiration.phosphoglycolate phosphatase	Transcript	weakly similar to ( 121)AT5G47760| Symbols: PGLP2, ATPGLP2, ATPK5 | ATPGLP2/ATPK5/PGLP2 (ARABIDOPSIS THALIANA SERINE/THREONINE PROTEIN KINASE 5); phosphoglycolate phosphatase/ protein serine/threonine kinase | chr5:19360347-19362205 REVERSE gb|CA736864;	-0.419	-3.307	-0.861	-0.936
ta.10548.1.s1_at	1.2.2	PS.photorespiration.glycolate oxydase	Transcript	highly similar to ( 526)AT4G18360| Symbols: | (S)-2-hydroxy-acid oxidase, peroxisomal, putative / glycolate oxidase, putative / short chain alpha-hydroxy acid oxidase, putative | chr4:10146638-10148397 REVERSEhighly similar to ( 524)GOX_SPIOL gb|CD908152;	0.373	0.225	-0.304	0.204
ta.28197.1.s1_at	1.2.2	PS.photorespiration.glycolate oxydase	Transcript	moderately similar to ( 407)AT3G14415| Symbols: | (S)-2-hydroxy-acid oxidase, peroxisomal, putative / glycolate oxidase, putative / short chain alpha-hydroxy acid oxidase, putative | chr3:4818674-4820755 FORWARDmoderately similar to ( 396)GOX_SPIOL gb|BQ620267;	-0.951	-0.389	0.3	0.322
taaffx.80402.1.s1_at	1.2.2	PS.photorespiration.glycolate oxydase	Transcript	weakly similar to ( 108)AT4G18360| Symbols: | (S)-2-hydroxy-acid oxidase, peroxisomal, putative / glycolate oxidase, putative / short chain alpha-hydroxy acid oxidase, putative | chr4:10146638-10148397 REVERSEweakly similar to ( 110)GOX_SPIOL gb|CA697253;	-0.592	-0.901	1.39	0.263
ta.27772.1.s1_at	1.2.2	PS.photorespiration.glycolate oxydase	Transcript	moderately similar to ( 202)AT3G14415| Symbols: | (S)-2-hydroxy-acid oxidase, peroxisomal, putative / glycolate oxidase, putative / short chain alpha-hydroxy acid oxidase, putative | chr3:4818674-4820755 FORWARDmoderately similar to ( 201)GOX_SPIOL gb|CK214105;	1.793	0.124	1.909	-0.11
ta.2304.1.s1_at	1.2.4	PS.photorespiration.glycine cleavage	Transcript	weakly similar to ( 188)AT2G35120| Symbols: | glycine cleavage system H protein, mitochondrial, putative | chr2:14812992-14814353 REVERSEweakly similar to ( 166)GCSH_FLAPR gb|CD932249;	-0.476	0.046	0.204	0.21
ta.581.1.s1_at	1.2.4	PS.photorespiration.glycine cleavage	Transcript	moderately similar to ( 224)AT1G32470| Symbols: | glycine cleavage system H protein, mitochondrial, putative | chr1:11739459-11740226 REVERSEmoderately similar to ( 286)GCSH_ORYSACOG5048 VAR1 gb|AY123417.1;	-1.045	-1.175	1.059	-0.466
ta.581.2.s1_a_at	1.2.4	PS.photorespiration.glycine cleavage	Transcript	very weakly similar to (93.2)AT2G35370| Symbols: GDCH | GDCH (Glycine decarboxylase complex H) | chr2:14898318-14899129 FORWARDweakly similar to ( 119)GCSH_ORYSA gb|CD862705;	-1.573	0.319	2.148	0.361
taaffx.108648.1.s1_at	1.2.4	PS.photorespiration.glycine cleavage	Transcript	weakly similar to ( 127)AT2G35120| Symbols: | glycine cleavage system H protein, mitochondrial, putative | chr2:14812992-14814353 REVERSEweakly similar to ( 107)GCSH_FLAPR gb|CA685857;	1.357	-1.919	2.189	-1.042
ta.27135.1.s1_at	1.2.5	PS.photorespiration.serine hydroxymethyltransferase	Transcript	highly similar to ( 855)AT4G37930| Symbols: STM, SHMT1, SHM1 | SHM1 (SERINE HYDROXYMETHYLTRANSFERASE 1); glycine hydroxymethyltransferase/ poly(U) binding | chr4:17831885-17834736 REVERSEhighly similar to ( 851)GLYM_SOLTUVAR1 gb|BJ241323;	-0.299	0.27	-0.055	0.552
taaffx.112703.1.s1_at	1.2.5	PS.photorespiration.serine hydroxymethyltransferase	Transcript	weakly similar to ( 192)AT4G13930| Symbols: SHM4 | SHM4 (SERINE HYDROXYMETHYLTRANSFERASE 4); glycine hydroxymethyltransferase | chr4:8048008-8050016 REVERSEweakly similar to ( 133)GLYM_SOLTU gb|CA621707;	-0.773	0.544	-0.421	-0.348
ta.18968.1.s1_s_at	1.2.5	PS.photorespiration.serine hydroxymethyltransferase	Transcript	moderately similar to ( 422)AT4G13930| Symbols: SHM4 | SHM4 (SERINE HYDROXYMETHYLTRANSFERASE 4); glycine hydroxymethyltransferase | chr4:8048008-8050016 REVERSEmoderately similar to ( 240)GLYM_PEAVAR1 COG5048 gb|BJ262788;	-0.535	-0.048	0.138	0.178
ta.18968.1.s1_x_at	1.2.5	PS.photorespiration.serine hydroxymethyltransferase	Transcript	moderately similar to ( 422)AT4G13930| Symbols: SHM4 | SHM4 (SERINE HYDROXYMETHYLTRANSFERASE 4); glycine hydroxymethyltransferase | chr4:8048008-8050016 REVERSEmoderately similar to ( 240)GLYM_PEAVAR1 COG5048 gb|BJ262788;	-0.509	0.175	0.397	0.347
ta.3940.1.s1_at	1.2.5	PS.photorespiration.serine hydroxymethyltransferase	Transcript	highly similar to ( 631)AT1G36370| Symbols: SHM7 | SHM7 (serine hydroxymethyltransferase 7); glycine hydroxymethyltransferase | chr1:13697452-13699788 REVERSEmoderately similar to ( 405)GLYM_PEA gb|CK162995;	0.345	-0.045	0.325	0.31
ta.4930.1.s1_at	1.2.5	PS.photorespiration.serine hydroxymethyltransferase	Transcript	moderately similar to ( 444)AT4G13930| Symbols: SHM4 | SHM4 (SERINE HYDROXYMETHYLTRANSFERASE 4); glycine hydroxymethyltransferase | chr4:8048008-8050016 REVERSEmoderately similar to ( 312)GLYM_SOLTU gb|CK163197;	-0.159	-0.087	0.134	0.183
ta.18968.2.s1_x_at	1.2.5	PS.photorespiration.serine hydroxymethyltransferase	Transcript	moderately similar to ( 366)AT4G13930| Symbols: SHM4 | SHM4 (SERINE HYDROXYMETHYLTRANSFERASE 4); glycine hydroxymethyltransferase | chr4:8048008-8050016 REVERSEmoderately similar to ( 242)GLYM_PEA VAR1 COG5048 PRK08581 COG4886 COG5099 gb|CK166040;	-0.393	-0.54	-0.204	-0.058
taaffx.85588.1.s1_at	1.2.5	PS.photorespiration.serine hydroxymethyltransferase	Transcript	very weakly similar to (87.4)AT4G13930| Symbols: SHM4 | SHM4 (SERINE HYDROXYMETHYLTRANSFERASE 4); glycine hydroxymethyltransferase | chr4:8048008-8050016 REVERSE gb|CA621341;	2.195	1.999	-0.328	1.547
taaffx.85216.1.s1_at	1.2.5	PS.photorespiration.serine hydroxymethyltransferase	Transcript	moderately similar to ( 228)AT4G13930| Symbols: SHM4 | SHM4 (SERINE HYDROXYMETHYLTRANSFERASE 4); glycine hydroxymethyltransferase | chr4:8048008-8050016 REVERSEweakly similar to ( 150)GLYM_PEA gb|CA625163;	0.3	-0.834	1.282	-0.353
taaffx.53860.1.s1_at	1.2.5	PS.photorespiration.serine hydroxymethyltransferase	Transcript	very weakly similar to (91.3)AT4G37930| Symbols: STM, SHMT1, SHM1 | SHM1 (SERINE HYDROXYMETHYLTRANSFERASE 1); glycine hydroxymethyltransferase/ poly(U) binding | chr4:17831885-17834736 REVERSEvery weakly similar to (87.8)GLYM_FLAPR gb|CA688357;	2.216	1.233	1.758	-0.909
ta.4930.2.a1_at	1.2.5	PS.photorespiration.serine hydroxymethyltransferase	Transcript	gb|CA697729;	-0.736	-1.333	-0.607	-0.342
ta.10015.3.s1_at	1.2.7	PS.photorespiration.glycerate kinase	Transcript	moderately similar to ( 251)AT1G80380| Symbols: | phosphoribulokinase/uridine kinase-related | chr1:30222787-30224676 FORWARDCOG5048 gb|CA600988;	0.226	-1.109	-0.386	-0.36
taaffx.128414.80.s1_at	1.3.1	PS.calvin cyle.rubisco large subunit	Transcript	moderately similar to ( 237)ATCG00490| Symbols: RBCL | large subunit of RUBISCO. | chrC:54958-56397 FORWARDmoderately similar to ( 239)RBL_ORYSA gb|CA600871;	-0.218	-0.626	-0.663	0.533
taaffx.128414.215.s1_s_at	1.3.1	PS.calvin cyle.rubisco large subunit	Transcript	very weakly similar to (90.1)ATCG00490| Symbols: RBCL | large subunit of RUBISCO. | chrC:54958-56397 FORWARDvery weakly similar to (95.1)RBL_WHEAT gb|CA736893;	-0.52	-0.278	-0.476	-0.129
taaffx.128414.106.s1_x_at	1.3.1	PS.calvin cyle.rubisco large subunit	Transcript	weakly similar to ( 150)ATCG00490| Symbols: RBCL | large subunit of RUBISCO. | chrC:54958-56397 FORWARDweakly similar to ( 155)RBL_WHEAT gb|CA661956;	-0.321	-1.011	-0.261	1.256
taaffx.42365.1.s1_at	1.3.1	PS.calvin cyle.rubisco large subunit	Transcript	weakly similar to ( 112)ATCG00490| Symbols: RBCL | large subunit of RUBISCO. | chrC:54958-56397 FORWARDweakly similar to ( 111)RBL_WHEAT gb|BE213665;	0.435	0.328	-1.276	1.352
taaffx.128414.181.s1_at	1.3.1	PS.calvin cyle.rubisco large subunit	Transcript	moderately similar to ( 246)ATCG00490| Symbols: RBCL | large subunit of RUBISCO. | chrC:54958-56397 FORWARDmoderately similar to ( 251)RBL_WHEAT gb|CA600949;	0.136	-0.093	-0.027	-0.426
taaffx.128414.15.s1_x_at	1.3.1	PS.calvin cyle.rubisco large subunit	Transcript	moderately similar to ( 264)ATCG00490| Symbols: RBCL | large subunit of RUBISCO. | chrC:54958-56397 FORWARDmoderately similar to ( 280)RBL_WHEATVAR1 gb|BE213369;	-0.801	1.005	1.03	0.432
taaffx.128414.39.s1_at	1.3.1	PS.calvin cyle.rubisco large subunit	Transcript	moderately similar to ( 301)ATCG00490| Symbols: RBCL | large subunit of RUBISCO. | chrC:54958-56397 FORWARDmoderately similar to ( 322)RBL_WHEAT gb|BE213425;	0.071	-0.139	0.339	0.418
taaffx.128414.201.s1_at	1.3.1	PS.calvin cyle.rubisco large subunit	Transcript	weakly similar to ( 180)ATCG00490| Symbols: RBCL | large subunit of RUBISCO. | chrC:54958-56397 FORWARDweakly similar to ( 188)RBL_WHEAT gb|CA664465;	0.088	0.126	1.074	-0.666
taaffx.128414.60.s1_x_at	1.3.1	PS.calvin cyle.rubisco large subunit	Transcript	moderately similar to ( 252)ATCG00490| Symbols: RBCL | large subunit of RUBISCO. | chrC:54958-56397 FORWARDmoderately similar to ( 271)RBL_WHEAT gb|CA680385;	-0.358	-0.156	0.407	0.168
taaffx.128414.44.s1_at	1.3.1	PS.calvin cyle.rubisco large subunit	Transcript	moderately similar to ( 432)ATCG00490| Symbols: RBCL | large subunit of RUBISCO. | chrC:54958-56397 FORWARDmoderately similar to ( 456)RBL_WHEAT gb|BE213278;	-0.499	-0.179	0.113	0.196
taaffx.128414.4.s1_at	1.3.1	PS.calvin cyle.rubisco large subunit	Transcript	moderately similar to ( 348)ATCG00490| Symbols: RBCL | large subunit of RUBISCO. | chrC:54958-56397 FORWARDmoderately similar to ( 375)RBL_WHEAT gb|BE216966;	0.132	3.667	-0.365	3.809
ta.14567.2.s1_at	1.3.1	PS.calvin cyle.rubisco large subunit	Transcript	weakly similar to ( 174)ATCG00490| Symbols: RBCL | large subunit of RUBISCO. | chrC:54958-56397 FORWARDweakly similar to ( 179)RBL_WHEAT gb|CA735320;	-2.074	1.366	-1.281	-0.026
taaffx.128414.54.s1_at	1.3.1	PS.calvin cyle.rubisco large subunit	Transcript	moderately similar to ( 352)ATCG00490| Symbols: RBCL | large subunit of RUBISCO. | chrC:54958-56397 FORWARDmoderately similar to ( 378)RBL_WHEAT gb|BE217062;	-1.003	-0.704	-0.05	1.419
taaffx.128414.150.s1_at	1.3.1	PS.calvin cyle.rubisco large subunit	Transcript	weakly similar to ( 139)ATCG00490| Symbols: RBCL | large subunit of RUBISCO. | chrC:54958-56397 FORWARDweakly similar to ( 159)RBL_WHEAT gb|CA734760;	-0.612	-0.742	0.884	-0.829
taaffx.128414.205.s1_x_at	1.3.1	PS.calvin cyle.rubisco large subunit	Transcript	weakly similar to ( 166)ATCG00490| Symbols: RBCL | large subunit of RUBISCO. | chrC:54958-56397 FORWARDweakly similar to ( 182)RBL_WHEAT gb|CA654516;	-0.588	-0.306	-0.037	-0.479
taaffx.128414.15.s1_at	1.3.1	PS.calvin cyle.rubisco large subunit	Transcript	moderately similar to ( 264)ATCG00490| Symbols: RBCL | large subunit of RUBISCO. | chrC:54958-56397 FORWARDmoderately similar to ( 280)RBL_WHEATVAR1 gb|BE213369;	-0.421	-0.593	0.543	-0.266
taaffx.128414.196.s1_at	1.3.1	PS.calvin cyle.rubisco large subunit	Transcript	moderately similar to ( 204)ATCG00490| Symbols: RBCL | large subunit of RUBISCO. | chrC:54958-56397 FORWARDmoderately similar to ( 209)RBL_WHEAT gb|CA661623;	-0.707	-0.601	0.228	0.202
taaffx.128414.201.s1_x_at	1.3.1	PS.calvin cyle.rubisco large subunit	Transcript	weakly similar to ( 180)ATCG00490| Symbols: RBCL | large subunit of RUBISCO. | chrC:54958-56397 FORWARDweakly similar to ( 188)RBL_WHEAT gb|CA664465;	0.204	-1.067	0.344	-0.837
taaffx.128414.72.s1_at	1.3.1	PS.calvin cyle.rubisco large subunit	Transcript	moderately similar to ( 238)ATCG00490| Symbols: RBCL | large subunit of RUBISCO. | chrC:54958-56397 FORWARDmoderately similar to ( 249)RBL_WHEAT gb|CA665013;	-0.522	-0.762	-0.643	-0.025
taaffx.128414.219.s1_x_at	1.3.1	PS.calvin cyle.rubisco large subunit	Transcript	weakly similar to ( 106)RBL_WHEAT gb|CA658416;	-0.613	-0.46	-0.109	-0.353
taaffx.128414.146.s1_at	1.3.1	PS.calvin cyle.rubisco large subunit	Transcript	weakly similar to ( 115)ATCG00490| Symbols: RBCL | large subunit of RUBISCO. | chrC:54958-56397 FORWARDweakly similar to ( 123)RBL_ORYSA gb|CA676871;	-1.075	0.944	1.518	1.085
ta.25287.2.s1_at	1.3.1	PS.calvin cyle.rubisco large subunit	Transcript	weakly similar to ( 145)ATCG00490| Symbols: RBCL | large subunit of RUBISCO. | chrC:54958-56397 FORWARDweakly similar to ( 150)RBL_WHEAT gb|CA739159;	0.226	-0.806	0.352	0.928
taaffx.128414.79.s1_x_at	1.3.1	PS.calvin cyle.rubisco large subunit	Transcript	weakly similar to ( 118)ATCG00490| Symbols: RBCL | large subunit of RUBISCO. | chrC:54958-56397 FORWARDweakly similar to ( 122)RBL_WHEAT gb|CA679469;	1.414	-0.882	3.033	2.284
taaffx.128414.47.s1_at	1.3.1	PS.calvin cyle.rubisco large subunit	Transcript	moderately similar to ( 433)ATCG00490| Symbols: RBCL | large subunit of RUBISCO. | chrC:54958-56397 FORWARDmoderately similar to ( 453)RBL_WHEAT gb|BE217058;	0.254	-0.676	1.044	1.117
taaffx.128414.55.s1_at	1.3.1	PS.calvin cyle.rubisco large subunit	Transcript	moderately similar to ( 267)ATCG00490| Symbols: RBCL | large subunit of RUBISCO. | chrC:54958-56397 FORWARDmoderately similar to ( 285)RBL_WHEAT gb|BE216987;	0.971	0.564	2.483	1.469
taaffx.128414.53.s1_at	1.3.1	PS.calvin cyle.rubisco large subunit	Transcript	moderately similar to ( 458)ATCG00490| Symbols: RBCL | large subunit of RUBISCO. | chrC:54958-56397 FORWARDmoderately similar to ( 476)RBL_WHEAT gb|BE216971;	0.547	1.413	1.197	0.562
taaffx.128414.48.s1_at	1.3.1	PS.calvin cyle.rubisco large subunit	Transcript	moderately similar to ( 348)ATCG00490| Symbols: RBCL | large subunit of RUBISCO. | chrC:54958-56397 FORWARDmoderately similar to ( 363)RBL_WHEAT gb|BE213411;	2.203	0.581	0.174	2.133
taaffx.128414.46.s1_at	1.3.1	PS.calvin cyle.rubisco large subunit	Transcript	weakly similar to ( 107)ATCG00490| Symbols: RBCL | large subunit of RUBISCO. | chrC:54958-56397 FORWARDweakly similar to ( 121)RBL_WHEAT gb|BE216982;	1.422	1.759	-1.293	1.937
taaffx.128414.190.a1_at	1.3.1	PS.calvin cyle.rubisco large subunit	Transcript	very weakly similar to (96.3)ATCG00490| Symbols: RBCL | large subunit of RUBISCO. | chrC:54958-56397 FORWARDweakly similar to ( 116)RBL_WHEAT gb|CA659598;	1.792	1.083	0.859	0.545
taaffx.128414.40.s1_at	1.3.1	PS.calvin cyle.rubisco large subunit	Transcript	moderately similar to ( 406)ATCG00490| Symbols: RBCL | large subunit of RUBISCO. | chrC:54958-56397 FORWARDmoderately similar to ( 420)RBL_WHEAT gb|BE213418;	0.506	1.545	1.832	0.023
taaffx.128414.147.s1_at	1.3.1	PS.calvin cyle.rubisco large subunit	Transcript	very weakly similar to (81.6)RBL_MAIZE gb|CA655815;	1.219	1.101	0.286	0.545
taaffx.128414.229.a1_x_at	1.3.1	PS.calvin cyle.rubisco large subunit	Transcript	weakly similar to ( 192)ATCG00490| Symbols: RBCL | large subunit of RUBISCO. | chrC:54958-56397 FORWARDmoderately similar to ( 216)RBL_WHEAT gb|CA645616;	0.307	-2.711	1.907	-4.85
taaffx.128414.43.s1_at	1.3.1	PS.calvin cyle.rubisco large subunit	Transcript	moderately similar to ( 323)ATCG00490| Symbols: RBCL | large subunit of RUBISCO. | chrC:54958-56397 FORWARDmoderately similar to ( 345)RBL_WHEAT gb|BE213300;	-0.025	-1.982	0.647	-1.453
taaffx.128414.137.s1_at	1.3.1	PS.calvin cyle.rubisco large subunit	Transcript	weakly similar to ( 187)ATCG00490| Symbols: RBCL | large subunit of RUBISCO. | chrC:54958-56397 FORWARDweakly similar to ( 197)RBL_WHEAT gb|CA680323;	1.878	-2.345	1.545	-1.743
ta.25201.3.s1_at	1.3.1	PS.calvin cyle.rubisco large subunit	Transcript	weakly similar to ( 115)ATCG00490| Symbols: RBCL | large subunit of RUBISCO. | chrC:54958-56397 FORWARDweakly similar to ( 116)RBL_ORYSA gb|CA679235;	0.57	-2.193	0.888	-0.233
taaffx.128414.50.s1_at	1.3.1	PS.calvin cyle.rubisco large subunit	Transcript	moderately similar to ( 274)ATCG00490| Symbols: RBCL | large subunit of RUBISCO. | chrC:54958-56397 FORWARDmoderately similar to ( 280)RBL_OENHO gb|BE216973;	0.707	-1.162	1.781	-2.288
taaffx.128414.52.s1_at	1.3.1	PS.calvin cyle.rubisco large subunit	Transcript	moderately similar to ( 296)ATCG00490| Symbols: RBCL | large subunit of RUBISCO. | chrC:54958-56397 FORWARDmoderately similar to ( 326)RBL_WHEAT gb|BE213556;	-0.696	-2.178	0.466	-0.788
taaffx.128414.83.s1_at	1.3.1	PS.calvin cyle.rubisco large subunit	Transcript	moderately similar to ( 210)ATCG00490| Symbols: RBCL | large subunit of RUBISCO. | chrC:54958-56397 FORWARDmoderately similar to ( 228)RBL_WHEAT gb|CA680671;	0.073	-3.056	0.118	-1.757
taaffx.128414.122.s1_at	1.3.1	PS.calvin cyle.rubisco large subunit	Transcript	weakly similar to ( 143)ATMG00280| Symbols: ORF110A | hypothetical protein | chrM:77819-78151 REVERSEweakly similar to ( 136)RBL_PHYPA gb|CA655664;	0.055	-4.024	-0.275	-2.307
taaffx.128414.16.s1_at	1.3.1	PS.calvin cyle.rubisco large subunit	Transcript	moderately similar to ( 408)ATCG00490| Symbols: RBCL | large subunit of RUBISCO. | chrC:54958-56397 FORWARDmoderately similar to ( 425)RBL_WHEAT gb|BE213297;	-0.094	-1.104	-0.722	-1.246
ta.24976.1.s1_x_at	1.3.1	PS.calvin cyle.rubisco large subunit	Transcript	very weakly similar to (91.3)RBL_WHEAT gb|CA659744;	-0.298	-0.925	0.335	-1.063
taaffx.128414.42.s1_at	1.3.1	PS.calvin cyle.rubisco large subunit	Transcript	moderately similar to ( 412)ATCG00490| Symbols: RBCL | large subunit of RUBISCO. | chrC:54958-56397 FORWARDmoderately similar to ( 430)RBL_WHEAT gb|BE213404;	0.032	-0.771	0.718	-1.113
taaffx.128414.37.s1_at	1.3.1	PS.calvin cyle.rubisco large subunit	Transcript	moderately similar to ( 315)ATCG00490| Symbols: RBCL | large subunit of RUBISCO. | chrC:54958-56397 FORWARDmoderately similar to ( 335)RBL_WHEAT gb|BE217051;	-0.317	0.368	0.143	-1.686
taaffx.128414.82.s1_at	1.3.1	PS.calvin cyle.rubisco large subunit	Transcript	moderately similar to ( 256)ATCG00490| Symbols: RBCL | large subunit of RUBISCO. | chrC:54958-56397 FORWARDmoderately similar to ( 268)RBL_WHEAT gb|CA661228;	0.034	-1.279	-0.597	-1.513
taaffx.128414.176.s1_x_at	1.3.1	PS.calvin cyle.rubisco large subunit	Transcript	moderately similar to ( 229)ATCG00490| Symbols: RBCL | large subunit of RUBISCO. | chrC:54958-56397 FORWARDmoderately similar to ( 248)RBL_WHEAT gb|CA656046;	-0.489	-1.556	0.457	-1.958
taaffx.128414.1.a1_x_at	1.3.1	PS.calvin cyle.rubisco large subunit	Transcript	highly similar to ( 887)ATCG00490| Symbols: RBCL | large subunit of RUBISCO. | chrC:54958-56397 FORWARDhighly similar to ( 949)RBL_WHEATVAR1 gb|AY328025.1;	-0.309	-0.976	0.266	-1.114
taaffx.128414.56.s1_at	1.3.1	PS.calvin cyle.rubisco large subunit	Transcript	moderately similar to ( 417)ATCG00490| Symbols: RBCL | large subunit of RUBISCO. | chrC:54958-56397 FORWARDmoderately similar to ( 442)RBL_WHEAT gb|BE213645;	1.342	0.165	1.468	0.004
taaffx.128414.8.s1_at	1.3.1	PS.calvin cyle.rubisco large subunit	Transcript	moderately similar to ( 281)ATCG00490| Symbols: RBCL | large subunit of RUBISCO. | chrC:54958-56397 FORWARDmoderately similar to ( 306)RBL_WHEAT gb|BE213648;	1.062	-1.328	0.814	-0.793
taaffx.128414.130.s1_at	1.3.1	PS.calvin cyle.rubisco large subunit	Transcript	weakly similar to ( 174)ATCG00490| Symbols: RBCL | large subunit of RUBISCO. | chrC:54958-56397 FORWARDweakly similar to ( 184)RBL_WHEAT gb|CA677567;	2.164	-0.612	0.3	0.509
taaffx.128414.54.s1_x_at	1.3.1	PS.calvin cyle.rubisco large subunit	Transcript	moderately similar to ( 352)ATCG00490| Symbols: RBCL | large subunit of RUBISCO. | chrC:54958-56397 FORWARDmoderately similar to ( 378)RBL_WHEAT gb|BE217062;	1.661	-1.777	0.402	-0.379
taaffx.128414.38.s1_at	1.3.1	PS.calvin cyle.rubisco large subunit	Transcript	moderately similar to ( 422)ATCG00490| Symbols: RBCL | large subunit of RUBISCO. | chrC:54958-56397 FORWARDmoderately similar to ( 451)RBL_WHEAT gb|BE216906;	1.128	-0.788	0.593	-0.333
taaffx.128414.149.s1_at	1.3.1	PS.calvin cyle.rubisco large subunit	Transcript	weakly similar to ( 158)ATCG00490| Symbols: RBCL | large subunit of RUBISCO. | chrC:54958-56397 FORWARDweakly similar to ( 166)RBL_WHEAT gb|CA664567;	0.379	-0.648	1.567	-0.562
taaffx.128414.51.s1_at	1.3.1	PS.calvin cyle.rubisco large subunit	Transcript	moderately similar to ( 398)ATCG00490| Symbols: RBCL | large subunit of RUBISCO. | chrC:54958-56397 FORWARDmoderately similar to ( 412)RBL_WHEAT gb|BE213367;	1.636	-0.913	1.05	-1.167
taaffx.128414.147.s1_x_at	1.3.1	PS.calvin cyle.rubisco large subunit	Transcript	very weakly similar to (81.6)RBL_MAIZE gb|CA655815;	-1.611	-0.834	0.39	-0.142
taaffx.128414.41.s1_at	1.3.1	PS.calvin cyle.rubisco large subunit	Transcript	moderately similar to ( 395)ATCG00490| Symbols: RBCL | large subunit of RUBISCO. | chrC:54958-56397 FORWARDmoderately similar to ( 422)RBL_WHEAT gb|BE213288;	-0.495	-2.013	-1.609	-0.13
taaffx.128414.49.s1_at	1.3.1	PS.calvin cyle.rubisco large subunit	Transcript	moderately similar to ( 355)ATCG00490| Symbols: RBCL | large subunit of RUBISCO. | chrC:54958-56397 FORWARDmoderately similar to ( 368)RBL_WHEAT gb|BE213390;	-2.142	-2.173	-0.965	-0.932
taaffx.128414.91.s1_at	1.3.1	PS.calvin cyle.rubisco large subunit	Transcript	weakly similar to ( 184)ATCG00490| Symbols: RBCL | large subunit of RUBISCO. | chrC:54958-56397 FORWARDweakly similar to ( 200)RBL_WHEAT gb|CA664869;	-0.813	-1.183	-1.674	-0.203
taaffx.128414.13.s1_at	1.3.1	PS.calvin cyle.rubisco large subunit	Transcript	moderately similar to ( 346)ATCG00490| Symbols: RBCL | large subunit of RUBISCO. | chrC:54958-56397 FORWARDmoderately similar to ( 365)RBL_WHEAT gb|BE213298;	-1.549	-0.778	0.275	-0.378
taaffx.128414.24.a1_s_at	1.3.1	PS.calvin cyle.rubisco large subunit	Transcript	weakly similar to ( 116)ATCG00490| Symbols: RBCL | large subunit of RUBISCO. | chrC:54958-56397 FORWARDweakly similar to ( 115)RBL_SPIOL gb|CA722241;	-1.246	-0.255	-0.982	0.013
taaffx.128414.6.s1_at	1.3.1	PS.calvin cyle.rubisco large subunit	Transcript	moderately similar to ( 233)ATCG00490| Symbols: RBCL | large subunit of RUBISCO. | chrC:54958-56397 FORWARDmoderately similar to ( 254)RBL_WHEAT gb|CA736722;	-0.866	-1.495	-0.219	-0.316
ta.2177.1.s1_at	1.3.11	PS.calvin cyle.RPE	Transcript	weakly similar to ( 160)AT3G01850| Symbols: | ribulose-phosphate 3-epimerase, cytosolic, putative / pentose-5-phosphate 3-epimerase, putative | chr3:300435-301994 REVERSEweakly similar to ( 174)RPE1_ORYSA gb|BJ283086;	0.136	0.574	-0.038	0.435
ta.26667.1.a1_at	1.3.11	PS.calvin cyle.RPE	Transcript	moderately similar to ( 280)AT3G01850| Symbols: | ribulose-phosphate 3-epimerase, cytosolic, putative / pentose-5-phosphate 3-epimerase, putative | chr3:300435-301994 REVERSEmoderately similar to ( 327)RPE1_ORYSA gb|CD491520;	-0.534	-0.804	-0.28	-0.597
taaffx.8889.1.s1_at	1.3.11	PS.calvin cyle.RPE	Transcript	weakly similar to ( 148)AT5G61410| Symbols: EMB2728, RPE | RPE (EMBRYO DEFECTIVE 2728); ribulose-phosphate 3-epimerase | chr5:24701311-24703062 REVERSEweakly similar to ( 162)RPE_ORYSA gb|CA618531;	1.211	-0.501	0.113	-1.79
ta.23158.1.s1_at	1.3.12	PS.calvin cyle.PRK	Transcript	moderately similar to ( 370)AT1G32060| Symbols: PRK | PRK (PHOSPHORIBULOKINASE); ATP binding / phosphoribulokinase/ protein binding | chr1:11532648-11534386 FORWARDmoderately similar to ( 393)KPPR_WHEAT gb|X51608.1;	-0.025	-0.404	2.101	-0.203
ta.26642.1.a1_at	1.3.12	PS.calvin cyle.PRK	Transcript	moderately similar to ( 434)AT1G32060| Symbols: PRK | PRK (PHOSPHORIBULOKINASE); ATP binding / phosphoribulokinase/ protein binding | chr1:11532648-11534386 FORWARDmoderately similar to ( 457)KPPR_WHEAT gb|CD491457;	-0.169	-1.434	2.196	-0.994
ta.27660.1.s1_at	1.3.13	PS.calvin cyle.rubisco interacting	Transcript	moderately similar to ( 343)AT2G39730| Symbols: RCA | RCA (RUBISCO ACTIVASE) | chr2:16578252-16580423 REVERSEmoderately similar to ( 371)RCAA_HORVU gb|CK216184;	-0.605	1.373	0.167	2.607
ta.1404.1.s1_at	1.3.13	PS.calvin cyle.rubisco interacting	Transcript	moderately similar to ( 396)AT2G39730| Symbols: RCA | RCA (RUBISCO ACTIVASE) | chr2:16578252-16580423 REVERSEmoderately similar to ( 477)RCAB_HORVU gb|AF251264.1;	0.061	-0.92	1.138	-1.134
ta.27660.1.a1_at	1.3.13	PS.calvin cyle.rubisco interacting	Transcript	moderately similar to ( 343)AT2G39730| Symbols: RCA | RCA (RUBISCO ACTIVASE) | chr2:16578252-16580423 REVERSEmoderately similar to ( 371)RCAA_HORVU gb|CK162284;	0.576	-0.61	-0.951	-1.225
taaffx.78142.1.s1_at	1.3.13	PS.calvin cyle.rubisco interacting	Transcript	weakly similar to ( 186)AT1G14030| Symbols: | ribulose-1,5 bisphosphate carboxylase oxygenase large subunit N-methyltransferase, putative | chr1:4805490-4807437 REVERSEweakly similar to ( 182)RBCMT_TOBAC gb|CA736999;	1.926	-1.292	1.912	-2.131
ta.8044.1.a1_at	1.3.13	PS.calvin cyle.rubisco interacting	Transcript	weakly similar to ( 140)AT4G20130| Symbols: PTAC14 | PTAC14 (PLASTID TRANSCRIPTIONALLY ACTIVE14) | chr4:10878924-10881707 FORWARD gb|BQ161176;	-0.917	-1.583	0.106	-0.757
ta.27660.1.s1_x_at	1.3.13	PS.calvin cyle.rubisco interacting	Transcript	moderately similar to ( 343)AT2G39730| Symbols: RCA | RCA (RUBISCO ACTIVASE) | chr2:16578252-16580423 REVERSEmoderately similar to ( 371)RCAA_HORVU gb|CK216184;	-1.756	-0.618	-0.8	-0.955
ta.2752.1.a1_x_at	1.3.2	PS.calvin cyle.rubisco small subunit	Transcript	gb|CA680240;	-0.102	-0.036	0.237	0.654
taaffx.25732.1.s1_at	1.3.2	PS.calvin cyle.rubisco small subunit	Transcript	weakly similar to ( 119)RBS2_ORYSA gb|CA696720;	-2.029	2.587	-0.751	0.818
taaffx.26385.1.s1_x_at	1.3.2	PS.calvin cyle.rubisco small subunit	Transcript	gb|CA689363;	-0.4	1.603	0.805	0.554
taaffx.26385.1.s1_at	1.3.2	PS.calvin cyle.rubisco small subunit	Transcript	gb|CA689363;	-0.664	-1.572	0.382	-0.529
ta.2752.1.a1_at	1.3.2	PS.calvin cyle.rubisco small subunit	Transcript	gb|CA680240;	-0.525	-0.526	-0.121	-0.201
taaffx.52923.1.s1_at	1.3.2	PS.calvin cyle.rubisco small subunit	Transcript	very weakly similar to (81.3)RBS2_WHEAT gb|CA698913;	0.854	0.16	0.549	1.114
taaffx.7592.1.s1_at	1.3.2	PS.calvin cyle.rubisco small subunit	Transcript	very weakly similar to (93.6)RBS2_WHEAT gb|CA656084;	0.624	-0.085	1.658	1.88
ta.2752.1.s1_x_at	1.3.2	PS.calvin cyle.rubisco small subunit	Transcript	gb|BE213237;	-1.132	-0.9	1.563	0.375
taaffx.113948.1.s1_at	1.3.2	PS.calvin cyle.rubisco small subunit	Transcript	gb|CA600925;	0.652	-2.377	1.689	-0.729
taaffx.86906.1.s1_at	1.3.2	PS.calvin cyle.rubisco small subunit	Transcript	gb|CA599095;	-1.526	-0.253	0.58	-2.253
taaffx.7515.1.s1_at	1.3.2	PS.calvin cyle.rubisco small subunit	Transcript	very weakly similar to (88.2)RBS2_ORYSA gb|CA657572;	1.113	-1.704	1.733	-0.65
ta.27923.2.s1_x_at	1.3.2	PS.calvin cyle.rubisco small subunit	Transcript	weakly similar to ( 166)AT1G67090| Symbols: RBCS1A | RBCS1A; ribulose-bisphosphate carboxylase | chr1:25052253-25052912 REVERSEmoderately similar to ( 219)RBS_HORVU gb|CK212552;	0.616	-0.78	2.256	-0.017
taaffx.449.1.a1_at	1.3.2	PS.calvin cyle.rubisco small subunit	Transcript	very weakly similar to (82.0)RBS2_WHEAT gb|CA722056;	2.432	-0.356	1.798	-1.302
taaffx.28584.1.s1_x_at	1.3.2	PS.calvin cyle.rubisco small subunit	Transcript	very weakly similar to (91.7)AT1G67090| Symbols: RBCS1A | RBCS1A; ribulose-bisphosphate carboxylase | chr1:25052253-25052912 REVERSEweakly similar to ( 106)RBS2_WHEAT gb|CA658565;	-1.605	-0.913	0.233	0.12
ta.2752.2.s1_x_at	1.3.2	PS.calvin cyle.rubisco small subunit	Transcript	weakly similar to ( 128)AT1G67090| Symbols: RBCS1A | RBCS1A; ribulose-bisphosphate carboxylase | chr1:25052253-25052912 REVERSEmoderately similar to ( 202)RBS_HORVU gb|BE216923;	-1.38	-1.258	0.676	-0.399
taaffx.108219.1.s1_at	1.3.2	PS.calvin cyle.rubisco small subunit	Transcript	gb|CA690622;	-1.131	-2.226	0.144	-1.114
ta.2752.3.s1_x_at	1.3.2	PS.calvin cyle.rubisco small subunit	Transcript	weakly similar to ( 164)AT1G67090| Symbols: RBCS1A | RBCS1A; ribulose-bisphosphate carboxylase | chr1:25052253-25052912 REVERSEmoderately similar to ( 218)RBS_HORVU gb|BJ266715;	-1.389	-1.662	1.065	-0.318
taaffx.112433.2.s1_at	1.3.3	PS.calvin cyle.phosphoglycerate kinase	Transcript	weakly similar to ( 101)AT3G12780| Symbols: PGK1 | PGK1 (PHOSPHOGLYCERATE KINASE 1); phosphoglycerate kinase | chr3:4061134-4063147 REVERSEweakly similar to ( 105)PGKY_TOBAC gb|CA623960;	0.114	0.496	-0.031	-0.003
ta.24945.1.s1_at	1.3.3	PS.calvin cyle.phosphoglycerate kinase	Transcript	moderately similar to ( 281)AT1G79550| Symbols: PGK | PGK (PHOSPHOGLYCERATE KINASE) | chr1:29929240-29931188 REVERSEmoderately similar to ( 307)PGKY_WHEATCOG5048 VAR1 PRK08581 COG5099 gb|BJ317763;	0.039	0.101	-0.058	0.083
taaffx.3058.1.s1_at	1.3.3	PS.calvin cyle.phosphoglycerate kinase	Transcript	moderately similar to ( 404)AT1G79550| Symbols: PGK | PGK (PHOSPHOGLYCERATE KINASE) | chr1:29929240-29931188 REVERSEmoderately similar to ( 416)PGKY_WHEAT gb|AJ612431;	-0.659	-0.148	-0.136	0.101
ta.2307.1.s1_at	1.3.3	PS.calvin cyle.phosphoglycerate kinase	Transcript	moderately similar to ( 485)AT3G12780| Symbols: PGK1 | PGK1 (PHOSPHOGLYCERATE KINASE 1); phosphoglycerate kinase | chr3:4061134-4063147 REVERSEhighly similar to ( 532)PGKH_WHEATVAR1 COG5048 gb|X15233.1;	-0.371	0.244	0.267	0.068
taaffx.131694.1.s1_at	1.3.3	PS.calvin cyle.phosphoglycerate kinase	Transcript	weakly similar to ( 101)AT1G79550| Symbols: PGK | PGK (PHOSPHOGLYCERATE KINASE) | chr1:29929240-29931188 REVERSEweakly similar to ( 104)PGKY_WHEAT gb|CA655788;	-0.419	0.33	-0.773	1.864
ta.26619.1.a1_at	1.3.3	PS.calvin cyle.phosphoglycerate kinase	Transcript	weakly similar to ( 167)AT1G79550| Symbols: PGK | PGK (PHOSPHOGLYCERATE KINASE) | chr1:29929240-29931188 REVERSEweakly similar to ( 171)PGKY_WHEAT gb|CD491379;	1.193	-0.615	1.979	1.357
taaffx.6099.1.s1_at	1.3.3	PS.calvin cyle.phosphoglycerate kinase	Transcript	very weakly similar to (87.4)AT1G79550| Symbols: PGK | PGK (PHOSPHOGLYCERATE KINASE) | chr1:29929240-29931188 REVERSEvery weakly similar to (90.5)PGKY_WHEAT gb|CA691454;	-0.634	-2.376	0.231	-0.878
taaffx.81675.1.s1_at	1.3.3	PS.calvin cyle.phosphoglycerate kinase	Transcript	weakly similar to ( 106)AT3G12780| Symbols: PGK1 | PGK1 (PHOSPHOGLYCERATE KINASE 1); phosphoglycerate kinase | chr3:4061134-4063147 REVERSEweakly similar to ( 107)PGKY_TOBAC gb|CA683112;	0.932	-2.231	1.356	-2.164
taaffx.112284.1.s1_at	1.3.3	PS.calvin cyle.phosphoglycerate kinase	Transcript	weakly similar to ( 102)AT3G12780| Symbols: PGK1 | PGK1 (PHOSPHOGLYCERATE KINASE 1); phosphoglycerate kinase | chr3:4061134-4063147 REVERSEvery weakly similar to ( 100)PGKH_CHLRE gb|CA625267;	1.656	-1.238	1.638	-1.135
taaffx.112433.1.s1_x_at	1.3.3	PS.calvin cyle.phosphoglycerate kinase	Transcript	moderately similar to ( 264)AT1G79550| Symbols: PGK | PGK (PHOSPHOGLYCERATE KINASE) | chr1:29929240-29931188 REVERSEmoderately similar to ( 276)PGKY_WHEAT gb|CA622945;	1.073	0.059	1.804	-0.337
taaffx.112433.1.s1_at	1.3.3	PS.calvin cyle.phosphoglycerate kinase	Transcript	moderately similar to ( 264)AT1G79550| Symbols: PGK | PGK (PHOSPHOGLYCERATE KINASE) | chr1:29929240-29931188 REVERSEmoderately similar to ( 276)PGKY_WHEAT gb|CA622945;	-2.141	-0.583	0.357	-0.168
ta.1135.1.a1_at	1.3.4	PS.calvin cyle.GAP	Transcript	moderately similar to ( 330)AT1G42970| Symbols: GAPB | GAPB (GLYCERALDEHYDE-3-PHOSPHATE DEHYDROGENASE B SUBUNIT); glyceraldehyde-3-phosphate dehydrogenase | chr1:16129992-16132024 FORWARDmoderately similar to ( 326)G3PB_PEAVAR1 gb|CD873739;	-0.228	2.11	-0.349	2.04
ta.511.1.s1_at	1.3.4	PS.calvin cyle.GAP	Transcript	moderately similar to ( 311)AT2G24270| Symbols: ALDH11A3 | ALDH11A3 (Aldehyde dehydrogenase 11A3); 3-chloroallyl aldehyde dehydrogenase/ glyceraldehyde-3-phosphate dehydrogenase (NADP+) | chr2:10334405-10336681 REVERSEmoderately similar to ( 345)GAPN_MAIZE gb|AF521190.1;	0.434	-0.767	-0.175	-0.272
ta.30808.1.s1_s_at	1.3.4	PS.calvin cyle.GAP	Transcript	moderately similar to ( 489)AT1G12900| Symbols: GAPA-2 | GAPA-2 | chr1:4392632-4393848 REVERSEhighly similar to ( 501)G3PA_MAIZE gb|CK211832;	0.983	1.024	0.692	0.91
taaffx.82121.1.s1_at	1.3.4	PS.calvin cyle.GAP	Transcript	weakly similar to ( 163)AT1G12900| Symbols: GAPA-2 | GAPA-2 | chr1:4392632-4393848 REVERSEweakly similar to ( 160)G3PA_SPIOL gb|CA677343;	0.931	-2.141	0.908	-1.872
ta.1135.1.s1_at	1.3.4	PS.calvin cyle.GAP	Transcript	moderately similar to ( 330)AT1G42970| Symbols: GAPB | GAPB (GLYCERALDEHYDE-3-PHOSPHATE DEHYDROGENASE B SUBUNIT); glyceraldehyde-3-phosphate dehydrogenase | chr1:16129992-16132024 FORWARDmoderately similar to ( 326)G3PB_PEAVAR1 gb|CD938586;	-0.539	-1.464	1.866	-0.949
ta.4315.2.s1_x_at	1.3.5	PS.calvin cycle.TPI	Transcript	weakly similar to ( 122)AT2G21170| Symbols: TIM | TIM (TRIOSEPHOSPHATE ISOMERASE) | chr2:9078128-9080187 REVERSEweakly similar to ( 135)TPIC_SECCE gb|CA622382;	-0.632	0.496	-1.053	0.768
ta.4315.3.s1_x_at	1.3.5	PS.calvin cycle.TPI	Transcript	very weakly similar to (88.6)TPIC_SECCE gb|CA630171;	-0.568	1.474	-0.873	1.784
ta.4315.3.s1_a_at	1.3.5	PS.calvin cycle.TPI	Transcript	very weakly similar to (88.6)TPIC_SECCE gb|CA630171;	-0.63	0.816	-0.458	0.878
ta.4315.2.s1_a_at	1.3.5	PS.calvin cycle.TPI	Transcript	weakly similar to ( 122)AT2G21170| Symbols: TIM | TIM (TRIOSEPHOSPHATE ISOMERASE) | chr2:9078128-9080187 REVERSEweakly similar to ( 135)TPIC_SECCE gb|CA622382;	-0.572	0.51	-0.222	0.789
ta.5596.1.s1_x_at	1.3.6	PS.calvin cyle.aldolase	Transcript	moderately similar to ( 288)AT2G01140| Symbols: | fructose-bisphosphate aldolase, putative | chr2:95005-96490 REVERSEmoderately similar to ( 269)ALFC_PEA gb|CK194194;	-0.514	-0.021	-0.045	0.293
ta.5596.1.s1_at	1.3.6	PS.calvin cyle.aldolase	Transcript	moderately similar to ( 288)AT2G01140| Symbols: | fructose-bisphosphate aldolase, putative | chr2:95005-96490 REVERSEmoderately similar to ( 269)ALFC_PEA gb|CK194194;	-0.439	0.585	0.613	0.573
ta.506.1.s1_a_at	1.3.6	PS.calvin cyle.aldolase	Transcript	moderately similar to ( 396)AT2G21330| Symbols: | fructose-bisphosphate aldolase, putative | chr2:9135497-9137233 REVERSEmoderately similar to ( 405)ALFC_ORYSA gb|BJ265323;	-1.311	-0.654	0.257	-1.68
ta.506.2.a1_at	1.3.6	PS.calvin cyle.aldolase	Transcript	moderately similar to ( 279)AT4G38970| Symbols: | fructose-bisphosphate aldolase, putative | chr4:18163763-18165653 REVERSEmoderately similar to ( 293)ALFC_ORYSA gb|CD936393;	-1.864	-0.047	-0.719	0.661
ta.20429.2.s1_at	1.3.6	PS.calvin cyle.aldolase	Transcript	moderately similar to ( 407)AT4G38970| Symbols: | fructose-bisphosphate aldolase, putative | chr4:18163763-18165653 REVERSEmoderately similar to ( 473)ALFC_ORYSA gb|BE430528;	-1.305	-1.331	-0.265	-0.028
ta.439.1.s1_at	1.3.7	PS.calvin cyle.FBPase	Transcript	moderately similar to ( 296)AT3G54050| Symbols: | fructose-1,6-bisphosphatase, putative / D-fructose-1,6-bisphosphate 1-phosphohydrolase, putative / FBPase, putative | chr3:20027929-20029505 FORWARDmoderately similar to ( 355)F16P1_WHEAT gb|CA632100;	0.007	2.828	0.478	2.79
taaffx.106041.1.s1_at	1.3.7	PS.calvin cyle.FBPase	Transcript	weakly similar to ( 133)F16P1_WHEAT gb|CA725501;	0.822	-0.654	2.321	-1.033
ta.23411.1.s1_at	1.3.8	PS.calvin cyle.transketolase	Transcript	highly similar to ( 570)AT3G60750| Symbols: | transketolase, putative | chr3:22464979-22467799 FORWARDhighly similar to ( 588)TKTC_MAIZE VAR1 COG5048 COG4886 gb|BJ272562;	-0.325	0.274	0.651	0.433
ta.5904.2.s1_at	1.3.8	PS.calvin cyle.transketolase	Transcript	moderately similar to ( 476)AT2G45290| Symbols: | transketolase, putative | chr2:18679811-18682663 FORWARDmoderately similar to ( 485)TKTC_SOLTU gb|BJ293768;	6.31	3.96	-0.418	1.391
ta.5904.1.s1_at	1.3.8	PS.calvin cyle.transketolase	Transcript	weakly similar to ( 161)AT2G45290| Symbols: | transketolase, putative | chr2:18679811-18682663 FORWARDweakly similar to ( 169)TKTC_MAIZE gb|BJ299578;	5.677	2.319	0.444	-0.116
taaffx.6492.1.s1_at	1.3.8	PS.calvin cyle.transketolase	Transcript	weakly similar to ( 138)AT3G60750| Symbols: | transketolase, putative | chr3:22464979-22467799 FORWARDweakly similar to ( 143)TKTC_SOLTU gb|CA684949;	1.457	-2.987	0.344	-0.005
taaffx.58684.1.s1_at	1.3.8	PS.calvin cyle.transketolase	Transcript	moderately similar to ( 227)AT3G60750| Symbols: | transketolase, putative | chr3:22464979-22467799 FORWARDmoderately similar to ( 247)TKTC_MAIZE gb|CA617323;	0.417	0.315	1.481	-0.789
taaffx.78956.1.s1_at	1.3.8	PS.calvin cyle.transketolase	Transcript	very weakly similar to ( 100)AT3G60750| Symbols: | transketolase, putative | chr3:22464979-22467799 FORWARDweakly similar to ( 103)TKTC_MAIZE gb|CA724299;	-4.637	-1.389	-1.054	1.419
ta.1988.2.s1_x_at	1.3.9	PS.calvin cyle.seduheptulose bisphosphatase	Transcript	moderately similar to ( 234)AT3G55800| Symbols: SBPASE | SBPASE (SEDOHEPTULOSE-BISPHOSPHATASE); phosphoric ester hydrolase/ sedoheptulose-bisphosphatase | chr3:20720619-20722400 FORWARDmoderately similar to ( 256)S17P_WHEAT gb|CK215613;	-0.828	0.28	-0.655	0.273
ta.1988.3.s1_x_at	1.3.9	PS.calvin cyle.seduheptulose bisphosphatase	Transcript	moderately similar to ( 206)AT3G55800| Symbols: SBPASE | SBPASE (SEDOHEPTULOSE-BISPHOSPHATASE); phosphoric ester hydrolase/ sedoheptulose-bisphosphatase | chr3:20720619-20722400 FORWARDmoderately similar to ( 239)S17P_WHEAT gb|CK214871;	-0.007	-0.284	1.497	-0.751
ta.1988.1.s1_x_at	1.3.9	PS.calvin cyle.seduheptulose bisphosphatase	Transcript	weakly similar to ( 149)AT3G55800| Symbols: SBPASE | SBPASE (SEDOHEPTULOSE-BISPHOSPHATASE); phosphoric ester hydrolase/ sedoheptulose-bisphosphatase | chr3:20720619-20722400 FORWARDweakly similar to ( 166)S17P_WHEAT gb|BG909248;	0.817	-0.017	2.952	-0.107
ta.1988.3.s1_at	1.3.9	PS.calvin cyle.seduheptulose bisphosphatase	Transcript	moderately similar to ( 206)AT3G55800| Symbols: SBPASE | SBPASE (SEDOHEPTULOSE-BISPHOSPHATASE); phosphoric ester hydrolase/ sedoheptulose-bisphosphatase | chr3:20720619-20722400 FORWARDmoderately similar to ( 239)S17P_WHEAT gb|CK214871;	1.269	0.741	0.76	-0.787
taaffx.139321.1.s1_at	10.1	cell wall.precursor synthesis	Transcript	weakly similar to ( 188)AT1G31070| Symbols: | UDP-N-acetylglucosamine pyrophosphorylase-related | chr1:11084932-11088342 FORWARD gb|CA650034;	-0.386	-0.143	-0.492	0.469
taaffx.139321.1.s1_x_at	10.1	cell wall.precursor synthesis	Transcript	weakly similar to ( 188)AT1G31070| Symbols: | UDP-N-acetylglucosamine pyrophosphorylase-related | chr1:11084932-11088342 FORWARD gb|CA650034;	-0.536	-0.033	-0.616	0.466
ta.28381.2.s1_a_at	10.1	cell wall.precursor synthesis	Transcript	weakly similar to ( 144)AT5G18070| Symbols: | DRT101 (DNA-DAMAGE-REPAIR/TOLERATION 101); intramolecular transferase, phosphotransferases | chr5:5981119-5982789 FORWARDmoderately similar to ( 201)AGM1_ORYSA gb|CA745314;	-0.116	0.282	-0.315	0.122
ta.14789.1.a1_at	10.1	cell wall.precursor synthesis	Transcript	moderately similar to ( 283)AT1G31070| Symbols: | UDP-N-acetylglucosamine pyrophosphorylase-related | chr1:11084932-11088342 FORWARDVAR1 gb|BJ283683;	-0.437	-0.518	-0.1	-0.254
ta.4474.1.s1_s_at	10.1	cell wall.precursor synthesis	Transcript	weakly similar to ( 129)AT2G35020| Symbols: | UTP--glucose-1-phosphate uridylyltransferase family protein | chr2:14763882-14767556 FORWARD gb|BQ168833;	-0.15	-0.793	0.031	-0.784
ta.17138.1.s1_at	10.1	cell wall.precursor synthesis	Transcript	weakly similar to ( 194)AT1G31070| Symbols: | UDP-N-acetylglucosamine pyrophosphorylase-related | chr1:11084932-11088342 FORWARD gb|CA618107;	0.704	-0.766	1.012	0.753
ta.7474.1.s1_at	10.1.1.1	cell wall.precursor synthesis.NDP sugar pyrophosphorylase.GDP mannose	Transcript	moderately similar to ( 413)AT2G39770| Symbols: VTC1, SOZ1, EMB101, GMP1, CYT1 | CYT1 (CYTOKINESIS DEFECTIVE 1); nucleotidyltransferase | chr2:16596479-16597819 FORWARD gb|BJ285075;	-0.283	0.03	-0.024	-0.047
ta.28546.1.a1_at	10.1.1.1	cell wall.precursor synthesis.NDP sugar pyrophosphorylase.GDP mannose	Transcript	moderately similar to ( 226)AT2G39770| Symbols: VTC1, SOZ1, EMB101, GMP1, CYT1 | CYT1 (CYTOKINESIS DEFECTIVE 1); nucleotidyltransferase | chr2:16596479-16597819 FORWARD gb|AL823373;	-0.377	-0.232	-1.008	-0.164
ta.7474.2.s1_a_at	10.1.1.1	cell wall.precursor synthesis.NDP sugar pyrophosphorylase.GDP mannose	Transcript	weakly similar to ( 191)AT2G39770| Symbols: VTC1, SOZ1, EMB101, GMP1, CYT1 | CYT1 (CYTOKINESIS DEFECTIVE 1); nucleotidyltransferase | chr2:16596479-16597819 FORWARD gb|CA603080;	-0.291	0.415	0.067	0.973
ta.6794.3.s1_at	10.1.1.1	cell wall.precursor synthesis.NDP sugar pyrophosphorylase.GDP mannose	Transcript	weakly similar to ( 114)AT2G39770| Symbols: VTC1, SOZ1, EMB101, GMP1, CYT1 | CYT1 (CYTOKINESIS DEFECTIVE 1); nucleotidyltransferase | chr2:16596479-16597819 FORWARD gb|CA651423;	-0.727	-1.083	-0.434	-0.149
ta.6794.3.s1_x_at	10.1.1.1	cell wall.precursor synthesis.NDP sugar pyrophosphorylase.GDP mannose	Transcript	weakly similar to ( 114)AT2G39770| Symbols: VTC1, SOZ1, EMB101, GMP1, CYT1 | CYT1 (CYTOKINESIS DEFECTIVE 1); nucleotidyltransferase | chr2:16596479-16597819 FORWARD gb|CA651423;	-1.416	-1.512	-0.519	-0.749
ta.6794.2.a1_at	10.1.1.1	cell wall.precursor synthesis.NDP sugar pyrophosphorylase.GDP mannose	Transcript	moderately similar to ( 359)AT2G39770| Symbols: VTC1, SOZ1, EMB101, GMP1, CYT1 | CYT1 (CYTOKINESIS DEFECTIVE 1); nucleotidyltransferase | chr2:16596479-16597819 FORWARD gb|CK208132;	-1.483	-1.38	-0.45	-0.54
ta.6794.1.s1_x_at	10.1.1.1	cell wall.precursor synthesis.NDP sugar pyrophosphorylase.GDP mannose	Transcript	moderately similar to ( 434)AT2G39770| Symbols: VTC1, SOZ1, EMB101, GMP1, CYT1 | CYT1 (CYTOKINESIS DEFECTIVE 1); nucleotidyltransferase | chr2:16596479-16597819 FORWARD VAR1 gb|CK198171;	-1.422	-1.396	-0.234	-1.127
ta.6794.2.a1_a_at	10.1.1.1	cell wall.precursor synthesis.NDP sugar pyrophosphorylase.GDP mannose	Transcript	moderately similar to ( 359)AT2G39770| Symbols: VTC1, SOZ1, EMB101, GMP1, CYT1 | CYT1 (CYTOKINESIS DEFECTIVE 1); nucleotidyltransferase | chr2:16596479-16597819 FORWARD gb|CK208132;	-1.634	-0.72	0.441	-0.34
ta.28570.1.a1_at	10.1.1.20	cell wall.precursor synthesis.NDP sugar pyrophosphorylase.multiple NDP-Sugars	Transcript	weakly similar to ( 102)AT5G52560| Symbols: ATUSP | ATUSP (ARABIDOPSIS THALIANA UDP-SUGAR PYROPHOSPHORYLASE); UTP-monosaccharide-1-phosphate uridylyltransferase/ UTP:arabinose-1-phosphate uridylyltransferase/ UTP:galactose-1-phosphate uridylyltransferase/ UTP:glucose-1-phosphate uridylyltransferase/ UTP:xy | chr5:21348456-21351799 FORWARD gb|BJ276829;	0.315	-0.214	0.965	0.315
ta.28218.1.s1_a_at	10.1.10	cell wall.precursor synthesis.RHM	Transcript	highly similar to ( 740)AT1G78570| Symbols: RHM1, ROL1 | RHM1/ROL1 (RHAMNOSE BIOSYNTHESIS1); UDP-L-rhamnose synthase/ UDP-glucose 4,6-dehydratase/ catalytic | chr1:29555003-29557100 FORWARDweakly similar to ( 102)ARAE3_ORYSAVAR1 COG5048 MopB_Res-Cmplx1_Nad11-M COG4886 gb|CK157558;	-0.155	0.133	-0.676	0.21
ta.10591.2.s1_a_at	10.1.10	cell wall.precursor synthesis.RHM	Transcript	weakly similar to ( 101)AT1G63000| Symbols: UER1, NRS/ER | NRS/ER (NUCLEOTIDE-RHAMNOSE SYNTHASE/EPIMERASE-REDUCTASE) | chr1:23346175-23347524 FORWARD gb|CA649339;	-0.366	-0.265	0.429	-0.079
ta.10591.3.s1_a_at	10.1.10	cell wall.precursor synthesis.RHM	Transcript	weakly similar to ( 144)AT3G14790| Symbols: RHM3 | RHM3 (RHAMNOSE BIOSYNTHESIS 3); catalytic | chr3:4964798-4966882 FORWARD gb|CA606962;	-0.581	-0.027	0.507	0.006
taaffx.123671.1.s1_s_at	10.1.10	cell wall.precursor synthesis.RHM	Transcript	moderately similar to ( 477)AT1G78570| Symbols: RHM1, ROL1 | RHM1/ROL1 (RHAMNOSE BIOSYNTHESIS1); UDP-L-rhamnose synthase/ UDP-glucose 4,6-dehydratase/ catalytic | chr1:29555003-29557100 FORWARD gb|CA643487;	-0.626	0.272	-0.171	0.94
ta.10591.2.s1_at	10.1.10	cell wall.precursor synthesis.RHM	Transcript	weakly similar to ( 101)AT1G63000| Symbols: UER1, NRS/ER | NRS/ER (NUCLEOTIDE-RHAMNOSE SYNTHASE/EPIMERASE-REDUCTASE) | chr1:23346175-23347524 FORWARD gb|CA649339;	-1.499	1.119	-1.774	1.603
taaffx.58243.1.s1_at	10.1.10	cell wall.precursor synthesis.RHM	Transcript	weakly similar to ( 154)AT1G53500| Symbols: RHM2, MUM4 | MUM4 (MUCILAGE-MODIFIED 4); catalytic | chr1:19970825-19972907 REVERSE gb|CA621241;	-1.155	1.653	0.34	1.676
ta.10591.1.s1_at	10.1.10	cell wall.precursor synthesis.RHM	Transcript	highly similar to ( 511)AT1G63000| Symbols: UER1, NRS/ER | NRS/ER (NUCLEOTIDE-RHAMNOSE SYNTHASE/EPIMERASE-REDUCTASE) | chr1:23346175-23347524 FORWARDVAR1 gb|CK212950;	-0.442	-0.319	-0.356	-0.284
ta.25823.1.a1_at	10.1.10	cell wall.precursor synthesis.RHM	Transcript	weakly similar to ( 147)AT1G53500| Symbols: RHM2, MUM4 | MUM4 (MUCILAGE-MODIFIED 4); catalytic | chr1:19970825-19972907 REVERSE gb|CD453369;	-0.502	-0.457	0.39	-0.379
taaffx.114405.1.s1_at	10.1.10	cell wall.precursor synthesis.RHM	Transcript	moderately similar to ( 305)AT3G14790| Symbols: RHM3 | RHM3 (RHAMNOSE BIOSYNTHESIS 3); catalytic | chr3:4964798-4966882 FORWARD gb|BJ314801;	-2.62	-1.393	-2.394	2.45
ta.30543.1.s1_at	10.1.2	cell wall.precursor synthesis.UGE	Transcript	moderately similar to ( 337)AT4G10960| Symbols: UGE5 | UGE5 (UDP-D-GLUCOSE/UDP-D-GALACTOSE 4-EPIMERASE 5); UDP-glucose 4-epimerase/ protein dimerization | chr4:6716079-6718468 REVERSEmoderately similar to ( 303)GALE1_PEA gb|BQ237865;	-0.065	-0.137	0.019	-0.127
ta.30543.2.a1_at	10.1.2	cell wall.precursor synthesis.UGE	Transcript	very weakly similar to (80.5)AT1G64440| Symbols: UGE4, REB1, RHD1 | RHD1 (ROOT HAIR DEFECTIVE 1); UDP-glucose 4-epimerase | chr1:23940765-23943228 FORWARD gb|CA661459;	-0.578	0.773	-0.403	-0.565
ta.14309.1.s1_at	10.1.2	cell wall.precursor synthesis.UGE	Transcript	moderately similar to ( 358)AT1G12780| Symbols: UGE1 | UGE1 (UDP-D-GLUCOSE/UDP-D-GALACTOSE 4-EPIMERASE 1); UDP-glucose 4-epimerase/ protein dimerization | chr1:4356122-4358118 REVERSEmoderately similar to ( 358)GALE1_PEAVAR1 gb|BT009044.1;	0.088	0.179	0.299	0.156
ta.1450.1.s1_x_at	10.1.2	cell wall.precursor synthesis.UGE	Transcript	moderately similar to ( 253)AT4G23920| Symbols: UGE2 | UGE2 (UDP-D-GLUCOSE/UDP-D-GALACTOSE 4-EPIMERASE 2); UDP-glucose 4-epimerase/ protein dimerization | chr4:12431426-12433676 FORWARDmoderately similar to ( 212)GALE1_PEA gb|CK163680;	1.126	0.637	0.208	0.523
ta.1450.1.s1_at	10.1.2	cell wall.precursor synthesis.UGE	Transcript	moderately similar to ( 253)AT4G23920| Symbols: UGE2 | UGE2 (UDP-D-GLUCOSE/UDP-D-GALACTOSE 4-EPIMERASE 2); UDP-glucose 4-epimerase/ protein dimerization | chr4:12431426-12433676 FORWARDmoderately similar to ( 212)GALE1_PEA gb|CK163680;	1.177	0.742	0.275	0.69
ta.26630.1.a1_at	10.1.2	cell wall.precursor synthesis.UGE	Transcript	very weakly similar to (94.0)AT4G10960| Symbols: UGE5 | UGE5 (UDP-D-GLUCOSE/UDP-D-GALACTOSE 4-EPIMERASE 5); UDP-glucose 4-epimerase/ protein dimerization | chr4:6716079-6718468 REVERSEvery weakly similar to (85.9)GALE1_PEA gb|CD491409;	0.446	-2.381	1.571	-0.941
ta.13087.1.s1_at	10.1.2	cell wall.precursor synthesis.UGE	Transcript	weakly similar to ( 158)AT4G10960| Symbols: UGE5 | UGE5 (UDP-D-GLUCOSE/UDP-D-GALACTOSE 4-EPIMERASE 5); UDP-glucose 4-epimerase/ protein dimerization | chr4:6716079-6718468 REVERSEweakly similar to ( 140)GALE1_PEA gb|CA502620;	-1.048	-0.327	1.189	-0.963
ta.27044.1.s1_at	10.1.20	cell wall.precursor synthesis.phosphomannose isomerase	Transcript	moderately similar to ( 269)AT1G67070| Symbols: DIN9 | DIN9 (DARK INDUCIBLE 9); mannose-6-phosphate isomerase | chr1:25045987-25048075 FORWARD gb|BJ263152;	-0.133	0.214	-0.451	0.557
ta.3539.2.s1_x_at	10.1.21	cell wall.precursor synthesis.phosphomannomutase	Transcript	weakly similar to ( 122)AT2G45790| Symbols: ATPMM | ATPMM; phosphomannomutase | chr2:18862950-18864827 FORWARD gb|CA665083;	-0.013	0.34	0.728	0.074
ta.29895.1.a1_s_at	10.1.21	cell wall.precursor synthesis.phosphomannomutase	Transcript	weakly similar to ( 157)AT2G45790| Symbols: ATPMM | ATPMM; phosphomannomutase | chr2:18862950-18864827 FORWARD gb|CK198230;	-0.41	-0.043	-0.088	-0.502
ta.3539.1.s1_x_at	10.1.21	cell wall.precursor synthesis.phosphomannomutase	Transcript	moderately similar to ( 383)AT2G45790| Symbols: ATPMM | ATPMM; phosphomannomutase | chr2:18862950-18864827 FORWARD gb|BF200485;	-0.285	-0.449	0.528	-0.749
taaffx.51416.1.s1_at	10.1.21	cell wall.precursor synthesis.phosphomannomutase	Transcript	very weakly similar to (92.8)AT2G45790| Symbols: ATPMM | ATPMM; phosphomannomutase | chr2:18862950-18864827 FORWARD gb|CA725218;	0.916	-2.917	1.338	-1.174
ta.29895.2.a1_at	10.1.21	cell wall.precursor synthesis.phosphomannomutase	Transcript	weakly similar to ( 170)AT2G45790| Symbols: ATPMM | ATPMM; phosphomannomutase | chr2:18862950-18864827 FORWARD gb|CA642396;	0.36	-1.517	1.122	-0.828
ta.29895.1.a1_at	10.1.21	cell wall.precursor synthesis.phosphomannomutase	Transcript	weakly similar to ( 157)AT2G45790| Symbols: ATPMM | ATPMM; phosphomannomutase | chr2:18862950-18864827 FORWARD gb|CK198230;	-1.075	-1.332	-0.396	-1.176
ta.12664.1.s1_at	10.1.3	cell wall.precursor synthesis.AXS	Transcript	highly similar to ( 658)AT1G08200| Symbols: AXS2 | AXS2 (UDP-D-APIOSE/UDP-D-XYLOSE SYNTHASE 2) | chr1:2574256-2576606 REVERSEVAR1 gb|CF133760;	-0.749	-0.822	0.34	-0.57
taaffx.51679.1.s1_at	10.1.3	cell wall.precursor synthesis.AXS	Transcript	weakly similar to ( 132)AT1G08200| Symbols: AXS2 | AXS2 (UDP-D-APIOSE/UDP-D-XYLOSE SYNTHASE 2) | chr1:2574256-2576606 REVERSE gb|CA720658;	1.3	-0.9	0.578	0.637
ta.3596.2.a1_x_at	10.1.4	cell wall.precursor synthesis.UGD	Transcript	weakly similar to ( 182)AT5G15490| Symbols: | UDP-glucose 6-dehydrogenase, putative | chr5:5027875-5029317 REVERSEweakly similar to ( 189)UGDH_SOYBN gb|BJ266692;	-0.898	-0.259	0.419	0.534
taaffx.57971.1.s1_at	10.1.4	cell wall.precursor synthesis.UGD	Transcript	weakly similar to ( 106)AT5G39320| Symbols: | UDP-glucose 6-dehydrogenase, putative | chr5:15760482-15761924 FORWARDweakly similar to ( 105)UGDH_SOYBN gb|CA623465;	-0.265	-0.314	0.541	0.079
ta.2657.1.s1_x_at	10.1.4	cell wall.precursor synthesis.UGD	Transcript	highly similar to ( 518)AT5G15490| Symbols: | UDP-glucose 6-dehydrogenase, putative | chr5:5027875-5029317 REVERSEhighly similar to ( 518)UGDH_SOYBNVAR1 COG5048 COG4886 PRK08581 COG5099 gb|BT009444.1;	-0.447	-0.421	0.591	0.187
ta.2852.3.s1_at	10.1.4	cell wall.precursor synthesis.UGD	Transcript	weakly similar to ( 145)AT3G29360| Symbols: | UDP-glucose 6-dehydrogenase, putative | chr3:11268612-11270054 REVERSEweakly similar to ( 144)UGDH_SOYBN gb|CA720181;	-0.554	0.475	-0.525	1.374
ta.2852.3.s1_a_at	10.1.4	cell wall.precursor synthesis.UGD	Transcript	weakly similar to ( 145)AT3G29360| Symbols: | UDP-glucose 6-dehydrogenase, putative | chr3:11268612-11270054 REVERSEweakly similar to ( 144)UGDH_SOYBN gb|CA720181;	-0.561	0.487	-0.063	1.046
ta.2852.1.s1_at	10.1.4	cell wall.precursor synthesis.UGD	Transcript	highly similar to ( 520)AT3G29360| Symbols: | UDP-glucose 6-dehydrogenase, putative | chr3:11268612-11270054 REVERSEhighly similar to ( 524)UGDH_SOYBN gb|BQ168162;	-0.256	-0.318	-0.014	0.012
taaffx.58276.1.s1_x_at	10.1.4	cell wall.precursor synthesis.UGD	Transcript	moderately similar to ( 214)AT5G15490| Symbols: | UDP-glucose 6-dehydrogenase, putative | chr5:5027875-5029317 REVERSEmoderately similar to ( 216)UGDH_SOYBN gb|CA620898;	-0.436	-1.155	0.79	-0.105
ta.3596.1.s1_x_at	10.1.4	cell wall.precursor synthesis.UGD	Transcript	highly similar to ( 850)AT5G15490| Symbols: | UDP-glucose 6-dehydrogenase, putative | chr5:5027875-5029317 REVERSEhighly similar to ( 855)UGDH_SOYBNVAR1 COG5048 gb|CK154974;	-0.87	-0.767	-0.337	-0.06
ta.2657.1.s1_s_at	10.1.4	cell wall.precursor synthesis.UGD	Transcript	highly similar to ( 518)AT5G15490| Symbols: | UDP-glucose 6-dehydrogenase, putative | chr5:5027875-5029317 REVERSEhighly similar to ( 518)UGDH_SOYBNVAR1 COG5048 COG4886 PRK08581 COG5099 gb|BT009444.1;	-0.367	-0.718	0.458	-0.174
ta.3596.1.s1_a_at	10.1.4	cell wall.precursor synthesis.UGD	Transcript	highly similar to ( 850)AT5G15490| Symbols: | UDP-glucose 6-dehydrogenase, putative | chr5:5027875-5029317 REVERSEhighly similar to ( 855)UGDH_SOYBNVAR1 COG5048 gb|CK154974;	-0.854	-0.724	0.04	0.152
taaffx.58276.1.s1_at	10.1.4	cell wall.precursor synthesis.UGD	Transcript	moderately similar to ( 214)AT5G15490| Symbols: | UDP-glucose 6-dehydrogenase, putative | chr5:5027875-5029317 REVERSEmoderately similar to ( 216)UGDH_SOYBN gb|CA620898;	-0.542	-0.511	0.276	1.342
taaffx.113295.2.s1_at	10.1.4	cell wall.precursor synthesis.UGD	Transcript	very weakly similar to (84.3)AT3G29360| Symbols: | UDP-glucose 6-dehydrogenase, putative | chr3:11268612-11270054 REVERSEvery weakly similar to (80.9)UGDH_SOYBN gb|CA621503;	-1.431	-0.309	-0.147	0.097
ta.4445.1.s1_at	10.1.5	cell wall.precursor synthesis.UXS	Transcript	moderately similar to ( 286)AT3G53520| Symbols: ATUXS1, UXS1 | UXS1 (UDP-GLUCURONIC ACID DECARBOXYLASE 1) | chr3:19852613-19854498 FORWARDVAR1 gb|CK208217;	-0.334	0.321	-0.316	0.413
ta.4357.1.s1_at	10.1.5	cell wall.precursor synthesis.UXS	Transcript	highly similar to ( 540)AT3G62830| Symbols: AUD1, ATUXS2, UXS2 | UXS2 (UDP-GLUCURONIC ACID DECARBOXYLASE 2) | chr3:23243514-23246328 FORWARDvery weakly similar to (81.3)GME1_ORYSA VAR1 gb|CA715084;	-0.346	0.508	0.583	0.149
taaffx.57905.1.s1_at	10.1.5	cell wall.precursor synthesis.UXS	Transcript	weakly similar to ( 108)AT5G59290| Symbols: ATUXS3, UXS3 | UXS3 (UDP-GLUCURONIC ACID DECARBOXYLASE) | chr5:23933040-23935224 REVERSE gb|CA624041;	0.003	-0.209	1.384	-0.148
taaffx.113099.1.s1_at	10.1.5	cell wall.precursor synthesis.UXS	Transcript	weakly similar to ( 111)AT3G62830| Symbols: AUD1, ATUXS2, UXS2 | UXS2 (UDP-GLUCURONIC ACID DECARBOXYLASE 2) | chr3:23243514-23246328 FORWARD gb|CA618070;	-0.917	-0.282	0.047	0.437
taaffx.86319.1.s1_x_at	10.1.5	cell wall.precursor synthesis.UXS	Transcript	very weakly similar to ( 100)AT2G28760| Symbols: UXS6 | UXS6 | chr2:12343546-12345719 REVERSE gb|CA611194;	-0.665	0.153	0.114	0.403
taaffx.58271.1.s1_at	10.1.5	cell wall.precursor synthesis.UXS	Transcript	moderately similar to ( 260)AT2G28760| Symbols: UXS6 | UXS6 | chr2:12343546-12345719 REVERSE gb|CA621003;	-0.364	1.032	0.575	1.648
ta.22605.1.s1_at	10.1.5	cell wall.precursor synthesis.UXS	Transcript	highly similar to ( 553)AT3G62830| Symbols: AUD1, ATUXS2, UXS2 | UXS2 (UDP-GLUCURONIC ACID DECARBOXYLASE 2) | chr3:23243514-23246328 FORWARDvery weakly similar to (87.8)GME1_ORYSACOG5048 VAR1 COG4886 COG5099 PRK08581 DUF1976 FhaB AidA gb|BJ296624;	-0.16	-0.34	-0.002	-0.024
ta.23697.1.s1_a_at	10.1.5	cell wall.precursor synthesis.UXS	Transcript	very weakly similar to (94.4)AT3G46440| Symbols: UXS5 | UXS5 (UDP-Xyl synthase 5); catalytic | chr3:17100253-17102596 REVERSE gb|BJ228552;	-0.651	-0.256	0.134	-0.027
ta.22605.1.s1_x_at	10.1.5	cell wall.precursor synthesis.UXS	Transcript	highly similar to ( 553)AT3G62830| Symbols: AUD1, ATUXS2, UXS2 | UXS2 (UDP-GLUCURONIC ACID DECARBOXYLASE 2) | chr3:23243514-23246328 FORWARDvery weakly similar to (87.8)GME1_ORYSACOG5048 VAR1 COG4886 COG5099 PRK08581 DUF1976 FhaB AidA gb|BJ296624;	-0.126	-0.4	-0.087	-0.08
taaffx.85570.1.s1_at	10.1.5	cell wall.precursor synthesis.UXS	Transcript	very weakly similar to (99.4)AT3G53520| Symbols: ATUXS1, UXS1 | UXS1 (UDP-GLUCURONIC ACID DECARBOXYLASE 1) | chr3:19852613-19854498 FORWARD gb|CA621579;	0.628	1.785	0.055	0.274
ta.17273.1.s1_at	10.1.5	cell wall.precursor synthesis.UXS	Transcript	weakly similar to ( 180)AT2G47650| Symbols: UXS4 | UXS4 (UDP-XYLOSE SYNTHASE 4); catalytic | chr2:19545821-19548434 REVERSE gb|CA620064;	-2.085	-0.42	-1.143	1.356
ta.23083.2.s1_x_at	10.1.6	cell wall.precursor synthesis.GAE	Transcript	weakly similar to ( 154)AT4G30440| Symbols: GAE1 | GAE1 (UDP-D-GLUCURONATE 4-EPIMERASE 1); UDP-glucuronate 4-epimerase/ catalytic | chr4:14881982-14883271 REVERSE gb|BJ222000;	0.209	-0.029	-0.585	-0.159
taaffx.104086.1.s1_at	10.1.6	cell wall.precursor synthesis.GAE	Transcript	moderately similar to ( 383)AT1G02000| Symbols: GAE2 | GAE2 (UDP-D-GLUCURONATE 4-EPIMERASE 2); catalytic | chr1:346052-347356 FORWARD gb|CA612299;	-0.25	-0.27	0.412	-0.126
ta.23083.1.s1_at	10.1.6	cell wall.precursor synthesis.GAE	Transcript	moderately similar to ( 343)AT4G30440| Symbols: GAE1 | GAE1 (UDP-D-GLUCURONATE 4-EPIMERASE 1); UDP-glucuronate 4-epimerase/ catalytic | chr4:14881982-14883271 REVERSE gb|CA649423;	0.774	0.119	2.552	0.563
ta.28686.1.s1_at	10.1.7	cell wall.precursor synthesis.GMD	Transcript	moderately similar to ( 210)AT5G66280| Symbols: GMD1 | GMD1 (GDP-D-MANNOSE 4,6-DEHYDRATASE 1); GDP-mannose 4,6-dehydratase | chr5:26493660-26494745 FORWARD gb|BJ307988;	-0.159	-0.716	-0.156	-0.334
taaffx.113100.1.s1_at	10.1.7	cell wall.precursor synthesis.GMD	Transcript	weakly similar to ( 151)AT5G66280| Symbols: GMD1 | GMD1 (GDP-D-MANNOSE 4,6-DEHYDRATASE 1); GDP-mannose 4,6-dehydratase | chr5:26493660-26494745 FORWARD gb|CA618068;	-0.531	-1.33	1.396	-0.754
ta.27261.1.s1_s_at	10.1.8	cell wall.precursor synthesis.GER	Transcript	moderately similar to ( 221)AT1G17890| Symbols: GER2 | GER2; catalytic | chr1:6154471-6155589 REVERSEmoderately similar to ( 244)FCL1_ORYSACOG5048 gb|CK198172;	-0.078	0.031	0.117	0.069
ta.27261.1.s1_at	10.1.8	cell wall.precursor synthesis.GER	Transcript	moderately similar to ( 221)AT1G17890| Symbols: GER2 | GER2; catalytic | chr1:6154471-6155589 REVERSEmoderately similar to ( 244)FCL1_ORYSACOG5048 gb|CK198172;	-0.131	0.023	0.175	0.102
ta.7657.3.s1_a_at	10.1.9	cell wall.precursor synthesis.MUR4	Transcript	weakly similar to ( 137)AT4G20460| Symbols: | NAD-dependent epimerase/dehydratase family protein | chr4:11029778-11031583 REVERSEweakly similar to ( 147)ARAE3_ORYSA gb|CA654194;	0.044	0.679	-0.593	0.779
ta.7657.1.s1_s_at	10.1.9	cell wall.precursor synthesis.MUR4	Transcript	moderately similar to ( 433)AT1G30620| Symbols: HSR8, MUR4, UXE1 | HSR8/MUR4/UXE1 (MURUS 4) | chr1:10855478-10857952 FORWARDhighly similar to ( 502)ARAE3_ORYSA gb|CK208353;	0.065	0.354	-0.257	0.088
ta.28501.1.s1_a_at	10.1.9	cell wall.precursor synthesis.MUR4	Transcript	weakly similar to ( 196)AT1G30620| Symbols: HSR8, MUR4, UXE1 | HSR8/MUR4/UXE1 (MURUS 4) | chr1:10855478-10857952 FORWARDmoderately similar to ( 247)ARAE1_ORYSAVAR1 COG5048 gb|CK206587;	-0.036	0.436	-0.014	0.314
ta.28501.1.s1_x_at	10.1.9	cell wall.precursor synthesis.MUR4	Transcript	weakly similar to ( 196)AT1G30620| Symbols: HSR8, MUR4, UXE1 | HSR8/MUR4/UXE1 (MURUS 4) | chr1:10855478-10857952 FORWARDmoderately similar to ( 247)ARAE1_ORYSAVAR1 COG5048 gb|CK206587;	-0.195	0.538	0.288	0.127
ta.4371.2.a1_a_at	10.1.9	cell wall.precursor synthesis.MUR4	Transcript	moderately similar to ( 286)AT1G30620| Symbols: HSR8, MUR4, UXE1 | HSR8/MUR4/UXE1 (MURUS 4) | chr1:10855478-10857952 FORWARDmoderately similar to ( 297)ARAE2_ORYSA gb|CA712279;	0.236	0.681	0.285	0.727
ta.28501.2.s1_x_at	10.1.9	cell wall.precursor synthesis.MUR4	Transcript	weakly similar to ( 119)AT4G20460| Symbols: | NAD-dependent epimerase/dehydratase family protein | chr4:11029778-11031583 REVERSEweakly similar to ( 137)ARAE1_ORYSA gb|BJ215590;	0.281	0.687	0.595	0.344
ta.28501.3.s1_a_at	10.1.9	cell wall.precursor synthesis.MUR4	Transcript	moderately similar to ( 216)AT1G30620| Symbols: HSR8, MUR4, UXE1 | HSR8/MUR4/UXE1 (MURUS 4) | chr1:10855478-10857952 FORWARDmoderately similar to ( 273)ARAE1_ORYSA gb|BJ234908;	-0.58	1.058	0.227	1.082
taaffx.143995.13.a1_at	10.2	cell wall.cellulose synthesis	Transcript	highly similar to ( 679)AT5G60920| Symbols: COB | COB (COBRA) | chr5:24528692-24531158 REVERSEhighly similar to ( 820)COBL3_ORYSA gb|AY188332;	-0.991	-0.016	-1.9	0.103
ta.1804.1.s1_s_at	10.2	cell wall.cellulose synthesis	Transcript	highly similar to ( 660)AT5G60920| Symbols: COB | COB (COBRA) | chr5:24528692-24531158 REVERSEhighly similar to ( 799)COBL3_ORYSAVAR1 COG5048 gb|AY442329.1;	-0.445	-0.21	-0.098	0.352
taaffx.113023.1.s1_at	10.2	cell wall.cellulose synthesis	Transcript	weakly similar to ( 103)AT4G24260| Symbols: ATGH9A3, KOR3 | ATGH9A3/KOR3 (ARABIDOPSIS THALIANA GLYCOSYL HYDROLASE 9A3); hydrolase, hydrolyzing O-glycosyl compounds | chr4:12577881-12580143 REVERSEweakly similar to ( 146)GUN12_ORYSA gb|CA618745;	-0.016	0.103	1.026	0.55
ta.15893.1.s1_at	10.2	cell wall.cellulose synthesis	Transcript	very weakly similar to (89.4)AT5G03760| Symbols: CSLA09, ATCSLA9, CSLA9, RAT4, ATCSLA09 | ATCSLA09 (RESISTANT TO AGROBACTERIUM TRANSFORMATION 4); transferase, transferring glycosyl groups | chr5:985909-990086 REVERSE gb|CA500074;	-0.962	1.103	0.564	-0.489
ta.26148.1.s1_at	10.2	cell wall.cellulose synthesis	Transcript	moderately similar to ( 251)AT5G15630| Symbols: COBL4, IRX6 | COBL4/IRX6 (COBRA-LIKE4) | chr5:5084845-5086548 FORWARDmoderately similar to ( 288)COBL6_ORYSA gb|CD452998;	0.126	0.006	0.273	-0.861
taaffx.85956.2.s1_x_at	10.2	cell wall.cellulose synthesis	Transcript	weakly similar to ( 117)AT5G49720| Symbols: DEC, KOR, RSW2, OR16PEP, IRX2, KOR1, AtGH9A1 | AtGH9A1 (ARABIDOPSIS THALIANA GLYCOSYL HYDROLASE 9A1); hydrolase, hydrolyzing O-glycosyl compounds | chr5:20214991-20217394 REVERSEweakly similar to ( 134)GUN10_ORYSA gb|CA624007;	-0.829	1.102	0.972	0.67
taaffx.143995.13.s1_at	10.2	cell wall.cellulose synthesis	Transcript	highly similar to ( 679)AT5G60920| Symbols: COB | COB (COBRA) | chr5:24528692-24531158 REVERSEhighly similar to ( 820)COBL3_ORYSA gb|AY188332;	-0.426	-0.05	0.093	0.128
taaffx.9125.1.s1_at	10.2	cell wall.cellulose synthesis	Transcript	weakly similar to ( 105)AT5G49720| Symbols: DEC, KOR, RSW2, OR16PEP, IRX2, KOR1, AtGH9A1 | AtGH9A1 (ARABIDOPSIS THALIANA GLYCOSYL HYDROLASE 9A1); hydrolase, hydrolyzing O-glycosyl compounds | chr5:20214991-20217394 REVERSEweakly similar to ( 138)GUN12_ORYSA gb|CA611243;	-0.825	0.928	0.367	0.933
taaffx.57410.1.s1_at	10.2	cell wall.cellulose synthesis	Transcript	weakly similar to ( 182)AT5G15630| Symbols: COBL4, IRX6 | COBL4/IRX6 (COBRA-LIKE4) | chr5:5084845-5086548 FORWARDmoderately similar to ( 226)COBL5_ORYSA gb|CA629775;	-0.074	2.714	0.075	2.025
taaffx.8683.1.s1_at	10.2	cell wall.cellulose synthesis	Transcript	very weakly similar to (96.3)AT5G15630| Symbols: COBL4, IRX6 | COBL4/IRX6 (COBRA-LIKE4) | chr5:5084845-5086548 FORWARDweakly similar to ( 107)COBL5_ORYSA gb|CA621660;	0.052	-0.785	-0.942	-0.69
taaffx.95239.1.a1_at	10.2	cell wall.cellulose synthesis	Transcript	weakly similar to ( 110)AT5G16190| Symbols: CSLA11, ATCSLA11 | ATCSLA11 (Cellulose synthase-like A11); transferase, transferring glycosyl groups | chr5:5283666-5286296 REVERSE gb|BE515912;	-0.23	-0.556	-0.108	-0.116
taaffx.85956.2.s1_at	10.2	cell wall.cellulose synthesis	Transcript	weakly similar to ( 117)AT5G49720| Symbols: DEC, KOR, RSW2, OR16PEP, IRX2, KOR1, AtGH9A1 | AtGH9A1 (ARABIDOPSIS THALIANA GLYCOSYL HYDROLASE 9A1); hydrolase, hydrolyzing O-glycosyl compounds | chr5:20214991-20217394 REVERSEweakly similar to ( 134)GUN10_ORYSA gb|CA624007;	0.365	-0.385	-0.232	-0.57
taaffx.11185.1.s1_s_at	10.2	cell wall.cellulose synthesis	Transcript	moderately similar to ( 230)AT4G07960| Symbols: CSLC12, ATCSLC12 | ATCSLC12 (Cellulose synthase-like C12); transferase, transferring glycosyl groups | chr4:4802625-4805111 REVERSEVAR1 gb|CD867104;	-0.434	-0.71	0.445	-0.06
ta.10065.1.s1_at	10.2	cell wall.cellulose synthesis	Transcript	weakly similar to ( 135)AT5G22740| Symbols: CSLA02, ATCSLA2, ATCSLA02 | ATCSLA02 (Cellulose synthase-like A2); transferase, transferring glycosyl groups | chr5:7555382-7559869 REVERSE gb|CD937007;	-1.079	-0.631	0.062	-0.592
taaffx.38477.1.a1_at	10.2	cell wall.cellulose synthesis	Transcript	weakly similar to ( 160)AT3G29810| Symbols: COBL2 | COBL2 (COBRA-LIKE PROTEIN 2 PRECURSOR) | chr3:11730691-11732637 FORWARDmoderately similar to ( 213)COBL2_ORYSA gb|BJ230010;	0.225	-1.318	-1.943	-0.27
ta.25315.1.a1_at	10.2	cell wall.cellulose synthesis	Transcript	weakly similar to ( 110)AT5G15630| Symbols: COBL4, IRX6 | COBL4/IRX6 (COBRA-LIKE4) | chr5:5084845-5086548 FORWARDweakly similar to ( 129)COBL5_ORYSA gb|CA616747;	-0.527	-1.163	-0.942	0.106
ta.26183.1.a1_at	10.2	cell wall.cellulose synthesis	Transcript	moderately similar to ( 270)AT2G24630| Symbols: CSLC08, ATCSLC8, ATCSLC08 | ATCSLC08 (Cellulose synthase-like C8); transferase, transferring glycosyl groups | chr2:10478637-10481063 REVERSE gb|CD452591;	-0.665	-1.181	0.186	-0.752
taaffx.3293.1.s1_at	10.2	cell wall.cellulose synthesis	Transcript	moderately similar to ( 236)AT3G02210| Symbols: COBL1 | COBL1 (COBRA-LIKE PROTEIN 1 PRECURSOR) | chr3:409359-411485 REVERSEmoderately similar to ( 253)COBL1_ORYSA gb|CD890594;	-0.722	-0.693	0.594	-0.222
taaffx.11185.3.s1_at	10.2	cell wall.cellulose synthesis	Transcript	very weakly similar to (91.7)AT4G07960| Symbols: CSLC12, ATCSLC12 | ATCSLC12 (Cellulose synthase-like C12); transferase, transferring glycosyl groups | chr4:4802625-4805111 REVERSE gb|CA629645;	0.015	-1.258	0.748	-0.351
ta.28315.1.s1_at	10.2	cell wall.cellulose synthesis	Transcript	moderately similar to ( 203)AT5G03760| Symbols: CSLA09, ATCSLA9, CSLA9, RAT4, ATCSLA09 | ATCSLA09 (RESISTANT TO AGROBACTERIUM TRANSFORMATION 4); transferase, transferring glycosyl groups | chr5:985909-990086 REVERSE gb|BT009013.1;	0.647	0.114	1.146	0.743
taaffx.6809.2.s1_at	10.2	cell wall.cellulose synthesis	Transcript	weakly similar to ( 107)GUN12_ORYSA gb|CA712476;	0.595	-0.857	1.931	1.212
taaffx.64605.1.s1_at	10.2	cell wall.cellulose synthesis	Transcript	weakly similar to ( 180)AT3G29810| Symbols: COBL2 | COBL2 (COBRA-LIKE PROTEIN 2 PRECURSOR) | chr3:11730691-11732637 FORWARDmoderately similar to ( 227)COBL7_ORYSA gb|BJ286781;	0.952	2.149	1.311	1.162
ta.7192.1.s1_at	10.2	cell wall.cellulose synthesis	Transcript	highly similar to ( 558)AT4G07960| Symbols: CSLC12, ATCSLC12 | ATCSLC12 (Cellulose synthase-like C12); transferase, transferring glycosyl groups | chr4:4802625-4805111 REVERSE gb|CK208409;	-0.209	-1.624	0.321	-1.118
taaffx.107485.1.s1_at	10.2	cell wall.cellulose synthesis	Transcript	weakly similar to ( 148)AT1G23480| Symbols: CSLA03, ATCSLA3, ATCSLA03 | ATCSLA03 (Cellulose synthase-like A3); transferase, transferring glycosyl groups | chr1:8334221-8336219 FORWARD gb|CA699183;	0.569	-2.139	1.152	-2.217
taaffx.12506.1.s1_at	10.2	cell wall.cellulose synthesis	Transcript	very weakly similar to (86.3)AT5G16190| Symbols: CSLA11, ATCSLA11 | ATCSLA11 (Cellulose synthase-like A11); transferase, transferring glycosyl groups | chr5:5283666-5286296 REVERSE gb|BJ264735;	-0.423	-2.694	2.279	0.431
ta.13173.1.s1_at	10.2	cell wall.cellulose synthesis	Transcript	weakly similar to ( 171)AT3G29810| Symbols: COBL2 | COBL2 (COBRA-LIKE PROTEIN 2 PRECURSOR) | chr3:11730691-11732637 FORWARDmoderately similar to ( 201)COBL3_ORYSA gb|BQ295307;	-0.242	-1.787	-1.317	-2.685
taaffx.119794.1.s1_at	10.2	cell wall.cellulose synthesis	Transcript	weakly similar to ( 189)AT5G15630| Symbols: COBL4, IRX6 | COBL4/IRX6 (COBRA-LIKE4) | chr5:5084845-5086548 FORWARDmoderately similar to ( 211)COBL5_ORYSA gb|BJ258229;	2.356	-0.919	0.622	-2.665
taaffx.6809.2.s1_x_at	10.2	cell wall.cellulose synthesis	Transcript	weakly similar to ( 107)GUN12_ORYSA gb|CA712476;	0.656	-0.255	1.162	-0.708
ta.28561.1.s1_at	10.2.1	cell wall.cellulose synthesis.cellulose synthase	Transcript	moderately similar to ( 417)AT4G32410| Symbols: CESA1, RSW1 | CESA1 (CELLULOSE SYNTHASE 1); transferase, transferring glycosyl groups | chr4:15641015-15646394 REVERSE gb|CK197498;	-0.589	-0.046	-0.104	-0.025
taaffx.118567.1.a1_at	10.2.1	cell wall.cellulose synthesis.cellulose synthase	Transcript	weakly similar to ( 104)AT1G02730| Symbols: CSLD5, ATCSLD5 | ATCSLD5 (CELLULOSE SYNTHASE-LIKE D5); 1,4-beta-D-xylan synthase/ cellulose synthase | chr1:594697-598473 REVERSE gb|BJ318706;	-0.172	-0.022	-0.129	-0.487
ta.5571.2.s1_at	10.2.1	cell wall.cellulose synthesis.cellulose synthase	Transcript	weakly similar to ( 179)AT5G44030| Symbols: CESA4, IRX5, NWS2 | CESA4 (CELLULOSE SYNTHASE 4); transferase, transferring glycosyl groups | chr5:17731940-17736791 FORWARD gb|BJ280588;	0.189	1.09	-0.472	0.662
ta.7564.1.a1_at	10.2.1	cell wall.cellulose synthesis.cellulose synthase	Transcript	weakly similar to ( 113)AT1G55850| Symbols: CSLE1, ATCSLE1 | ATCSLE1 (Cellulose synthase-like E1); cellulose synthase/ transferase, transferring glycosyl groups | chr1:20880418-20883080 FORWARD gb|BJ321211;	0.132	-0.084	0.321	-0.193
taaffx.105670.1.s1_at	10.2.1	cell wall.cellulose synthesis.cellulose synthase	Transcript	weakly similar to ( 119)AT3G03050| Symbols: KJK, ATCSLD3, CSLD3 | CSLD3 (CELLULOSE SYNTHASE-LIKE 3); cellulose synthase/ transferase, transferring glycosyl groups | chr3:687880-691636 FORWARD gb|CA731273;	-0.338	-0.395	0.67	0.103
ta.4321.1.a1_at	10.2.1	cell wall.cellulose synthesis.cellulose synthase	Transcript	highly similar to ( 667)AT4G18780| Symbols: CESA8, IRX1, ATCESA8, LEW2 | CESA8 (CELLULOSE SYNTHASE 8); cellulose synthase/ transferase, transferring glycosyl groups | chr4:10312857-10316730 REVERSE gb|CK165915;	-0.846	-0.261	0.107	0.604
ta.9118.1.s1_at	10.2.1	cell wall.cellulose synthesis.cellulose synthase	Transcript	highly similar to ( 762)AT5G16910| Symbols: CSLD2, ATCSLD2 | ATCSLD2 (Cellulose synthase-like D2); cellulose synthase/ transferase, transferring glycosyl groups | chr5:5561682-5565293 FORWARD VAR1 gb|CK194966;	-0.151	-0.376	0.542	0.009
taaffx.30526.1.s1_at	10.2.1	cell wall.cellulose synthesis.cellulose synthase	Transcript	moderately similar to ( 299)AT4G18780| Symbols: CESA8, IRX1, ATCESA8, LEW2 | CESA8 (CELLULOSE SYNTHASE 8); cellulose synthase/ transferase, transferring glycosyl groups | chr4:10312857-10316730 REVERSE gb|CA624510;	-0.946	0.499	1.761	-0.486
taaffx.97760.1.a1_at	10.2.1	cell wall.cellulose synthesis.cellulose synthase	Transcript	weakly similar to ( 129)AT3G03050| Symbols: KJK, ATCSLD3, CSLD3 | CSLD3 (CELLULOSE SYNTHASE-LIKE 3); cellulose synthase/ transferase, transferring glycosyl groups | chr3:687880-691636 FORWARD gb|CA722045;	-0.101	0.834	1.663	0.166
ta.4084.1.s1_at	10.2.1	cell wall.cellulose synthesis.cellulose synthase	Transcript	moderately similar to ( 205)AT1G55850| Symbols: CSLE1, ATCSLE1 | ATCSLE1 (Cellulose synthase-like E1); cellulose synthase/ transferase, transferring glycosyl groups | chr1:20880418-20883080 FORWARD gb|BJ264002;	0.338	0.238	0.744	0.145
ta.28561.2.s1_at	10.2.1	cell wall.cellulose synthesis.cellulose synthase	Transcript	weakly similar to ( 122)AT4G32410| Symbols: CESA1, RSW1 | CESA1 (CELLULOSE SYNTHASE 1); transferase, transferring glycosyl groups | chr4:15641015-15646394 REVERSE gb|BJ244783;	-0.255	0.862	0.253	1.264
ta.5571.1.s1_at	10.2.1	cell wall.cellulose synthesis.cellulose synthase	Transcript	moderately similar to ( 341)AT5G44030| Symbols: CESA4, IRX5, NWS2 | CESA4 (CELLULOSE SYNTHASE 4); transferase, transferring glycosyl groups | chr5:17731940-17736791 FORWARD gb|CA626078;	-1.772	0.518	0.09	0.855
taaffx.60291.1.s1_at	10.2.1	cell wall.cellulose synthesis.cellulose synthase	Transcript	moderately similar to ( 357)AT4G32410| Symbols: CESA1, RSW1 | CESA1 (CELLULOSE SYNTHASE 1); transferase, transferring glycosyl groups | chr4:15641015-15646394 REVERSE gb|BJ303140;	-1.874	1.826	-0.312	2.949
taaffx.66064.1.s1_at	10.2.1	cell wall.cellulose synthesis.cellulose synthase	Transcript	weakly similar to ( 176)AT1G55850| Symbols: CSLE1, ATCSLE1 | ATCSLE1 (Cellulose synthase-like E1); cellulose synthase/ transferase, transferring glycosyl groups | chr1:20880418-20883080 FORWARD gb|BJ209690;	-0.569	2.127	-0.774	2.058
taaffx.57838.1.s1_at	10.2.1	cell wall.cellulose synthesis.cellulose synthase	Transcript	weakly similar to ( 114)AT4G39350| Symbols: ATH-A, CESA2 | CESA2 (CELLULOSE SYNTHASE 2); cellulose synthase/ transferase, transferring glycosyl groups | chr4:18297072-18301884 FORWARD gb|CA624658;	-0.446	-0.579	0.503	0.015
taaffx.86606.1.s1_at	10.2.1	cell wall.cellulose synthesis.cellulose synthase	Transcript	weakly similar to ( 104)AT5G17420| Symbols: CESA7, ATCESA7, MUR10, IRX3 | IRX3 (IRREGULAR XYLEM 3, MURUS 10); cellulose synthase | chr5:5736861-5741409 REVERSE gb|CA604674;	-0.517	-1.109	0.629	-0.614
ta.7592.1.s1_at	10.2.1	cell wall.cellulose synthesis.cellulose synthase	Transcript	moderately similar to ( 252)AT5G16910| Symbols: CSLD2, ATCSLD2 | ATCSLD2 (Cellulose synthase-like D2); cellulose synthase/ transferase, transferring glycosyl groups | chr5:5561682-5565293 FORWARDVAR1 gb|BJ219357;	-0.562	-1.505	0.684	-0.299
ta.4447.1.s1_x_at	10.2.1	cell wall.cellulose synthesis.cellulose synthase	Transcript	highly similar to ( 615)AT4G32410| Symbols: CESA1, RSW1 | CESA1 (CELLULOSE SYNTHASE 1); transferase, transferring glycosyl groups | chr4:15641015-15646394 REVERSEVAR1 gb|BJ260861;	-0.49	-0.827	0.455	-0.5
ta.27649.1.s1_at	10.2.1	cell wall.cellulose synthesis.cellulose synthase	Transcript	nearly identical (1011)AT5G05170| Symbols: CESA3, IXR1, ATCESA3, ATH-B, CEV1 | CESA3 (CELLULOSE SYNTHASE 3); cellulose synthase/ transferase, transferring glycosyl groups | chr5:1530402-1535091 REVERSEVAR1 gb|AB158407.1;	-0.5	-0.41	0.118	0.091
ta.4447.2.s1_x_at	10.2.1	cell wall.cellulose synthesis.cellulose synthase	Transcript	moderately similar to ( 331)AT5G05170| Symbols: CESA3, IXR1, ATCESA3, ATH-B, CEV1 | CESA3 (CELLULOSE SYNTHASE 3); cellulose synthase/ transferase, transferring glycosyl groups | chr5:1530402-1535091 REVERSE gb|CA607764;	-0.454	-0.796	0.238	-0.418
ta.6466.1.s1_at	10.2.1	cell wall.cellulose synthesis.cellulose synthase	Transcript	nearly identical (1449)AT4G39350| Symbols: ATH-A, CESA2 | CESA2 (CELLULOSE SYNTHASE 2); cellulose synthase/ transferase, transferring glycosyl groups | chr4:18297072-18301884 FORWARD gb|BE431148;	-0.254	-0.443	-0.211	-0.271
ta.4447.1.s1_at	10.2.1	cell wall.cellulose synthesis.cellulose synthase	Transcript	highly similar to ( 615)AT4G32410| Symbols: CESA1, RSW1 | CESA1 (CELLULOSE SYNTHASE 1); transferase, transferring glycosyl groups | chr4:15641015-15646394 REVERSEVAR1 gb|BJ260861;	-0.595	-0.885	0.361	-0.518
taaffx.8948.1.s1_at	10.2.1	cell wall.cellulose synthesis.cellulose synthase	Transcript	moderately similar to ( 251)AT5G05170| Symbols: CESA3, IXR1, ATCESA3, ATH-B, CEV1 | CESA3 (CELLULOSE SYNTHASE 3); cellulose synthase/ transferase, transferring glycosyl groups | chr5:1530402-1535091 REVERSE gb|CA617622;	-1.084	-0.877	0.417	-0.272
ta.27208.1.s1_at	10.2.1	cell wall.cellulose synthesis.cellulose synthase	Transcript	moderately similar to ( 399)AT4G32410| Symbols: CESA1, RSW1 | CESA1 (CELLULOSE SYNTHASE 1); transferase, transferring glycosyl groups | chr4:15641015-15646394 REVERSE gb|CA623952;	0.05	-0.264	2.168	-0.104
ta.10214.2.s1_at	10.2.1	cell wall.cellulose synthesis.cellulose synthase	Transcript	moderately similar to ( 387)AT5G17420| Symbols: CESA7, ATCESA7, MUR10, IRX3 | IRX3 (IRREGULAR XYLEM 3, MURUS 10); cellulose synthase | chr5:5736861-5741409 REVERSE gb|BJ225413;	0.077	-2.073	1.15	-0.772
taaffx.112071.1.s1_at	10.2.1	cell wall.cellulose synthesis.cellulose synthase	Transcript	weakly similar to ( 181)AT5G05170| Symbols: CESA3, IXR1, ATCESA3, ATH-B, CEV1 | CESA3 (CELLULOSE SYNTHASE 3); cellulose synthase/ transferase, transferring glycosyl groups | chr5:1530402-1535091 REVERSE gb|CA627309;	0.459	-2.641	-0.428	-2.78
ta.10214.3.s1_at	10.2.1	cell wall.cellulose synthesis.cellulose synthase	Transcript	moderately similar to ( 281)AT5G17420| Symbols: CESA7, ATCESA7, MUR10, IRX3 | IRX3 (IRREGULAR XYLEM 3, MURUS 10); cellulose synthase | chr5:5736861-5741409 REVERSE gb|BJ244320;	-0.344	-0.647	0.014	-1.587
taaffx.85140.1.s1_at	10.2.1	cell wall.cellulose synthesis.cellulose synthase	Transcript	weakly similar to ( 163)AT4G18780| Symbols: CESA8, IRX1, ATCESA8, LEW2 | CESA8 (CELLULOSE SYNTHASE 8); cellulose synthase/ transferase, transferring glycosyl groups | chr4:10312857-10316730 REVERSE gb|CA625268;	0.457	-0.702	1.622	-1.261
ta.10214.1.s1_at	10.2.1	cell wall.cellulose synthesis.cellulose synthase	Transcript	moderately similar to ( 203)AT5G17420| Symbols: CESA7, ATCESA7, MUR10, IRX3 | IRX3 (IRREGULAR XYLEM 3, MURUS 10); cellulose synthase | chr5:5736861-5741409 REVERSE gb|BJ250123;	-1.171	-0.493	-0.842	0.578
ta.12382.3.s1_at	10.2.1	cell wall.cellulose synthesis.cellulose synthase	Transcript	weakly similar to ( 111)AT4G15290| Symbols: CSLB05, ATCSLB5, ATCSLB05 | ATCSLB05 (Cellulose synthase-like B5); transferase/ transferase, transferring glycosyl groups | chr4:8721693-8726599 REVERSE gb|BJ244258;	-1.634	-0.767	0.177	0.162
ta.27228.1.s1_at	10.3	cell wall.hemicellulose synthesis	Transcript	moderately similar to ( 278)AT2G03220| Symbols: MUR2, ATFUT1, ATFT1, FT1 | FT1 (FUCOSYLTRANSFERASE 1); fucosyltransferase/ transferase, transferring glycosyl groups | chr2:970398-972350 REVERSEmoderately similar to ( 273)FUT1_PEAVAR1 gb|BT009236.1;	0.145	-0.268	0.122	0.054
ta.16227.1.s1_at	10.3	cell wall.hemicellulose synthesis	Transcript	highly similar to ( 568)AT3G19280| Symbols: ATFUT11, FUCT1, FUCTA, FUT11 | FUT11 (Fucosyltransferase 11); 4-galactosyl-N-acetylglucosaminide 3-alpha-L-fucosyltransferase/ fucosyltransferase/ transferase, transferring glycosyl groups | chr3:6681415-6683807 REVERSE gb|AJ582182.1;	0.057	-0.153	-0.231	-0.127
taaffx.77674.1.s1_at	10.3	cell wall.hemicellulose synthesis	Transcript	gb|CA744393;	-0.523	-0.361	-0.426	0.495
taaffx.113511.1.s1_at	10.3	cell wall.hemicellulose synthesis	Transcript	weakly similar to ( 157)AT5G16890| Symbols: | exostosin family protein | chr5:5551667-5554744 FORWARD gb|CA610533;	0.125	0.533	-0.697	0.382
ta.22524.3.s1_x_at	10.3	cell wall.hemicellulose synthesis	Transcript	very weakly similar to (91.3)AT2G03220| Symbols: MUR2, ATFUT1, ATFT1, FT1 | FT1 (FUCOSYLTRANSFERASE 1); fucosyltransferase/ transferase, transferring glycosyl groups | chr2:970398-972350 REVERSEvery weakly similar to (87.8)FUT1_PEA gb|CA682807;	-0.278	0.215	0.784	0.513
taaffx.111304.1.s1_at	10.3	cell wall.hemicellulose synthesis	Transcript	weakly similar to ( 157)AT5G16890| Symbols: | exostosin family protein | chr5:5551667-5554744 FORWARD gb|CA613404;	-0.2	0.122	0.791	-0.74
taaffx.26573.1.s1_at	10.3	cell wall.hemicellulose synthesis	Transcript	very weakly similar to (84.7)AT2G03220| Symbols: MUR2, ATFUT1, ATFT1, FT1 | FT1 (FUCOSYLTRANSFERASE 1); fucosyltransferase/ transferase, transferring glycosyl groups | chr2:970398-972350 REVERSEvery weakly similar to (87.0)FUT1_PEA gb|CA687551;	0.469	-0.033	0.324	0.077
ta.22524.1.s1_at	10.3	cell wall.hemicellulose synthesis	Transcript	moderately similar to ( 328)AT2G03220| Symbols: MUR2, ATFUT1, ATFT1, FT1 | FT1 (FUCOSYLTRANSFERASE 1); fucosyltransferase/ transferase, transferring glycosyl groups | chr2:970398-972350 REVERSEmoderately similar to ( 320)FUT1_PEA VAR1 gb|CK199494;	-0.559	-0.417	-0.103	-0.063
taaffx.7337.1.s1_at	10.3	cell wall.hemicellulose synthesis	Transcript	weakly similar to ( 162)AT3G19280| Symbols: ATFUT11, FUCT1, FUCTA, FUT11 | FUT11 (Fucosyltransferase 11); 4-galactosyl-N-acetylglucosaminide 3-alpha-L-fucosyltransferase/ fucosyltransferase/ transferase, transferring glycosyl groups | chr3:6681415-6683807 REVERSE gb|CA661821;	-0.775	-1.658	0.544	-0.477
ta.22524.2.s1_at	10.3	cell wall.hemicellulose synthesis	Transcript	weakly similar to ( 117)AT2G03220| Symbols: MUR2, ATFUT1, ATFT1, FT1 | FT1 (FUCOSYLTRANSFERASE 1); fucosyltransferase/ transferase, transferring glycosyl groups | chr2:970398-972350 REVERSEweakly similar to ( 112)FUT1_PEA gb|CA641288;	-0.369	-0.526	0.098	-0.268
ta.22524.2.s1_x_at	10.3	cell wall.hemicellulose synthesis	Transcript	weakly similar to ( 117)AT2G03220| Symbols: MUR2, ATFUT1, ATFT1, FT1 | FT1 (FUCOSYLTRANSFERASE 1); fucosyltransferase/ transferase, transferring glycosyl groups | chr2:970398-972350 REVERSEweakly similar to ( 112)FUT1_PEA gb|CA641288;	-0.231	-0.522	0.213	-0.102
taaffx.6317.1.a1_at	10.3	cell wall.hemicellulose synthesis	Transcript	very weakly similar to (90.9)AT2G20370| Symbols: KAM1, MUR3 | KAM1/MUR3 (MURUS 3); catalytic/ transferase, transferring glycosyl groups | chr2:8799436-8801295 FORWARDweakly similar to ( 117)KATAM_ORYSA gb|CA688207;	0.66	1.1	0.182	0.507
ta.1852.1.s1_at	10.5.1	cell wall.cell wall proteins.AGPs	Transcript	weakly similar to ( 110)AT5G03170| Symbols: FLA11 | FLA11 (fasciclin-like arabinogalactan-protein 11) | chr5:752897-753637 REVERSE VAR1 COG5048 PRK08581 COG4886 COG5099 SKN1 YfhO MopB_Res-Cmplx1_Nad11-M DUF1976 gb|CA625220;	-0.231	0.023	-0.229	-0.165
ta.27766.2.s1_at	10.5.1	cell wall.cell wall proteins.AGPs	Transcript	very weakly similar to (81.6)AT4G12730| Symbols: FLA2 | FLA2 | chr4:7491595-7492806 REVERSE gb|CD896218;	-0.6	-0.102	-0.354	0.648
taaffx.112407.2.s1_at	10.5.1	cell wall.cell wall proteins.AGPs	Transcript	very weakly similar to (89.7)AT4G12730| Symbols: FLA2 | FLA2 | chr4:7491595-7492806 REVERSE gb|CA627200;	-0.293	0.184	0.185	0.579
ta.13767.1.s1_at	10.5.1	cell wall.cell wall proteins.AGPs	Transcript	weakly similar to ( 152)AT5G03170| Symbols: FLA11 | FLA11 (fasciclin-like arabinogalactan-protein 11) | chr5:752897-753637 REVERSEVAR1 gb|AL820691;	-0.175	-0.147	0.355	-0.563
ta.18179.1.s1_at	10.5.1	cell wall.cell wall proteins.AGPs	Transcript	moderately similar to ( 264)AT5G55730| Symbols: FLA1 | FLA1 | chr5:22575601-22577618 REVERSE gb|CK207745;	-0.362	-0.562	-0.91	-0.205
ta.29622.1.s1_at	10.5.1	cell wall.cell wall proteins.AGPs	Transcript	moderately similar to ( 228)AT2G45470| Symbols: AGP8, FLA8 | FLA8 (Arabinogalactan protein 8) | chr2:18749871-18751133 REVERSE VAR1 gb|CK193208;	-0.108	-0.221	0.227	-0.294
taaffx.79619.2.s1_at	10.5.1	cell wall.cell wall proteins.AGPs	Transcript	very weakly similar to (95.9)AT2G45470| Symbols: AGP8, FLA8 | FLA8 (Arabinogalactan protein 8) | chr2:18749871-18751133 REVERSE gb|CA712443;	3.053	1.512	2.856	0.502
ta.13170.1.s1_at	10.5.1	cell wall.cell wall proteins.AGPs	Transcript	very weakly similar to (94.4)AT2G04780| Symbols: FLA7 | FLA7 | chr2:1677485-1678249 FORWARD gb|CD452786;	-0.722	-3.507	0.228	-0.803
taaffx.16936.1.s1_at	10.5.1	cell wall.cell wall proteins.AGPs	Transcript	weakly similar to ( 137)AT5G03170| Symbols: FLA11 | FLA11 (fasciclin-like arabinogalactan-protein 11) | chr5:752897-753637 REVERSE gb|CK216481;	-1.111	-0.347	-0.265	-1.38
taaffx.112407.1.s1_at	10.5.1	cell wall.cell wall proteins.AGPs	Transcript	very weakly similar to (91.7)AT4G12730| Symbols: FLA2 | FLA2 | chr4:7491595-7492806 REVERSE gb|CA624147;	-0.672	-0.824	0.742	-1.458
ta.30200.1.a1_at	10.5.1	cell wall.cell wall proteins.AGPs	Transcript	weakly similar to ( 103)AT3G60900| Symbols: FLA10 | FLA10 (fasciclin-like arabinogalactan-protein 10) | chr3:22510548-22511816 REVERSE gb|CA721908;	-0.992	-0.975	-0.118	-1.718
ta.310.1.s1_at	10.5.1	cell wall.cell wall proteins.AGPs	Transcript	weakly similar to ( 188)AT5G03170| Symbols: FLA11 | FLA11 (fasciclin-like arabinogalactan-protein 11) | chr5:752897-753637 REVERSE gb|CD454371;	2.223	-0.647	1.906	-0.537
taaffx.97757.1.a1_at	10.5.1	cell wall.cell wall proteins.AGPs	Transcript	very weakly similar to (86.7)AT5G03170| Symbols: FLA11 | FLA11 (fasciclin-like arabinogalactan-protein 11) | chr5:752897-753637 REVERSE gb|CA722091;	1.299	-1.072	1.878	-0.413
taaffx.85797.2.s1_at	10.5.1	cell wall.cell wall proteins.AGPs	Transcript	very weakly similar to (84.3)AT3G60900| Symbols: FLA10 | FLA10 (fasciclin-like arabinogalactan-protein 10) | chr3:22510548-22511816 REVERSE gb|CA626147;	-2.321	-1.22	-0.848	-0.169
ta.17228.1.a1_at	10.5.3	cell wall.cell wall proteins.LRR	Transcript	weakly similar to ( 158)AT1G49750| Symbols: | leucine-rich repeat family protein | chr1:18414845-18416447 REVERSE gb|CK209214;	-0.244	-0.152	-0.282	-0.3
taaffx.90055.1.s1_x_at	10.5.3	cell wall.cell wall proteins.LRR	Transcript	moderately similar to ( 248)AT1G62440| Symbols: LRX2 | LRX2 (LEUCINE-RICH REPEAT/EXTENSIN 2); protein binding / structural constituent of cell wall | chr1:23115483-23118958 FORWARD gb|BQ609014;	-0.084	-0.69	0.025	1.042
ta.9382.2.a1_x_at	10.5.3	cell wall.cell wall proteins.LRR	Transcript	very weakly similar to (84.0)AT4G06744| Symbols: | leucine-rich repeat family protein / extensin family protein | chr4:4070867-4072081 REVERSE gb|BJ279924;	-1.653	-0.082	0.733	-0.248
taaffx.90055.1.s1_at	10.5.3	cell wall.cell wall proteins.LRR	Transcript	moderately similar to ( 248)AT1G62440| Symbols: LRX2 | LRX2 (LEUCINE-RICH REPEAT/EXTENSIN 2); protein binding / structural constituent of cell wall | chr1:23115483-23118958 FORWARD gb|BQ609014;	0.639	0.061	1.571	0.245
ta.25631.1.a1_at	10.5.3	cell wall.cell wall proteins.LRR	Transcript	moderately similar to ( 211)AT4G13340| Symbols: | leucine-rich repeat family protein / extensin family protein | chr4:7758606-7760888 FORWARD VAR1 gb|CK195720;	-0.304	-0.909	0.944	1.26
taaffx.31161.1.s1_at	10.5.3	cell wall.cell wall proteins.LRR	Transcript	very weakly similar to ( 100)AT4G13340| Symbols: | leucine-rich repeat family protein / extensin family protein | chr4:7758606-7760888 FORWARD gb|CA618918;	1.161	0.73	1.689	0.268
taaffx.105887.2.s1_at	10.5.3	cell wall.cell wall proteins.LRR	Transcript	very weakly similar to (97.1)AT4G06744| Symbols: | leucine-rich repeat family protein / extensin family protein | chr4:4070867-4072081 REVERSE gb|CA728446;	-1.956	-3.633	-0.292	-2.835
taaffx.89353.1.s1_at	10.5.3	cell wall.cell wall proteins.LRR	Transcript	weakly similar to ( 108)AT4G13340| Symbols: | leucine-rich repeat family protein / extensin family protein | chr4:7758606-7760888 FORWARD gb|CA639488;	0.759	-0.559	0.775	-1.402
taaffx.79577.1.s1_at	10.5.3	cell wall.cell wall proteins.LRR	Transcript	weakly similar to ( 119)AT4G13340| Symbols: | leucine-rich repeat family protein / extensin family protein | chr4:7758606-7760888 FORWARD gb|CA712741;	-2.172	-0.543	-1.219	-0.933
ta.3505.1.s1_x_at	10.5.4	cell wall.cell wall proteins.HRGP	Transcript	weakly similar to ( 182)AT4G28300| Symbols: | hydroxyproline-rich glycoprotein family protein | chr4:14015420-14016829 FORWARD gb|CD899942;	0.102	0.476	1.126	0.063
ta.2262.1.s1_at	10.5.4	cell wall.cell wall proteins.HRGP	Transcript	moderately similar to ( 361)AT5G48385| Symbols: | similar to hydroxyproline-rich glycoprotein family protein [Arabidopsis thaliana] (TAIR:AT3G22440.1); similar to unknown [Populus trichocarpa] (GB:ABK94872.1); contains InterPro domain Frigida-like (InterPro:IPR012474) | chr5:19626697-19628938 FORWARDVAR1 COG5048 gb|BU099416;	0.147	0.042	0.22	0.04
ta.3096.1.s1_at	10.5.4	cell wall.cell wall proteins.HRGP	Transcript	very weakly similar to (96.3)AT3G22440| Symbols: | hydroxyproline-rich glycoprotein family protein | chr3:7959861-7961893 FORWARD gb|CA746014;	-0.057	-0.286	0.476	-0.265
ta.30762.1.s1_at	10.5.4	cell wall.cell wall proteins.HRGP	Transcript	moderately similar to ( 234)AT3G22440| Symbols: | hydroxyproline-rich glycoprotein family protein | chr3:7959861-7961893 FORWARD gb|BJ309229;	-0.116	-0.289	0.349	-0.295
taaffx.128724.1.s1_at	10.5.4	cell wall.cell wall proteins.HRGP	Transcript	very weakly similar to (98.2)AT4G28300| Symbols: | hydroxyproline-rich glycoprotein family protein | chr4:14015420-14016829 FORWARD gb|CD881808;	-0.374	-0.549	-0.397	0.128
ta.134.1.s1_at	10.5.5	cell wall.cell wall proteins.RGP	Transcript	moderately similar to ( 426)AT5G16510| Symbols: | reversibly glycosylated polypeptide, putative | chr5:5393299-5394345 FORWARDmoderately similar to ( 317)UPTG_PEA COG5048 VAR1 COG4886 COG5099 PRK08581 gb|BJ286647;	-0.208	-0.03	-0.131	0.266
ta.135.1.s1_at	10.5.5	cell wall.cell wall proteins.RGP	Transcript	moderately similar to ( 452)AT5G15650| Symbols: RGP2 | RGP2 (REVERSIBLY GLYCOSYLATED POLYPEPTIDE 2); alpha-1,4-glucan-protein synthase (UDP-forming) | chr5:5092206-5094096 FORWARDmoderately similar to ( 463)UPTG_MAIZECOG5048 VAR1 PRK08581 gb|BJ230302;	-0.383	-0.011	0.521	0.124
taaffx.58673.1.s1_at	10.5.5	cell wall.cell wall proteins.RGP	Transcript	very weakly similar to (88.2)AT5G15650| Symbols: RGP2 | RGP2 (REVERSIBLY GLYCOSYLATED POLYPEPTIDE 2); alpha-1,4-glucan-protein synthase (UDP-forming) | chr5:5092206-5094096 FORWARDvery weakly similar to (88.2)UPTG_MAIZE gb|CA617417;	-0.561	0.14	0.284	-0.156
ta.1740.1.s1_at	10.5.5	cell wall.cell wall proteins.RGP	Transcript	moderately similar to ( 444)AT5G15650| Symbols: RGP2 | RGP2 (REVERSIBLY GLYCOSYLATED POLYPEPTIDE 2); alpha-1,4-glucan-protein synthase (UDP-forming) | chr5:5092206-5094096 FORWARDmoderately similar to ( 459)UPTG1_SOLTU gb|BJ283175;	-0.32	0.07	0.095	0.104
taaffx.5203.1.s1_x_at	10.5.5	cell wall.cell wall proteins.RGP	Transcript	gb|CA719214;	-1.263	0.421	0.533	-0.015
ta.135.2.s1_at	10.5.5	cell wall.cell wall proteins.RGP	Transcript	moderately similar to ( 426)AT3G02230| Symbols: ATRGP1, ATRGP, RGP1 | RGP1 (REVERSIBLY GLYCOSYLATED POLYPEPTIDE 1) | chr3:415470-417311 FORWARDmoderately similar to ( 426)UPTG2_SOLTUVAR1 gb|BJ283983;	-0.406	-0.525	0.43	-0.447
taaffx.31807.1.s1_x_at	10.5.5	cell wall.cell wall proteins.RGP	Transcript	gb|CA607272;	-0.405	-0.237	0.126	-0.034
taaffx.5203.1.s1_at	10.5.5	cell wall.cell wall proteins.RGP	Transcript	gb|CA719214;	0.371	1.042	1.134	1.835
taaffx.52672.1.s1_at	10.5.5	cell wall.cell wall proteins.RGP	Transcript	very weakly similar to (90.1)AT5G15650| Symbols: RGP2 | RGP2 (REVERSIBLY GLYCOSYLATED POLYPEPTIDE 2); alpha-1,4-glucan-protein synthase (UDP-forming) | chr5:5092206-5094096 FORWARDvery weakly similar to (92.8)UPTG_MAIZE gb|CA703771;	1.389	1.32	1.003	0.443
taaffx.44342.1.s1_at	10.6	cell wall.degradation	Transcript	very weakly similar to (94.4)AT5G62150| Symbols: | peptidoglycan-binding LysM domain-containing protein | chr5:24975551-24975859 FORWARD gb|CK212299;	1.991	1.262	0.371	-0.494
ta.27010.3.s1_at	10.6.1	cell wall.degradation.cellulases and beta -1,4-glucanases	Transcript	weakly similar to ( 160)AT5G04885| Symbols: | glycosyl hydrolase family 3 protein | chr5:1423370-1426629 FORWARD gb|BJ301684;	0.193	-0.471	-1.338	1.505
ta.27751.5.s1_at	10.6.1	cell wall.degradation.cellulases and beta -1,4-glucanases	Transcript	weakly similar to ( 197)AT5G20950| Symbols: | glycosyl hydrolase family 3 protein | chr5:7107611-7110777 REVERSE gb|BJ274015;	-0.443	-0.122	-0.969	0.435
ta.27010.1.a1_x_at	10.6.1	cell wall.degradation.cellulases and beta -1,4-glucanases	Transcript	weakly similar to ( 164)AT5G20950| Symbols: | glycosyl hydrolase family 3 protein | chr5:7107611-7110777 REVERSE gb|CD453657;	-0.205	0.488	0.035	0.544
taaffx.38238.1.s1_s_at	10.6.1	cell wall.degradation.cellulases and beta -1,4-glucanases	Transcript	moderately similar to ( 277)AT5G20950| Symbols: | glycosyl hydrolase family 3 protein | chr5:7107611-7110777 REVERSE gb|BJ243878;	-0.268	0.158	-0.307	-0.911
taaffx.55526.1.s1_at	10.6.1	cell wall.degradation.cellulases and beta -1,4-glucanases	Transcript	weakly similar to ( 107)AT5G20950| Symbols: | glycosyl hydrolase family 3 protein | chr5:7107611-7110777 REVERSE gb|CA664862;	-0.141	0.334	0.069	0.217
taaffx.38238.1.s1_at	10.6.1	cell wall.degradation.cellulases and beta -1,4-glucanases	Transcript	moderately similar to ( 277)AT5G20950| Symbols: | glycosyl hydrolase family 3 protein | chr5:7107611-7110777 REVERSE gb|BJ243878;	0.013	0.23	0.861	0.292
taaffx.38238.2.a1_at	10.6.1	cell wall.degradation.cellulases and beta -1,4-glucanases	Transcript	weakly similar to ( 127)AT5G20950| Symbols: | glycosyl hydrolase family 3 protein | chr5:7107611-7110777 REVERSE gb|CA653878;	-0.485	0.314	0.232	-0.068
taaffx.115018.1.s1_at	10.6.1	cell wall.degradation.cellulases and beta -1,4-glucanases	Transcript	weakly similar to ( 119)AT5G20950| Symbols: | glycosyl hydrolase family 3 protein | chr5:7107611-7110777 REVERSE gb|CA486192;	0.443	1.092	0.189	-0.016
ta.27010.1.a1_s_at	10.6.1	cell wall.degradation.cellulases and beta -1,4-glucanases	Transcript	weakly similar to ( 164)AT5G20950| Symbols: | glycosyl hydrolase family 3 protein | chr5:7107611-7110777 REVERSE gb|CD453657;	0.047	0.169	0.161	0.143
ta.9316.1.s1_x_at	10.6.1	cell wall.degradation.cellulases and beta -1,4-glucanases	Transcript	moderately similar to ( 404)AT5G20950| Symbols: | glycosyl hydrolase family 3 protein | chr5:7107611-7110777 REVERSE VAR1 COG5048 gb|BJ237563;	-0.608	-0.317	0.444	0.268
ta.9316.1.s1_at	10.6.1	cell wall.degradation.cellulases and beta -1,4-glucanases	Transcript	moderately similar to ( 404)AT5G20950| Symbols: | glycosyl hydrolase family 3 protein | chr5:7107611-7110777 REVERSE VAR1 COG5048 gb|BJ237563;	-0.663	-0.343	0.542	0.283
taaffx.113276.1.s1_at	10.6.1	cell wall.degradation.cellulases and beta -1,4-glucanases	Transcript	weakly similar to ( 172)AT5G20950| Symbols: | glycosyl hydrolase family 3 protein | chr5:7107611-7110777 REVERSE gb|CA616668;	-0.694	1.751	0.648	1.041
taaffx.7177.1.s1_x_at	10.6.1	cell wall.degradation.cellulases and beta -1,4-glucanases	Transcript	weakly similar to ( 168)AT5G20950| Symbols: | glycosyl hydrolase family 3 protein | chr5:7107611-7110777 REVERSE gb|CA694274;	-1.552	-0.309	-0.425	1.674
taaffx.7177.1.s1_s_at	10.6.1	cell wall.degradation.cellulases and beta -1,4-glucanases	Transcript	weakly similar to ( 168)AT5G20950| Symbols: | glycosyl hydrolase family 3 protein | chr5:7107611-7110777 REVERSE gb|CA694274;	-1.012	-0.307	-0.459	1.459
ta.15495.1.s1_at	10.6.1	cell wall.degradation.cellulases and beta -1,4-glucanases	Transcript	weakly similar to ( 182)AT5G20950| Symbols: | glycosyl hydrolase family 3 protein | chr5:7107611-7110777 REVERSE gb|CA485026;	0.257	-1.35	-0.537	-0.277
taaffx.59372.1.s1_at	10.6.1	cell wall.degradation.cellulases and beta -1,4-glucanases	Transcript	weakly similar to ( 105)AT5G20950| Symbols: | glycosyl hydrolase family 3 protein | chr5:7107611-7110777 REVERSE gb|CA601935;	-1.68	0.321	0.259	-1.143
ta.4138.1.a1_at	10.6.1	cell wall.degradation.cellulases and beta -1,4-glucanases	Transcript	weakly similar to ( 158)AT5G20950| Symbols: | glycosyl hydrolase family 3 protein | chr5:7107611-7110777 REVERSE gb|BJ259692;	-1.839	-0.198	0.014	0.451
taaffx.30494.1.s1_at	10.6.1	cell wall.degradation.cellulases and beta -1,4-glucanases	Transcript	very weakly similar to ( 100)AT5G20950| Symbols: | glycosyl hydrolase family 3 protein | chr5:7107611-7110777 REVERSE gb|CA624849;	-1.875	-0.854	0.434	0.71
ta.16733.1.s1_at	10.6.1	cell wall.degradation.cellulases and beta -1,4-glucanases	Transcript	weakly similar to ( 174)AT5G20950| Symbols: | glycosyl hydrolase family 3 protein | chr5:7107611-7110777 REVERSEVAR1 gb|CA626026;	-1.129	-1.578	0.025	0.213
ta.8240.1.s1_at	10.6.2	cell wall.degradation.mannan-xylose-arabinose-fucose	Transcript	moderately similar to ( 338)AT1G10050| Symbols: | glycosyl hydrolase family 10 protein / carbohydrate-binding domain-containing protein | chr1:3279272-3283446 FORWARD gb|BQ161640;	0.177	0.171	-0.103	0.112
ta.9612.1.s1_at	10.6.2	cell wall.degradation.mannan-xylose-arabinose-fucose	Transcript	highly similar to ( 523)AT5G66460| Symbols: | (1-4)-beta-mannan endohydrolase, putative | chr5:26556137-26558063 REVERSE gb|CD886109;	0.308	-0.293	-0.138	-0.176
ta.6455.1.s1_x_at	10.6.2	cell wall.degradation.mannan-xylose-arabinose-fucose	Transcript	moderately similar to ( 246)AT2G20680| Symbols: | glycosyl hydrolase family 5 protein / cellulase family protein | chr2:8928105-8930147 FORWARD gb|CD939540;	-0.116	-0.171	-0.41	-0.539
ta.30641.1.s1_at	10.6.2	cell wall.degradation.mannan-xylose-arabinose-fucose	Transcript	moderately similar to ( 330)AT4G33840| Symbols: | glycosyl hydrolase family 10 protein | chr4:16223699-16226100 REVERSE gb|AB158408.1;	-0.302	0.861	1.037	-0.295
ta.6455.3.s1_a_at	10.6.2	cell wall.degradation.mannan-xylose-arabinose-fucose	Transcript	moderately similar to ( 251)AT2G20680| Symbols: | glycosyl hydrolase family 5 protein / cellulase family protein | chr2:8928105-8930147 FORWARD gb|CA599778;	-0.219	0.223	0.642	0.174
taaffx.52156.1.s1_at	10.6.2	cell wall.degradation.mannan-xylose-arabinose-fucose	Transcript	very weakly similar to (84.7)AT5G66460| Symbols: | (1-4)-beta-mannan endohydrolase, putative | chr5:26556137-26558063 REVERSE gb|CA712192;	0.449	0.22	0.714	0.512
taaffx.105909.1.s1_at	10.6.2	cell wall.degradation.mannan-xylose-arabinose-fucose	Transcript	weakly similar to ( 183)AT5G01930| Symbols: | (1-4)-beta-mannan endohydrolase, putative | chr5:361186-362864 REVERSE gb|CA727947;	-1.267	3.149	0.289	2.454
ta.10359.1.s1_at	10.6.2	cell wall.degradation.mannan-xylose-arabinose-fucose	Transcript	weakly similar to ( 122)AT4G33840| Symbols: | glycosyl hydrolase family 10 protein | chr4:16223699-16226100 REVERSE gb|CD454110;	-1.603	2.535	0.638	1.83
ta.30648.1.s1_at	10.6.2	cell wall.degradation.mannan-xylose-arabinose-fucose	Transcript	weakly similar to ( 199)AT4G33830| Symbols: | hydrolase, hydrolyzing O-glycosyl compounds | chr4:16220329-16222681 REVERSE gb|BE498047;	-1.564	-0.075	0.244	0.95
ta.1764.2.s1_at	10.6.2	cell wall.degradation.mannan-xylose-arabinose-fucose	Transcript	weakly similar to ( 123)AT5G10560| Symbols: | glycosyl hydrolase family 3 protein | chr5:3336336-3339352 REVERSEweakly similar to ( 103)XYNB_PRUPE gb|CA640254;	-0.078	0.476	-0.487	1.173
ta.1764.2.s1_a_at	10.6.2	cell wall.degradation.mannan-xylose-arabinose-fucose	Transcript	weakly similar to ( 123)AT5G10560| Symbols: | glycosyl hydrolase family 3 protein | chr5:3336336-3339352 REVERSEweakly similar to ( 103)XYNB_PRUPE gb|CA640254;	-1.555	-0.298	-0.775	1.006
ta.6455.1.s1_a_at	10.6.2	cell wall.degradation.mannan-xylose-arabinose-fucose	Transcript	moderately similar to ( 246)AT2G20680| Symbols: | glycosyl hydrolase family 5 protein / cellulase family protein | chr2:8928105-8930147 FORWARD gb|CD939540;	-0.208	-0.23	-0.614	-0.781
ta.23134.1.s1_at	10.6.2	cell wall.degradation.mannan-xylose-arabinose-fucose	Transcript	weakly similar to ( 118)AT5G49360| Symbols: ATBXL1, BXL1 | BXL1 (BETA-XYLOSIDASE 1); hydrolase, hydrolyzing O-glycosyl compounds | chr5:20029405-20033885 REVERSE gb|CA728926;	-0.826	-1.363	0.114	-0.122
ta.6455.1.s1_at	10.6.2	cell wall.degradation.mannan-xylose-arabinose-fucose	Transcript	moderately similar to ( 246)AT2G20680| Symbols: | glycosyl hydrolase family 5 protein / cellulase family protein | chr2:8928105-8930147 FORWARD gb|CD939540;	-0.093	-0.221	0.177	-0.52
taaffx.123047.1.s1_at	10.6.2	cell wall.degradation.mannan-xylose-arabinose-fucose	Transcript	very weakly similar to (95.5)AT5G10560| Symbols: | glycosyl hydrolase family 3 protein | chr5:3336336-3339352 REVERSE gb|CA714453;	-0.753	-1.371	-0.164	-0.247
ta.18225.1.a1_at	10.6.2	cell wall.degradation.mannan-xylose-arabinose-fucose	Transcript	moderately similar to ( 251)AT5G64570| Symbols: ATBXL4, XYL4 | XYL4 (beta-xylosidase 4); hydrolase, hydrolyzing O-glycosyl compounds | chr5:25827453-25830535 REVERSEweakly similar to ( 183)XYNB_PRUPE gb|BQ905539;	-0.417	-0.648	0.31	-0.359
ta.18225.1.a1_x_at	10.6.2	cell wall.degradation.mannan-xylose-arabinose-fucose	Transcript	moderately similar to ( 251)AT5G64570| Symbols: ATBXL4, XYL4 | XYL4 (beta-xylosidase 4); hydrolase, hydrolyzing O-glycosyl compounds | chr5:25827453-25830535 REVERSEweakly similar to ( 183)XYNB_PRUPE gb|BQ905539;	-0.378	-0.337	0.21	-0.121
taaffx.69809.1.a1_at	10.6.2	cell wall.degradation.mannan-xylose-arabinose-fucose	Transcript	weakly similar to ( 166)AT5G64570| Symbols: ATBXL4, XYL4 | XYL4 (beta-xylosidase 4); hydrolase, hydrolyzing O-glycosyl compounds | chr5:25827453-25830535 REVERSEvery weakly similar to (94.0)XYNB_PRUPE gb|CD490362;	-0.554	-0.936	-0.285	-0.265
ta.1764.3.s1_at	10.6.2	cell wall.degradation.mannan-xylose-arabinose-fucose	Transcript	very weakly similar to (90.1)AT5G10560| Symbols: | glycosyl hydrolase family 3 protein | chr5:3336336-3339352 REVERSE gb|CA609844;	-1.275	0.013	3.65	0.672
taaffx.5493.1.s1_at	10.6.2	cell wall.degradation.mannan-xylose-arabinose-fucose	Transcript	weakly similar to ( 103)AT1G78060| Symbols: | glycosyl hydrolase family 3 protein | chr1:29354690-29357762 REVERSE gb|CA709008;	-0.152	0.545	1.061	1.132
taaffx.79771.1.s1_at	10.6.2	cell wall.degradation.mannan-xylose-arabinose-fucose	Transcript	weakly similar to ( 110)AT1G78060| Symbols: | glycosyl hydrolase family 3 protein | chr1:29354690-29357762 REVERSE gb|CA708708;	0.024	0.074	2.048	0.932
ta.6100.1.a1_at	10.6.2	cell wall.degradation.mannan-xylose-arabinose-fucose	Transcript	weakly similar to ( 108)AT4G33820| Symbols: | glycosyl hydrolase family 10 protein | chr4:16217015-16219520 REVERSE gb|BJ297043;	0.468	1.331	1.618	0.068
ta.6243.1.a1_at	10.6.2	cell wall.degradation.mannan-xylose-arabinose-fucose	Transcript	moderately similar to ( 261)AT4G38650| Symbols: | glycosyl hydrolase family 10 protein | chr4:18063371-18065763 FORWARD gb|CD893894;	1.239	1.469	0.82	-0.566
taaffx.114198.1.s1_at	10.6.2	cell wall.degradation.mannan-xylose-arabinose-fucose	Transcript	weakly similar to ( 157)AT4G33830| Symbols: | hydrolase, hydrolyzing O-glycosyl compounds | chr4:16220329-16222681 REVERSE gb|CA596996;	-0.213	-2.058	-0.131	-0.862
taaffx.8883.1.s1_at	10.6.2	cell wall.degradation.mannan-xylose-arabinose-fucose	Transcript	weakly similar to ( 178)AT1G78060| Symbols: | glycosyl hydrolase family 3 protein | chr1:29354690-29357762 REVERSEweakly similar to ( 104)XYNB_PRUPE gb|CA618595;	-0.809	-1.604	0.335	-1.551
ta.30648.1.a1_at	10.6.2	cell wall.degradation.mannan-xylose-arabinose-fucose	Transcript	weakly similar to ( 199)AT4G33830| Symbols: | hydrolase, hydrolyzing O-glycosyl compounds | chr4:16220329-16222681 REVERSE gb|BE498047;	2.331	-1.384	1.605	-1.903
taaffx.79214.1.s1_at	10.6.2	cell wall.degradation.mannan-xylose-arabinose-fucose	Transcript	very weakly similar to (92.8)AT5G01930| Symbols: | (1-4)-beta-mannan endohydrolase, putative | chr5:361186-362864 REVERSE gb|CA719718;	0.385	-0.862	1.246	-0.686
ta.25762.1.s1_at	10.6.2	cell wall.degradation.mannan-xylose-arabinose-fucose	Transcript	highly similar to ( 625)AT1G78060| Symbols: | glycosyl hydrolase family 3 protein | chr1:29354690-29357762 REVERSEmoderately similar to ( 316)XYNB_PRUPE gb|CD928919;	-2.207	-1.305	-1.29	0.398
ta.12918.1.s1_at	10.6.2	cell wall.degradation.mannan-xylose-arabinose-fucose	Transcript	weakly similar to ( 132)AT1G58370| Symbols: RXF12 | RXF12; hydrolase, hydrolyzing O-glycosyl compounds | chr1:21688416-21691874 FORWARD gb|CA641239;	-1.851	-2.074	-0.789	-1.701
ta.1764.1.s1_at	10.6.2	cell wall.degradation.mannan-xylose-arabinose-fucose	Transcript	moderately similar to ( 347)AT5G10560| Symbols: | glycosyl hydrolase family 3 protein | chr5:3336336-3339352 REVERSEweakly similar to ( 170)XYNB_PRUPE VAR1 COG5048 COG4886 MopB_Res-Cmplx1_Nad11-M gb|BQ172253;	-1.346	-1.49	-0.583	0.133
taaffx.106640.1.s1_at	10.6.2	cell wall.degradation.mannan-xylose-arabinose-fucose	Transcript	very weakly similar to (85.5)AT1G67830| Symbols: ATFXG1 | ATFXG1 (ALPHA-FUCOSIDASE 1); alpha-L-fucosidase/ carboxylesterase | chr1:25435368-25436635 REVERSE gb|CA714395;	-1.754	0.577	-0.33	-0.257
ta.22872.1.a1_a_at	10.6.2	cell wall.degradation.mannan-xylose-arabinose-fucose	Transcript	moderately similar to ( 243)AT1G78060| Symbols: | glycosyl hydrolase family 3 protein | chr1:29354690-29357762 REVERSEweakly similar to ( 199)XYNB_PRUPEVAR1 COG5048 gb|CD454334;	-2.372	-1.469	-0.059	0.318
taaffx.111172.1.s1_at	10.6.2	cell wall.degradation.mannan-xylose-arabinose-fucose	Transcript	weakly similar to ( 125)AT5G10560| Symbols: | glycosyl hydrolase family 3 protein | chr5:3336336-3339352 REVERSE gb|CA646667;	-0.4	-2.347	-1.269	-1.072
ta.25997.1.a1_at	10.6.3	cell wall.degradation.pectate lyases and polygalacturonases	Transcript	moderately similar to ( 201)AT3G07010| Symbols: | pectate lyase family protein | chr3:2212979-2216312 REVERSEmoderately similar to ( 227)PEL_LILLO gb|CD454482;	2.413	0.01	-1.445	-0.625
ta.25936.1.a1_at	10.6.3	cell wall.degradation.pectate lyases and polygalacturonases	Transcript	weakly similar to ( 126)AT4G18180| Symbols: | glycoside hydrolase family 28 protein / polygalacturonase (pectinase) family protein | chr4:10065637-10067328 FORWARDweakly similar to ( 114)PGLR_BRANA gb|CD454595;	0.325	-0.345	-1.273	-1.138
ta.28090.2.s1_at	10.6.3	cell wall.degradation.pectate lyases and polygalacturonases	Transcript	very weakly similar to (91.3)AT3G61490| Symbols: | glycoside hydrolase family 28 protein / polygalacturonase (pectinase) family protein | chr3:22769414-22771112 FORWARD gb|CA599290;	-0.115	-0.056	0.112	0.463
ta.14588.2.s1_s_at	10.6.3	cell wall.degradation.pectate lyases and polygalacturonases	Transcript	weakly similar to ( 142)AT5G06860| Symbols: PGIP1 | PGIP1 (POLYGALACTURONASE INHIBITING PROTEIN 1); protein binding | chr5:2132374-2133435 FORWARDmoderately similar to ( 310)PGIP1_ORYSA gb|CD930954;	-0.059	0.676	-0.627	0.563
ta.25514.1.s1_at	10.6.3	cell wall.degradation.pectate lyases and polygalacturonases	Transcript	moderately similar to ( 411)AT3G57790| Symbols: | glycoside hydrolase family 28 protein / polygalacturonase (pectinase) family protein | chr3:21416364-21418065 REVERSE gb|CA663409;	-0.309	0.187	-0.457	-0.06
ta.4176.1.s1_x_at	10.6.3	cell wall.degradation.pectate lyases and polygalacturonases	Transcript	weakly similar to ( 152)AT5G25610| Symbols: RD22 | RD22 (RESPONSIVE TO DESSICATION 22) | chr5:8914501-8916687 REVERSE VAR1 gb|BJ260271;	-0.276	0.222	-0.703	-0.883
ta.28090.3.s1_a_at	10.6.3	cell wall.degradation.pectate lyases and polygalacturonases	Transcript	very weakly similar to (95.9)AT3G16850| Symbols: | glycoside hydrolase family 28 protein / polygalacturonase (pectinase) family protein | chr3:5748698-5750987 FORWARD gb|CA630627;	-0.698	-0.157	-0.445	0.817
taaffx.124202.2.s1_at	10.6.3	cell wall.degradation.pectate lyases and polygalacturonases	Transcript	weakly similar to ( 135)AT1G80170| Symbols: | polygalacturonase, putative / pectinase, putative | chr1:30158538-30160575 REVERSEweakly similar to ( 115)PGLR_PRUPE gb|BJ283298;	-0.419	-0.819	-1.418	1.381
taaffx.37424.1.a1_at	10.6.3	cell wall.degradation.pectate lyases and polygalacturonases	Transcript	very weakly similar to (90.1)AT5G06870| Symbols: PGIP2 | PGIP2 (POLYGALACTURONASE INHIBITING PROTEIN 2); protein binding | chr5:2133942-2135017 FORWARDvery weakly similar to (87.8)PGIP1_PHAVU gb|BJ285213;	-0.364	0.273	0.461	0.191
ta.3767.2.s1_a_at	10.6.3	cell wall.degradation.pectate lyases and polygalacturonases	Transcript	moderately similar to ( 306)AT3G07840| Symbols: | polygalacturonase, putative / pectinase, putative | chr3:2501899-2503481 REVERSEmoderately similar to ( 468)PGLR3_MAIZE gb|BJ245473;	0.513	-0.023	1.031	-0.46
ta.7959.1.a1_at	10.6.3	cell wall.degradation.pectate lyases and polygalacturonases	Transcript	weakly similar to ( 110)AT1G09910| Symbols: | lyase | chr1:3220153-3224453 REVERSE gb|BQ161023;	-1.28	1.17	0.77	0.3
ta.26137.1.s1_at	10.6.3	cell wall.degradation.pectate lyases and polygalacturonases	Transcript	moderately similar to ( 226)AT4G33440| Symbols: | glycoside hydrolase family 28 protein / polygalacturonase (pectinase) family protein | chr4:16092023-16094735 FORWARD gb|CD881575;	-0.591	0.214	0.448	0.529
taaffx.109111.1.s1_at	10.6.3	cell wall.degradation.pectate lyases and polygalacturonases	Transcript	weakly similar to ( 114)AT3G57510| Symbols: ADPG1 | ADPG1 (endo-polygalacturonase 1); polygalacturonase | chr3:21294523-21296819 REVERSEweakly similar to ( 108)PGLR_ACTCH gb|CA680093;	-0.448	1.456	1.496	0.096
ta.14588.1.s1_x_at	10.6.3	cell wall.degradation.pectate lyases and polygalacturonases	Transcript	weakly similar to ( 130)AT5G06870| Symbols: PGIP2 | PGIP2 (POLYGALACTURONASE INHIBITING PROTEIN 2); protein binding | chr5:2133942-2135017 FORWARDmoderately similar to ( 298)PGIP1_ORYSA VAR1 COG5048 gb|CK206037;	0.417	0.473	0.596	0.004
ta.3767.3.s1_at	10.6.3	cell wall.degradation.pectate lyases and polygalacturonases	Transcript	very weakly similar to (87.0)AT3G14040| Symbols: | exopolygalacturonase / galacturan 1,4-alpha-galacturonidase / pectinase | chr3:4648614-4650233 REVERSEweakly similar to ( 110)PGLR3_MAIZE gb|BJ249864;	-1.265	-0.273	0.921	0.626
ta.28519.1.s1_s_at	10.6.3	cell wall.degradation.pectate lyases and polygalacturonases	Transcript	gb|BJ259649;	-0.478	0.113	0.696	-0.831
taaffx.11210.1.s1_x_at	10.6.3	cell wall.degradation.pectate lyases and polygalacturonases	Transcript	highly similar to ( 568)AT3G61490| Symbols: | glycoside hydrolase family 28 protein / polygalacturonase (pectinase) family protein | chr3:22769414-22771112 FORWARDvery weakly similar to (85.9)PGLR1_MAIZE gb|BQ237981;	-0.361	-0.113	0.711	-0.928
taaffx.16460.1.s1_at	10.6.3	cell wall.degradation.pectate lyases and polygalacturonases	Transcript	very weakly similar to (81.3)AT1G70370| Symbols: | BURP domain-containing protein / polygalacturonase, putative | chr1:26516666-26518661 REVERSE gb|CA610769;	-0.534	0.296	0.544	0.69
ta.14588.3.s1_x_at	10.6.3	cell wall.degradation.pectate lyases and polygalacturonases	Transcript	weakly similar to ( 107)PGIP1_ORYSA gb|CA718384;	0.268	0.868	1.022	0.723
taaffx.38374.1.s1_at	10.6.3	cell wall.degradation.pectate lyases and polygalacturonases	Transcript	very weakly similar to (89.4)AT5G06870| Symbols: PGIP2 | PGIP2 (POLYGALACTURONASE INHIBITING PROTEIN 2); protein binding | chr5:2133942-2135017 FORWARDvery weakly similar to (81.6)PGIP1_ORYSA gb|BJ235694;	0.063	0.821	0.171	-0.259
ta.4091.1.s1_s_at	10.6.3	cell wall.degradation.pectate lyases and polygalacturonases	Transcript	weakly similar to ( 140)AT5G25610| Symbols: RD22 | RD22 (RESPONSIVE TO DESSICATION 22) | chr5:8914501-8916687 REVERSE gb|BQ169829;	0.352	0.689	0.804	0.676
ta.8782.1.s1_at	10.6.3	cell wall.degradation.pectate lyases and polygalacturonases	Transcript	weakly similar to ( 124)AT1G80170| Symbols: | polygalacturonase, putative / pectinase, putative | chr1:30158538-30160575 REVERSEweakly similar to ( 107)PGLR_ACTCH gb|CD454172;	0.754	0.903	0.519	0.101
ta.14588.2.s1_x_at	10.6.3	cell wall.degradation.pectate lyases and polygalacturonases	Transcript	weakly similar to ( 142)AT5G06860| Symbols: PGIP1 | PGIP1 (POLYGALACTURONASE INHIBITING PROTEIN 1); protein binding | chr5:2132374-2133435 FORWARDmoderately similar to ( 310)PGIP1_ORYSA gb|CD930954;	0.431	0.565	0.725	-0.016
ta.8782.1.s1_x_at	10.6.3	cell wall.degradation.pectate lyases and polygalacturonases	Transcript	weakly similar to ( 124)AT1G80170| Symbols: | polygalacturonase, putative / pectinase, putative | chr1:30158538-30160575 REVERSEweakly similar to ( 107)PGLR_ACTCH gb|CD454172;	-0.497	-0.194	1.042	-0.448
taaffx.28787.1.s1_s_at	10.6.3	cell wall.degradation.pectate lyases and polygalacturonases	Transcript	very weakly similar to (82.4)PEL_LILLO gb|CA656230;	0.129	0.831	0.444	0.552
ta.8782.2.s1_x_at	10.6.3	cell wall.degradation.pectate lyases and polygalacturonases	Transcript	weakly similar to ( 174)AT1G80170| Symbols: | polygalacturonase, putative / pectinase, putative | chr1:30158538-30160575 REVERSEweakly similar to ( 143)PGLR_ACTCH gb|CA622651;	0.008	1.05	1.182	0.165
taaffx.29412.1.s1_s_at	10.6.3	cell wall.degradation.pectate lyases and polygalacturonases	Transcript	weakly similar to ( 160)AT3G57790| Symbols: | glycoside hydrolase family 28 protein / polygalacturonase (pectinase) family protein | chr3:21416364-21418065 REVERSE gb|CA643343;	-1.109	0.651	-0.065	0.568
taaffx.59827.1.s1_at	10.6.3	cell wall.degradation.pectate lyases and polygalacturonases	Transcript	weakly similar to ( 107)AT4G33440| Symbols: | glycoside hydrolase family 28 protein / polygalacturonase (pectinase) family protein | chr4:16092023-16094735 FORWARD gb|CA614790;	-0.326	2.409	0.502	0.763
taaffx.129720.2.s1_at	10.6.3	cell wall.degradation.pectate lyases and polygalacturonases	Transcript	very weakly similar to (88.6)PEL_LILLO gb|BJ253277;	-0.87	0.395	0.249	3.887
taaffx.30977.1.s1_at	10.6.3	cell wall.degradation.pectate lyases and polygalacturonases	Transcript	weakly similar to ( 158)AT1G60590| Symbols: | polygalacturonase, putative / pectinase, putative | chr1:22318091-22320532 REVERSEvery weakly similar to (86.3)PGLR_ACTCH gb|CA620607;	0.212	0.976	0.125	0.718
ta.18522.1.s1_at	10.6.3	cell wall.degradation.pectate lyases and polygalacturonases	Transcript	weakly similar to ( 122)AT1G60590| Symbols: | polygalacturonase, putative / pectinase, putative | chr1:22318091-22320532 REVERSE gb|CA638207;	-0.651	0.137	0.339	1.451
ta.10732.1.a1_at	10.6.3	cell wall.degradation.pectate lyases and polygalacturonases	Transcript	very weakly similar to (89.0)AT1G80170| Symbols: | polygalacturonase, putative / pectinase, putative | chr1:30158538-30160575 REVERSE gb|BQ166429;	1.059	-2.37	-1.314	-0.316
ta.4469.1.s1_at	10.6.3	cell wall.degradation.pectate lyases and polygalacturonases	Transcript	moderately similar to ( 212)AT3G61490| Symbols: | glycoside hydrolase family 28 protein / polygalacturonase (pectinase) family protein | chr3:22769414-22771112 FORWARD gb|BJ219557;	-0.704	-0.508	-0.199	0.237
ta.4134.1.s1_at	10.6.3	cell wall.degradation.pectate lyases and polygalacturonases	Transcript	very weakly similar to (88.6)AT1G70370| Symbols: | BURP domain-containing protein / polygalacturonase, putative | chr1:26516666-26518661 REVERSE gb|BJ259641;	-1.209	-0.842	0.836	-0.127
ta.28090.1.s1_at	10.6.3	cell wall.degradation.pectate lyases and polygalacturonases	Transcript	moderately similar to ( 269)AT3G16850| Symbols: | glycoside hydrolase family 28 protein / polygalacturonase (pectinase) family protein | chr3:5748698-5750987 FORWARDVAR1 gb|BJ227031;	-0.414	-0.498	-0.015	-0.167
ta.25514.1.s1_s_at	10.6.3	cell wall.degradation.pectate lyases and polygalacturonases	Transcript	moderately similar to ( 411)AT3G57790| Symbols: | glycoside hydrolase family 28 protein / polygalacturonase (pectinase) family protein | chr3:21416364-21418065 REVERSE gb|CA663409;	0.101	-0.199	0.117	-0.364
ta.23675.1.a1_at	10.6.3	cell wall.degradation.pectate lyases and polygalacturonases	Transcript	weakly similar to ( 125)AT4G18180| Symbols: | glycoside hydrolase family 28 protein / polygalacturonase (pectinase) family protein | chr4:10065637-10067328 FORWARDweakly similar to ( 103)PGLR_BRANA gb|BJ264150;	0.156	-0.575	0.683	-0.093
taaffx.95401.1.s1_at	10.6.3	cell wall.degradation.pectate lyases and polygalacturonases	Transcript	weakly similar to ( 110)AT2G26620| Symbols: | glycoside hydrolase family 28 protein / polygalacturonase (pectinase) family protein | chr2:11332241-11333913 REVERSEmoderately similar to ( 216)PGLR2_MAIZE gb|BE498455;	-0.922	-0.992	0.082	0.82
ta.11160.1.s1_s_at	10.6.3	cell wall.degradation.pectate lyases and polygalacturonases	Transcript	moderately similar to ( 379)AT4G13710| Symbols: | pectate lyase family protein | chr4:7962546-7966008 FORWARDmoderately similar to ( 263)PEL_LILLO gb|BQ169530;	-0.94	-0.709	0.354	-0.767
ta.28090.2.s1_a_at	10.6.3	cell wall.degradation.pectate lyases and polygalacturonases	Transcript	very weakly similar to (91.3)AT3G61490| Symbols: | glycoside hydrolase family 28 protein / polygalacturonase (pectinase) family protein | chr3:22769414-22771112 FORWARD gb|CA599290;	-0.39	-0.312	0.009	0.13
ta.9167.1.s1_at	10.6.3	cell wall.degradation.pectate lyases and polygalacturonases	Transcript	moderately similar to ( 490)AT1G19170| Symbols: | glycoside hydrolase family 28 protein / polygalacturonase (pectinase) family protein | chr1:6616768-6618866 FORWARDvery weakly similar to (98.2)PGLR_ACTCH gb|CD935966;	-0.046	-1.223	-0.147	-1.1
taaffx.114058.1.s1_at	10.6.3	cell wall.degradation.pectate lyases and polygalacturonases	Transcript	very weakly similar to (96.3)AT3G57790| Symbols: | glycoside hydrolase family 28 protein / polygalacturonase (pectinase) family protein | chr3:21416364-21418065 REVERSE gb|CA599546;	-0.576	-2.964	0.023	1.227
ta.3767.2.s1_x_at	10.6.3	cell wall.degradation.pectate lyases and polygalacturonases	Transcript	moderately similar to ( 306)AT3G07840| Symbols: | polygalacturonase, putative / pectinase, putative | chr3:2501899-2503481 REVERSEmoderately similar to ( 468)PGLR3_MAIZE gb|BJ245473;	-0.732	-0.844	0.648	-0.648
taaffx.110945.1.s1_at	10.6.3	cell wall.degradation.pectate lyases and polygalacturonases	Transcript	very weakly similar to (82.4)AT5G06860| Symbols: PGIP1 | PGIP1 (POLYGALACTURONASE INHIBITING PROTEIN 1); protein binding | chr5:2132374-2133435 FORWARD gb|CA638048;	-0.363	0.062	1.943	1.22
ta.14686.1.s1_at	10.6.3	cell wall.degradation.pectate lyases and polygalacturonases	Transcript	very weakly similar to (95.5)AT1G14420| Symbols: AT59 | AT59 (Arabidopsis homolog of tomato LAT59); lyase/ pectate lyase | chr1:4931839-4933400 REVERSEweakly similar to ( 110)PEL_LILLO gb|CA679978;	0.083	-0.854	1.653	0.201
taaffx.124202.1.s1_at	10.6.3	cell wall.degradation.pectate lyases and polygalacturonases	Transcript	weakly similar to ( 165)AT1G80170| Symbols: | polygalacturonase, putative / pectinase, putative | chr1:30158538-30160575 REVERSEweakly similar to ( 132)PGLR_ACTCH gb|CD888683;	-0.113	-0.569	0.68	1.644
taaffx.50373.1.s1_at	10.6.3	cell wall.degradation.pectate lyases and polygalacturonases	Transcript	weakly similar to ( 120)AT3G01270| Symbols: | pectate lyase family protein | chr3:82899-84727 REVERSEweakly similar to ( 129)PEL_LILLO gb|CA741910;	-0.279	-0.593	1.301	0.973
ta.26137.2.s1_at	10.6.3	cell wall.degradation.pectate lyases and polygalacturonases	Transcript	weakly similar to ( 127)AT4G33440| Symbols: | glycoside hydrolase family 28 protein / polygalacturonase (pectinase) family protein | chr4:16092023-16094735 FORWARD gb|CA610180;	0.698	0.241	2.638	1.316
ta.25313.1.a1_at	10.6.3	cell wall.degradation.pectate lyases and polygalacturonases	Transcript	very weakly similar to (81.3)AT3G07840| Symbols: | polygalacturonase, putative / pectinase, putative | chr3:2501899-2503481 REVERSEweakly similar to ( 147)PGLR3_MAIZE gb|BJ253848;	-0.052	0.303	0.918	1.308
taaffx.28787.1.s1_at	10.6.3	cell wall.degradation.pectate lyases and polygalacturonases	Transcript	very weakly similar to (82.4)PEL_LILLO gb|CA656230;	-1.637	-1.772	2.612	0.699
ta.6184.1.s1_at	10.6.3	cell wall.degradation.pectate lyases and polygalacturonases	Transcript	moderately similar to ( 413)AT3G48950| Symbols: | glycoside hydrolase family 28 protein / polygalacturonase (pectinase) family protein | chr3:18159002-18160972 FORWARD gb|BJ242002;	0.812	0.779	0.231	0.404
taaffx.59816.1.s1_at	10.6.3	cell wall.degradation.pectate lyases and polygalacturonases	Transcript	weakly similar to ( 116)AT4G18180| Symbols: | glycoside hydrolase family 28 protein / polygalacturonase (pectinase) family protein | chr4:10065637-10067328 FORWARDvery weakly similar to (85.9)PGLR2_MAIZE gb|CA594893;	1.038	0.717	1.567	1.775
ta.14588.3.s1_at	10.6.3	cell wall.degradation.pectate lyases and polygalacturonases	Transcript	weakly similar to ( 107)PGIP1_ORYSA gb|CA718384;	0.27	1.089	1.261	1.269
ta.3767.1.a1_at	10.6.3	cell wall.degradation.pectate lyases and polygalacturonases	Transcript	very weakly similar to (95.1)PGLR3_MAIZE gb|CA741798;	0.377	-1.93	0.706	-0.875
taaffx.29412.1.s1_at	10.6.3	cell wall.degradation.pectate lyases and polygalacturonases	Transcript	weakly similar to ( 160)AT3G57790| Symbols: | glycoside hydrolase family 28 protein / polygalacturonase (pectinase) family protein | chr3:21416364-21418065 REVERSE gb|CA643343;	-0.809	-1.146	0.356	-1.86
taaffx.83974.1.s1_at	10.6.3	cell wall.degradation.pectate lyases and polygalacturonases	Transcript	weakly similar to ( 115)AT3G57790| Symbols: | glycoside hydrolase family 28 protein / polygalacturonase (pectinase) family protein | chr3:21416364-21418065 REVERSE gb|CA647069;	0.29	-0.962	-0.827	-2.933
ta.4091.1.s1_x_at	10.6.3	cell wall.degradation.pectate lyases and polygalacturonases	Transcript	weakly similar to ( 140)AT5G25610| Symbols: RD22 | RD22 (RESPONSIVE TO DESSICATION 22) | chr5:8914501-8916687 REVERSE gb|BQ169829;	-0.185	-0.704	-0.367	-1.678
taaffx.12819.1.s1_at	10.6.3	cell wall.degradation.pectate lyases and polygalacturonases	Transcript	weakly similar to ( 105)AT1G02460| Symbols: | glycoside hydrolase family 28 protein / polygalacturonase (pectinase) family protein | chr1:504897-507099 REVERSE gb|BJ226169;	-0.658	-1.527	-0.509	-1.632
taaffx.88359.1.s1_at	10.6.3	cell wall.degradation.pectate lyases and polygalacturonases	Transcript	weakly similar to ( 133)AT5G49215| Symbols: | glycoside hydrolase family 28 protein / polygalacturonase (pectinase) family protein | chr5:19970896-19973100 FORWARD gb|CA597614;	0.918	-1.198	1.301	-0.986
ta.26910.1.s1_at	10.6.3	cell wall.degradation.pectate lyases and polygalacturonases	Transcript	weakly similar to ( 117)AT5G25610| Symbols: RD22 | RD22 (RESPONSIVE TO DESSICATION 22) | chr5:8914501-8916687 REVERSE gb|BE406781;	1.759	-1.473	1.957	-1.485
ta.10416.1.s1_at	10.6.3	cell wall.degradation.pectate lyases and polygalacturonases	Transcript	weakly similar to ( 181)AT3G01270| Symbols: | pectate lyase family protein | chr3:82899-84727 REVERSEmoderately similar to ( 210)PEL_LILLO gb|BQ170337;	1.59	0.056	1.856	-1.636
ta.352.1.s1_at	10.6.3	cell wall.degradation.pectate lyases and polygalacturonases	Transcript	weakly similar to ( 107)AT5G25610| Symbols: RD22 | RD22 (RESPONSIVE TO DESSICATION 22) | chr5:8914501-8916687 REVERSE gb|BQ166621;	1.032	-0.221	1.126	-0.303
taaffx.85286.1.s1_at	10.6.3	cell wall.degradation.pectate lyases and polygalacturonases	Transcript	weakly similar to ( 117)AT5G41870| Symbols: | glycoside hydrolase family 28 protein / polygalacturonase (pectinase) family protein | chr5:16776045-16777718 REVERSE gb|CA624020;	0.89	-0.406	2.043	-0.724
taaffx.93002.1.s1_at	10.6.3	cell wall.degradation.pectate lyases and polygalacturonases	Transcript	weakly similar to ( 137)AT3G15720| Symbols: | glycoside hydrolase family 28 protein / polygalacturonase (pectinase) family protein | chr3:5325336-5327624 REVERSEweakly similar to ( 128)PGLR_ACTCH gb|AW448297;	-1.51	-0.726	0.765	-0.236
taaffx.92642.1.a1_at	10.6.3	cell wall.degradation.pectate lyases and polygalacturonases	Transcript	weakly similar to ( 171)AT1G80170| Symbols: | polygalacturonase, putative / pectinase, putative | chr1:30158538-30160575 REVERSEweakly similar to ( 173)PGLR_ACTCH gb|BJ255300;	-1.437	-1.001	-0.514	-0.966
taaffx.56906.1.s1_at	10.6.3	cell wall.degradation.pectate lyases and polygalacturonases	Transcript	weakly similar to ( 101)AT1G10640| Symbols: | polygalacturonase, putative / pectinase, putative | chr1:3515479-3516932 REVERSE gb|CA640759;	-1.878	-2.681	0.224	0.096
taaffx.95569.1.s1_at	10.6.3	cell wall.degradation.pectate lyases and polygalacturonases	Transcript	weakly similar to ( 156)AT4G24430| Symbols: | lyase | chr4:12630907-12632985 FORWARD gb|CA712542;	-2.226	-0.292	-1.205	-1.143
taaffx.128740.2.s1_x_at	10.7	cell wall.modification	Transcript	weakly similar to ( 123)AT1G65680| Symbols: EXPB2, ATHEXP BETA 1.4, ATEXPB2 | ATEXPB2 (ARABIDOPSIS THALIANA EXPANSIN B2) | chr1:24430929-24432062 FORWARDmoderately similar to ( 217)EXPB7_ORYSA gb|BF292972;	-0.141	0.046	-0.64	0.298
taaffx.15847.3.s1_at	10.7	cell wall.modification	Transcript	weakly similar to ( 154)AT4G25810| Symbols: XTH23, XTR6 | XTR6 (XYLOGLUCAN ENDOTRANSGLYCOSYLASE 6); hydrolase, acting on glycosyl bonds | chr4:13128703-13129724 FORWARDweakly similar to ( 121)BRU1_SOYBN gb|BQ802374;	0.713	0.053	-0.353	0.44
ta.25481.2.s1_s_at	10.7	cell wall.modification	Transcript	very weakly similar to (87.4)AT3G45970| Symbols: EXPL1, ATEXPL1, ATHEXP BETA 2.1, ATEXLA1 | ATEXLA1 (ARABIDOPSIS THALIANA EXPANSIN-LIKE A1) | chr3:16907223-16908174 FORWARDweakly similar to ( 120)EXLA1_ORYSA gb|CK205376;	0.71	0.192	0.102	-0.275
ta.25481.2.s1_at	10.7	cell wall.modification	Transcript	very weakly similar to (87.4)AT3G45970| Symbols: EXPL1, ATEXPL1, ATHEXP BETA 2.1, ATEXLA1 | ATEXLA1 (ARABIDOPSIS THALIANA EXPANSIN-LIKE A1) | chr3:16907223-16908174 FORWARDweakly similar to ( 120)EXLA1_ORYSA gb|CK205376;	0.501	-0.022	-0.836	-0.32
ta.2969.1.a1_at	10.7	cell wall.modification	Transcript	gb|CK165153;	-0.51	-0.183	-0.17	-0.033
taaffx.15847.5.s1_at	10.7	cell wall.modification	Transcript	weakly similar to ( 125)AT5G57560| Symbols: XTH22, TCH4 | TCH4 (TOUCH 4); hydrolase, acting on glycosyl bonds / xyloglucan:xyloglucosyl transferase | chr5:23324522-23325461 REVERSEvery weakly similar to (98.2)BRU1_SOYBN gb|CK212850;	1.44	0.162	-0.135	0.067
ta.9060.1.s1_at	10.7	cell wall.modification	Transcript	weakly similar to ( 192)AT2G45110| Symbols: EXPB4, ATHEXP BETA 1.1, ATEXPB4 | ATEXPB4 (ARABIDOPSIS THALIANA EXPANSIN B4) | chr2:18606650-18608312 FORWARDmoderately similar to ( 285)EXB14_ORYSA gb|CD897610;	-0.762	0.234	-0.605	0.222
ta.28766.3.s1_at	10.7	cell wall.modification	Transcript	moderately similar to ( 389)AT5G57550| Symbols: XTR3 | XTR3 (XYLOGLUCAN ENDOTRANSGLYCOSYLASE 3); hydrolase, acting on glycosyl bonds | chr5:23322281-23323610 REVERSEmoderately similar to ( 356)BRU1_SOYBN gb|CA610853;	0.792	0.487	-0.047	0.008
ta.25481.2.s1_x_at	10.7	cell wall.modification	Transcript	very weakly similar to (87.4)AT3G45970| Symbols: EXPL1, ATEXPL1, ATHEXP BETA 2.1, ATEXLA1 | ATEXLA1 (ARABIDOPSIS THALIANA EXPANSIN-LIKE A1) | chr3:16907223-16908174 FORWARDweakly similar to ( 120)EXLA1_ORYSA gb|CK205376;	0.594	0.187	-0.266	0.024
ta.27754.1.s1_a_at	10.7	cell wall.modification	Transcript	weakly similar to ( 141)AT3G45970| Symbols: EXPL1, ATEXPL1, ATHEXP BETA 2.1, ATEXLA1 | ATEXLA1 (ARABIDOPSIS THALIANA EXPANSIN-LIKE A1) | chr3:16907223-16908174 FORWARDweakly similar to ( 197)EXLA1_ORYSA gb|CD883562;	-0.197	-0.01	-0.16	-0.1
ta.22862.2.s1_x_at	10.7	cell wall.modification	Transcript	very weakly similar to (82.8)AT5G57560| Symbols: XTH22, TCH4 | TCH4 (TOUCH 4); hydrolase, acting on glycosyl bonds / xyloglucan:xyloglucosyl transferase | chr5:23324522-23325461 REVERSEweakly similar to ( 102)XTH8_ORYSA gb|CA606678;	1	-0.073	-0.399	-0.293
ta.5046.1.s1_at	10.7	cell wall.modification	Transcript	moderately similar to ( 360)AT2G39700| Symbols: ATEXP4, ATHEXP ALPHA 1.6, ATEXPA4 | ATEXPA4 (ARABIDOPSIS THALIANA EXPANSIN A4) | chr2:16551324-16552512 REVERSEmoderately similar to ( 400)EXPA7_ORYSA gb|AY543535.1;	0.291	0.491	0.106	0.179
ta.653.1.s1_at	10.7	cell wall.modification	Transcript	moderately similar to ( 302)AT1G14720| Symbols: EXGT-A2, XTR2 | XTR2 (XYLOGLUCAN ENDOTRANSGLYCOSYLASE RELATED 2); hydrolase, acting on glycosyl bonds | chr1:5066801-5068461 REVERSEweakly similar to ( 169)XTH_TOBAC VAR1 gb|CK196945;	-0.509	-0.458	-0.581	0.048
ta.1400.3.s1_a_at	10.7	cell wall.modification	Transcript	weakly similar to ( 103)AT1G69530| Symbols: EXP1, AT-EXP1, ATEXP1, ATHEXP ALPHA 1.2, ATEXPA1 | ATEXPA1 (ARABIDOPSIS THALIANA EXPANSIN A1) | chr1:26145697-26146863 FORWARDweakly similar to ( 122)EXPA5_ORYSA gb|CA731495;	-0.253	-0.188	-0.919	-0.002
ta.1400.2.s1_a_at	10.7	cell wall.modification	Transcript	moderately similar to ( 260)AT1G69530| Symbols: EXP1, AT-EXP1, ATEXP1, ATHEXP ALPHA 1.2, ATEXPA1 | ATEXPA1 (ARABIDOPSIS THALIANA EXPANSIN A1) | chr1:26145697-26146863 FORWARDmoderately similar to ( 303)EXPA5_ORYSAVAR1 gb|BQ839416;	-0.313	0.251	-0.028	0.388
ta.24120.1.s1_at	10.7	cell wall.modification	Transcript	moderately similar to ( 214)AT1G65680| Symbols: EXPB2, ATHEXP BETA 1.4, ATEXPB2 | ATEXPB2 (ARABIDOPSIS THALIANA EXPANSIN B2) | chr1:24430929-24432062 FORWARDmoderately similar to ( 416)EXPB6_ORYSA VAR1 COG5048 gb|AY543541.1;	-0.474	0.033	0.244	0.699
ta.9396.3.s1_at	10.7	cell wall.modification	Transcript	very weakly similar to (90.1)AT3G23730| Symbols: | xyloglucan:xyloglucosyl transferase, putative / xyloglucan endotransglycosylase, putative / endo-xyloglucan transferase, putative | chr3:8550229-8551255 FORWARDweakly similar to ( 118)XTH8_ORYSA gb|CA641406;	-1.706	0.21	0.638	0.358
taaffx.16875.1.s1_at	10.7	cell wall.modification	Transcript	moderately similar to ( 312)AT2G36870| Symbols: | xyloglucan:xyloglucosyl transferase, putative / xyloglucan endotransglycosylase, putative / endo-xyloglucan transferase, putative | chr2:15479948-15481709 REVERSEweakly similar to ( 157)XTH_TOBAC gb|CK216018;	-0.994	2.141	0.356	-0.578
taaffx.56776.1.s1_at	10.7	cell wall.modification	Transcript	weakly similar to ( 110)AT4G30270| Symbols: MERI-5, SEN4, MERI5B | MERI5B (MERISTEM-5); hydrolase, acting on glycosyl bonds / xyloglucan:xyloglucosyl transferase | chr4:14819451-14820454 REVERSEvery weakly similar to (98.6)BRU1_SOYBN gb|CA644521;	-0.122	-0.185	0.172	0.29
taaffx.105007.1.s1_at	10.7	cell wall.modification	Transcript	weakly similar to ( 161)AT2G37640| Symbols: EXP3, ATEXP3, ATHEXP ALPHA 1.9, ATEXPA3 | ATEXPA3 (ARABIDOPSIS THALIANA EXPANSIN A3) | chr2:15795155-15796890 REVERSEmoderately similar to ( 239)EXP32_ORYSA gb|BJ254143;	-0.1	0.422	0.291	0.043
ta.18662.1.s1_x_at	10.7	cell wall.modification	Transcript	gb|CA640227;	-0.424	-0.015	0.261	0.157
ta.11809.2.s1_x_at	10.7	cell wall.modification	Transcript	weakly similar to ( 158)AT1G65680| Symbols: EXPB2, ATHEXP BETA 1.4, ATEXPB2 | ATEXPB2 (ARABIDOPSIS THALIANA EXPANSIN B2) | chr1:24430929-24432062 FORWARDmoderately similar to ( 301)EXPB4_ORYSA gb|CA607810;	-0.67	0.128	0.317	0.287
taaffx.105595.1.s1_at	10.7	cell wall.modification	Transcript	moderately similar to ( 303)AT1G32170| Symbols: XTH30, XTR4 | XTR4 (XYLOGLUCAN ENDOTRANSGLYCOSYLASE 4); hydrolase, acting on glycosyl bonds | chr1:11575414-11577756 FORWARDweakly similar to ( 146)XTH_TOBAC gb|CK208387;	-0.088	-0.065	0.227	0.63
ta.25481.1.s1_x_at	10.7	cell wall.modification	Transcript	weakly similar to ( 186)AT3G45970| Symbols: EXPL1, ATEXPL1, ATHEXP BETA 2.1, ATEXLA1 | ATEXLA1 (ARABIDOPSIS THALIANA EXPANSIN-LIKE A1) | chr3:16907223-16908174 FORWARDmoderately similar to ( 258)EXLA1_ORYSA gb|CA646731;	0.462	-0.04	0.511	-0.09
taaffx.560.3.s1_at	10.7	cell wall.modification	Transcript	very weakly similar to (84.7)AT4G38400| Symbols: EXPL2, ATEXPL2, ATHEXP BETA 2.2, ATEXLA2 | ATEXLA2 (ARABIDOPSIS THALIANA EXPANSIN-LIKE A2) | chr4:17978669-17979659 REVERSEweakly similar to ( 116)EXLA2_ORYSA gb|CA741730;	-0.752	-0.084	0.534	-0.373
ta.27754.2.s1_x_at	10.7	cell wall.modification	Transcript	weakly similar to ( 159)AT3G45970| Symbols: EXPL1, ATEXPL1, ATHEXP BETA 2.1, ATEXLA1 | ATEXLA1 (ARABIDOPSIS THALIANA EXPANSIN-LIKE A1) | chr3:16907223-16908174 FORWARDmoderately similar to ( 201)EXLA1_ORYSA gb|BQ839103;	0.234	-0.11	0.868	-0.029
ta.8296.1.s1_at	10.7	cell wall.modification	Transcript	moderately similar to ( 339)AT3G03220| Symbols: EXP13, ATEXP13, ATHEXP ALPHA 1.22, ATEXPA13 | ATEXPA13 (ARABIDOPSIS THALIANA EXPANSIN A13) | chr3:742662-743982 REVERSEmoderately similar to ( 460)EXP10_ORYSA gb|AY543533.1;	0.087	-0.139	0.384	0.258
ta.11809.2.s1_at	10.7	cell wall.modification	Transcript	weakly similar to ( 158)AT1G65680| Symbols: EXPB2, ATHEXP BETA 1.4, ATEXPB2 | ATEXPB2 (ARABIDOPSIS THALIANA EXPANSIN B2) | chr1:24430929-24432062 FORWARDmoderately similar to ( 301)EXPB4_ORYSA gb|CA607810;	-0.627	0.131	0.23	0.352
ta.30703.1.s1_at	10.7	cell wall.modification	Transcript	moderately similar to ( 311)AT5G13870| Symbols: EXGT-A4 | EXGT-A4 (ENDOXYLOGLUCAN TRANSFERASE A4); hydrolase, acting on glycosyl bonds | chr5:4475091-4476219 REVERSEmoderately similar to ( 378)XTH_WHEAT gb|D16457.1;	0.287	0.299	0.641	0.167
ta.14456.1.s1_at	10.7	cell wall.modification	Transcript	weakly similar to ( 199)AT1G65680| Symbols: EXPB2, ATHEXP BETA 1.4, ATEXPB2 | ATEXPB2 (ARABIDOPSIS THALIANA EXPANSIN B2) | chr1:24430929-24432062 FORWARDmoderately similar to ( 477)EXPB4_ORYSA gb|AY543537.1;	-1.146	-0.205	1.052	0.282
ta.24760.1.s1_at	10.7	cell wall.modification	Transcript	moderately similar to ( 261)AT1G69530| Symbols: EXP1, AT-EXP1, ATEXP1, ATHEXP ALPHA 1.2, ATEXPA1 | ATEXPA1 (ARABIDOPSIS THALIANA EXPANSIN A1) | chr1:26145697-26146863 FORWARDmoderately similar to ( 302)EXPA4_ORYSA gb|AY485121.1;	0.286	0.047	0.542	0.096
ta.25481.1.s1_at	10.7	cell wall.modification	Transcript	weakly similar to ( 186)AT3G45970| Symbols: EXPL1, ATEXPL1, ATHEXP BETA 2.1, ATEXLA1 | ATEXLA1 (ARABIDOPSIS THALIANA EXPANSIN-LIKE A1) | chr3:16907223-16908174 FORWARDmoderately similar to ( 258)EXLA1_ORYSA gb|CA646731;	0.231	0.015	0.136	-0.005
taaffx.77832.1.s1_at	10.7	cell wall.modification	Transcript	very weakly similar to (82.4)AT1G14720| Symbols: EXGT-A2, XTR2 | XTR2 (XYLOGLUCAN ENDOTRANSGLYCOSYLASE RELATED 2); hydrolase, acting on glycosyl bonds | chr1:5066801-5068461 REVERSE gb|CA742072;	-0.336	-0.096	0.815	0.081
taaffx.15847.4.s1_at	10.7	cell wall.modification	Transcript	weakly similar to ( 184)AT4G25810| Symbols: XTH23, XTR6 | XTR6 (XYLOGLUCAN ENDOTRANSGLYCOSYLASE 6); hydrolase, acting on glycosyl bonds | chr4:13128703-13129724 FORWARDweakly similar to ( 154)BRU1_SOYBN gb|BQ803123;	-0.735	0.377	2.001	-0.378
ta.26458.1.a1_at	10.7	cell wall.modification	Transcript	weakly similar to ( 107)AT2G40610| Symbols: EXP8, ATEXP8, ATHEXP ALPHA 1.11, ATEXPA8 | ATEXPA8 (ARABIDOPSIS THALIANA EXPANSIN A8) | chr2:16956199-16957550 REVERSEweakly similar to ( 145)EXP24_ORYSA gb|CD490917;	-1.362	2.16	-1.287	1.173
ta.30666.1.s1_x_at	10.7	cell wall.modification	Transcript	moderately similar to ( 213)AT1G65680| Symbols: EXPB2, ATHEXP BETA 1.4, ATEXPB2 | ATEXPB2 (ARABIDOPSIS THALIANA EXPANSIN B2) | chr1:24430929-24432062 FORWARDmoderately similar to ( 389)EXPB9_ORYSA gb|AY543540.1;	-1.09	2.139	-0.129	1.45
ta.133.1.s1_at	10.7	cell wall.modification	Transcript	very weakly similar to (90.1)EXB10_ORYSA gb|AJ131338.1;	-0.354	1.775	-0.065	1.778
taaffx.57973.1.s1_at	10.7	cell wall.modification	Transcript	weakly similar to ( 116)AT1G65680| Symbols: EXPB2, ATHEXP BETA 1.4, ATEXPB2 | ATEXPB2 (ARABIDOPSIS THALIANA EXPANSIN B2) | chr1:24430929-24432062 FORWARDweakly similar to ( 167)EXB11_ORYSA gb|CA623443;	-1.421	-0.039	-0.151	1.375
taaffx.85380.1.s1_at	10.7	cell wall.modification	Transcript	weakly similar to ( 130)AT1G65680| Symbols: EXPB2, ATHEXP BETA 1.4, ATEXPB2 | ATEXPB2 (ARABIDOPSIS THALIANA EXPANSIN B2) | chr1:24430929-24432062 FORWARDmoderately similar to ( 239)EXPB3_ORYSA gb|CA623241;	-0.839	0.691	0.926	1.868
ta.28020.1.s1_s_at	10.7	cell wall.modification	Transcript	gb|Z50867.1;	-2.426	1.015	0.509	1.37
ta.30670.1.s1_at	10.7	cell wall.modification	Transcript	moderately similar to ( 265)AT5G39270| Symbols: EXP22, ATEXP22, ATHEXP ALPHA 1.15, ATEXPA22 | ATEXPA22 (ARABIDOPSIS THALIANA EXPANSIN A22) | chr5:15746346-15747378 REVERSEmoderately similar to ( 257)EXPA2_ORYSA gb|AY543528.1;	-0.935	1.13	-0.677	1.645
ta.25636.1.s1_at	10.7	cell wall.modification	Transcript	moderately similar to ( 246)AT2G45110| Symbols: EXPB4, ATHEXP BETA 1.1, ATEXPB4 | ATEXPB4 (ARABIDOPSIS THALIANA EXPANSIN B4) | chr2:18606650-18608312 FORWARDmoderately similar to ( 342)EXPB5_ORYSA gb|CD373673;	0.227	0.631	0.088	1.042
ta.3274.1.s1_at	10.7	cell wall.modification	Transcript	moderately similar to ( 204)AT1G65680| Symbols: EXPB2, ATHEXP BETA 1.4, ATEXPB2 | ATEXPB2 (ARABIDOPSIS THALIANA EXPANSIN B2) | chr1:24430929-24432062 FORWARDmoderately similar to ( 384)EXPB3_ORYSAVAR1 gb|AY543538.1;	-1.256	1.069	0.174	0.466
ta.5568.1.a1_at	10.7	cell wall.modification	Transcript	moderately similar to ( 204)AT4G28850| Symbols: | xyloglucan:xyloglucosyl transferase, putative / xyloglucan endotransglycosylase, putative / endo-xyloglucan transferase, putative | chr4:14244342-14245787 FORWARDweakly similar to ( 173)XTH_SOYBN gb|BJ285564;	-1.953	0.636	0.456	1.797
taaffx.116536.3.s1_at	10.7	cell wall.modification	Transcript	weakly similar to ( 110)AT5G57540| Symbols: | xyloglucan:xyloglucosyl transferase, putative / xyloglucan endotransglycosylase, putative / endo-xyloglucan transferase, putative | chr5:23320222-23321275 REVERSEweakly similar to ( 146)XTH8_ORYSA gb|CA621830;	0.868	-1.206	-0.735	0.513
ta.28766.1.s1_at	10.7	cell wall.modification	Transcript	moderately similar to ( 369)AT4G25810| Symbols: XTH23, XTR6 | XTR6 (XYLOGLUCAN ENDOTRANSGLYCOSYLASE 6); hydrolase, acting on glycosyl bonds | chr4:13128703-13129724 FORWARDmoderately similar to ( 330)BRU1_SOYBN gb|CN011869;	-0.596	-0.823	-0.101	-0.437
ta.29462.1.a1_a_at	10.7	cell wall.modification	Transcript	weakly similar to ( 171)AT4G25810| Symbols: XTH23, XTR6 | XTR6 (XYLOGLUCAN ENDOTRANSGLYCOSYLASE 6); hydrolase, acting on glycosyl bonds | chr4:13128703-13129724 FORWARDweakly similar to ( 139)BRU1_SOYBN gb|CK214572;	0.404	-0.414	0.243	-0.895
ta.30706.1.s1_at	10.7	cell wall.modification	Transcript	moderately similar to ( 290)AT1G20190| Symbols: EXP11, ATEXP11, ATHEXP ALPHA 1.14, ATEXPA11 | ATEXPA11 (ARABIDOPSIS THALIANA EXPANSIN A11) | chr1:6998753-6999701 REVERSEmoderately similar to ( 367)EXP31_ORYSA gb|AY543532.1;	-0.09	-0.449	0.318	-0.195
ta.30861.1.s1_at	10.7	cell wall.modification	Transcript	gb|CN011031;	0.287	-0.585	-0.57	-0.549
taaffx.128740.2.s1_s_at	10.7	cell wall.modification	Transcript	weakly similar to ( 123)AT1G65680| Symbols: EXPB2, ATHEXP BETA 1.4, ATEXPB2 | ATEXPB2 (ARABIDOPSIS THALIANA EXPANSIN B2) | chr1:24430929-24432062 FORWARDmoderately similar to ( 217)EXPB7_ORYSA gb|BF292972;	0.649	-1.218	-0.51	0.124
ta.29462.1.a1_at	10.7	cell wall.modification	Transcript	weakly similar to ( 171)AT4G25810| Symbols: XTH23, XTR6 | XTR6 (XYLOGLUCAN ENDOTRANSGLYCOSYLASE 6); hydrolase, acting on glycosyl bonds | chr4:13128703-13129724 FORWARDweakly similar to ( 139)BRU1_SOYBN gb|CK214572;	-0.245	-0.759	-0.41	-0.705
ta.5269.1.a1_at	10.7	cell wall.modification	Transcript	weakly similar to ( 151)AT1G65680| Symbols: EXPB2, ATHEXP BETA 1.4, ATEXPB2 | ATEXPB2 (ARABIDOPSIS THALIANA EXPANSIN B2) | chr1:24430929-24432062 FORWARDmoderately similar to ( 278)EXPB7_ORYSA gb|BJ309720;	-0.494	-0.173	-0.046	-0.343
taaffx.78732.1.s1_at	10.7	cell wall.modification	Transcript	weakly similar to ( 114)AT4G28250| Symbols: EXPB3, ATHEXP BETA 1.6, ATEXPB3 | ATEXPB3 (ARABIDOPSIS THALIANA EXPANSIN B3) | chr4:14000452-14001951 REVERSEweakly similar to ( 139)EXB17_ORYSA gb|CA728049;	-0.137	-0.79	0.719	0.207
taaffx.128740.1.s1_x_at	10.7	cell wall.modification	Transcript	weakly similar to ( 190)AT1G65680| Symbols: EXPB2, ATHEXP BETA 1.4, ATEXPB2 | ATEXPB2 (ARABIDOPSIS THALIANA EXPANSIN B2) | chr1:24430929-24432062 FORWARDmoderately similar to ( 352)EXPB7_ORYSA gb|BM134986;	0.182	-0.767	0.611	-0.053
ta.28244.1.a1_s_at	10.7	cell wall.modification	Transcript	weakly similar to ( 120)AT4G25810| Symbols: XTH23, XTR6 | XTR6 (XYLOGLUCAN ENDOTRANSGLYCOSYLASE 6); hydrolase, acting on glycosyl bonds | chr4:13128703-13129724 FORWARDweakly similar to ( 112)BRU1_SOYBN gb|CA631663;	0.197	-1.125	0.7	-0.277
taaffx.560.1.s1_at	10.7	cell wall.modification	Transcript	weakly similar to ( 125)AT4G38400| Symbols: EXPL2, ATEXPL2, ATHEXP BETA 2.2, ATEXLA2 | ATEXLA2 (ARABIDOPSIS THALIANA EXPANSIN-LIKE A2) | chr4:17978669-17979659 REVERSEweakly similar to ( 195)EXLA2_ORYSA gb|CA731916;	0.137	-1.272	0.236	-0.798
ta.1845.1.s1_at	10.7	cell wall.modification	Transcript	very weakly similar to (97.8)AT3G03220| Symbols: EXP13, ATEXP13, ATHEXP ALPHA 1.22, ATEXPA13 | ATEXPA13 (ARABIDOPSIS THALIANA EXPANSIN A13) | chr3:742662-743982 REVERSEweakly similar to ( 142)EXP16_ORYSA gb|CD454565;	-0.665	-0.279	0.344	-0.285
taaffx.77852.1.s1_at	10.7	cell wall.modification	Transcript	weakly similar to ( 142)AT5G57560| Symbols: XTH22, TCH4 | TCH4 (TOUCH 4); hydrolase, acting on glycosyl bonds / xyloglucan:xyloglucosyl transferase | chr5:23324522-23325461 REVERSEweakly similar to ( 136)BRU1_SOYBN gb|CA741779;	0.503	-0.471	0.39	-0.196
ta.28766.1.s1_x_at	10.7	cell wall.modification	Transcript	moderately similar to ( 369)AT4G25810| Symbols: XTH23, XTR6 | XTR6 (XYLOGLUCAN ENDOTRANSGLYCOSYLASE 6); hydrolase, acting on glycosyl bonds | chr4:13128703-13129724 FORWARDmoderately similar to ( 330)BRU1_SOYBN gb|CN011869;	0.109	-1.025	0.512	-0.703
ta.2969.1.a1_x_at	10.7	cell wall.modification	Transcript	gb|CK165153;	-0.554	-0.264	-0.036	-0.164
taaffx.111333.1.s1_at	10.7	cell wall.modification	Transcript	weakly similar to ( 114)AT1G20190| Symbols: EXP11, ATEXP11, ATHEXP ALPHA 1.14, ATEXPA11 | ATEXPA11 (ARABIDOPSIS THALIANA EXPANSIN A11) | chr1:6998753-6999701 REVERSEweakly similar to ( 135)EXPA1_ORYSA gb|CA643077;	-0.232	-0.582	-0.103	-1.039
ta.19273.1.s1_at	10.7	cell wall.modification	Transcript	very weakly similar to (95.5)EXPB7_ORYSA gb|CA609165;	0.605	-0.008	0.84	1.21
taaffx.11644.1.s1_at	10.7	cell wall.modification	Transcript	weakly similar to ( 137)AT2G45110| Symbols: EXPB4, ATHEXP BETA 1.1, ATEXPB4 | ATEXPB4 (ARABIDOPSIS THALIANA EXPANSIN B4) | chr2:18606650-18608312 FORWARDweakly similar to ( 158)EXB18_ORYSA gb|CD885826;	-1.272	-1.169	0.406	1.969
ta.18964.1.s1_at	10.7	cell wall.modification	Transcript	gb|CA644906;	-0.832	0.316	1.791	1.43
ta.8785.1.a1_at	10.7	cell wall.modification	Transcript	very weakly similar to (98.2)AT1G20190| Symbols: EXP11, ATEXP11, ATHEXP ALPHA 1.14, ATEXPA11 | ATEXPA11 (ARABIDOPSIS THALIANA EXPANSIN A11) | chr1:6998753-6999701 REVERSEweakly similar to ( 140)EXP24_ORYSA gb|BQ162391;	-0.654	-0.052	1.244	1.329
ta.22862.2.s1_at	10.7	cell wall.modification	Transcript	very weakly similar to (82.8)AT5G57560| Symbols: XTH22, TCH4 | TCH4 (TOUCH 4); hydrolase, acting on glycosyl bonds / xyloglucan:xyloglucosyl transferase | chr5:23324522-23325461 REVERSEweakly similar to ( 102)XTH8_ORYSA gb|CA606678;	-0.452	-0.336	1.182	0.687
ta.18662.1.s1_at	10.7	cell wall.modification	Transcript	gb|CA640227;	1.293	-0.288	1.474	1.646
ta.20771.1.s1_at	10.7	cell wall.modification	Transcript	moderately similar to ( 221)AT1G65680| Symbols: EXPB2, ATHEXP BETA 1.4, ATEXPB2 | ATEXPB2 (ARABIDOPSIS THALIANA EXPANSIN B2) | chr1:24430929-24432062 FORWARDmoderately similar to ( 377)EXPB6_ORYSA gb|AY543542.1;	-1.225	-0.777	1.599	0.862
ta.25240.1.a1_at	10.7	cell wall.modification	Transcript	moderately similar to ( 303)AT1G32170| Symbols: XTH30, XTR4 | XTR4 (XYLOGLUCAN ENDOTRANSGLYCOSYLASE 4); hydrolase, acting on glycosyl bonds | chr1:11575414-11577756 FORWARDweakly similar to ( 155)XTH_TOBAC gb|CD879378;	-0.113	-0.3	0.576	2.258
taaffx.85965.1.s1_at	10.7	cell wall.modification	Transcript	weakly similar to ( 128)EXPB4_ORYSA gb|CA618048;	-0.091	-1.048	1.714	0.62
ta.13337.2.s1_x_at	10.7	cell wall.modification	Transcript	moderately similar to ( 245)AT5G57540| Symbols: | xyloglucan:xyloglucosyl transferase, putative / xyloglucan endotransglycosylase, putative / endo-xyloglucan transferase, putative | chr5:23320222-23321275 REVERSEmoderately similar to ( 229)BRU1_SOYBNVAR1 gb|CA680143;	3.177	2.04	1.078	2.383
ta.14995.2.s1_a_at	10.7	cell wall.modification	Transcript	weakly similar to ( 126)AT5G57530| Symbols: | xyloglucan:xyloglucosyl transferase, putative / xyloglucan endotransglycosylase, putative / endo-xyloglucan transferase, putative | chr5:23317695-23318775 REVERSEweakly similar to ( 113)XTH8_ORYSA gb|CA686606;	1.56	0.551	1.024	-0.133
ta.13337.2.s1_at	10.7	cell wall.modification	Transcript	moderately similar to ( 245)AT5G57540| Symbols: | xyloglucan:xyloglucosyl transferase, putative / xyloglucan endotransglycosylase, putative / endo-xyloglucan transferase, putative | chr5:23320222-23321275 REVERSEmoderately similar to ( 229)BRU1_SOYBNVAR1 gb|CA680143;	3.012	1.197	0.39	1.001
ta.480.1.s1_at	10.7	cell wall.modification	Transcript	gb|BQ169416;	4.916	5.34	1.261	1.038
ta.13337.1.s1_at	10.7	cell wall.modification	Transcript	weakly similar to ( 113)AT5G57540| Symbols: | xyloglucan:xyloglucosyl transferase, putative / xyloglucan endotransglycosylase, putative / endo-xyloglucan transferase, putative | chr5:23320222-23321275 REVERSEweakly similar to ( 112)XTH8_ORYSA gb|CK163798;	3.465	1.032	-0.138	0.86
ta.14449.1.s1_at	10.7	cell wall.modification	Transcript	gb|BJ250245;	6.388	3.424	0.822	0.123
ta.18546.1.s1_x_at	10.7	cell wall.modification	Transcript	very weakly similar to (82.0)EXP17_ORYSA gb|CA638585;	0.88	1.236	1.867	0.786
ta.18703.1.s1_at	10.7	cell wall.modification	Transcript	very weakly similar to (90.5)AT1G20190| Symbols: EXP11, ATEXP11, ATHEXP ALPHA 1.14, ATEXPA11 | ATEXPA11 (ARABIDOPSIS THALIANA EXPANSIN A11) | chr1:6998753-6999701 REVERSEweakly similar to ( 123)EXP31_ORYSA gb|CA640998;	1.23	2.101	1.141	0.543
taaffx.112415.1.s1_at	10.7	cell wall.modification	Transcript	very weakly similar to (97.8)EXPB3_ORYSA gb|CA624099;	1.199	2.103	1.749	1.693
ta.28020.1.s1_x_at	10.7	cell wall.modification	Transcript	gb|Z50867.1;	1.251	0.29	0.639	1.43
taaffx.58612.1.s1_at	10.7	cell wall.modification	Transcript	very weakly similar to (89.7)EXPB3_ORYSA gb|CA618029;	-1.255	-1.997	1.095	-0.197
ta.5567.1.s1_at	10.7	cell wall.modification	Transcript	weakly similar to ( 184)AT3G29030| Symbols: ATEXP5, ATHEXP ALPHA 1.4, ATEXPA5 | ATEXPA5 (ARABIDOPSIS THALIANA EXPANSIN A5) | chr3:11012775-11014305 REVERSEmoderately similar to ( 257)EXPA2_ORYSA gb|AY543529.1;	-1.095	-2.219	0.536	-0.828
ta.30773.1.s1_at	10.7	cell wall.modification	Transcript	moderately similar to ( 293)AT1G69530| Symbols: EXP1, AT-EXP1, ATEXP1, ATHEXP ALPHA 1.2, ATEXPA1 | ATEXPA1 (ARABIDOPSIS THALIANA EXPANSIN A1) | chr1:26145697-26146863 FORWARDmoderately similar to ( 388)EXPA8_ORYSA gb|AY543531.1;	-1.602	-3.007	0.732	-1.211
ta.28020.2.s1_x_at	10.7	cell wall.modification	Transcript	gb|BJ263153;	0.636	-3.058	2.791	-1.461
taaffx.93308.1.s1_at	10.7	cell wall.modification	Transcript	weakly similar to ( 159)AT3G23730| Symbols: | xyloglucan:xyloglucosyl transferase, putative / xyloglucan endotransglycosylase, putative / endo-xyloglucan transferase, putative | chr3:8550229-8551255 FORWARDweakly similar to ( 159)BRU1_SOYBN gb|BJ228671;	0.484	-2.686	1.686	-1.929
taaffx.9155.1.s1_at	10.7	cell wall.modification	Transcript	very weakly similar to (92.8)EXPB7_ORYSA gb|CA610037;	-0.024	-1.619	0.535	-1.882
ta.9396.2.s1_at	10.7	cell wall.modification	Transcript	very weakly similar to (98.2)AT5G57550| Symbols: XTR3 | XTR3 (XYLOGLUCAN ENDOTRANSGLYCOSYLASE 3); hydrolase, acting on glycosyl bonds | chr5:23322281-23323610 REVERSEweakly similar to ( 145)XTH8_ORYSA gb|CA614262;	0.128	-1.579	0.838	-0.933
taaffx.38360.1.s1_at	10.7	cell wall.modification	Transcript	very weakly similar to (81.6)AT3G45970| Symbols: EXPL1, ATEXPL1, ATHEXP BETA 2.1, ATEXLA1 | ATEXLA1 (ARABIDOPSIS THALIANA EXPANSIN-LIKE A1) | chr3:16907223-16908174 FORWARDweakly similar to ( 117)EXLA1_ORYSA gb|BJ236111;	-0.949	-1.702	1.883	0.047
ta.8616.1.a1_at	10.7	cell wall.modification	Transcript	weakly similar to ( 142)AT1G20190| Symbols: EXP11, ATEXP11, ATHEXP ALPHA 1.14, ATEXPA11 | ATEXPA11 (ARABIDOPSIS THALIANA EXPANSIN A11) | chr1:6998753-6999701 REVERSEweakly similar to ( 191)EXP13_ORYSA gb|BQ162131;	-0.596	-0.817	0.67	-1.668
ta.10186.1.s1_at	10.7	cell wall.modification	Transcript	weakly similar to ( 136)EXPB7_ORYSA gb|CA611920;	-0.819	-1.673	-0.362	-1.804
ta.6316.1.s1_at	10.7	cell wall.modification	Transcript	gb|BU100548;	-0.27	-0.536	0.105	-2.214
ta.30669.1.s1_at	10.7	cell wall.modification	Transcript	moderately similar to ( 341)AT2G03090| Symbols: EXP15, ATEXP15, ATHEXP ALPHA 1.3, ATEXPA15 | ATEXPA15 (ARABIDOPSIS THALIANA EXPANSIN A15) | chr2:917360-918553 REVERSEmoderately similar to ( 384)EXP11_ORYSA gb|AY543534.1;	-0.809	-1.133	0.15	-1.148
ta.29462.1.a1_x_at	10.7	cell wall.modification	Transcript	weakly similar to ( 171)AT4G25810| Symbols: XTH23, XTR6 | XTR6 (XYLOGLUCAN ENDOTRANSGLYCOSYLASE 6); hydrolase, acting on glycosyl bonds | chr4:13128703-13129724 FORWARDweakly similar to ( 139)BRU1_SOYBN gb|CK214572;	0.666	-1.026	0.522	-1.065
ta.27754.1.s1_x_at	10.7	cell wall.modification	Transcript	weakly similar to ( 141)AT3G45970| Symbols: EXPL1, ATEXPL1, ATHEXP BETA 2.1, ATEXLA1 | ATEXLA1 (ARABIDOPSIS THALIANA EXPANSIN-LIKE A1) | chr3:16907223-16908174 FORWARDweakly similar to ( 197)EXLA1_ORYSA gb|CD883562;	0.396	-0.065	-0.42	-1.356
ta.24423.1.s1_s_at	10.7	cell wall.modification	Transcript	weakly similar to ( 102)EXPB7_ORYSA gb|CA638337;	-0.767	-1.389	0.598	-1.315
ta.20221.1.s1_at	10.7	cell wall.modification	Transcript	very weakly similar to (83.6)AT1G20190| Symbols: EXP11, ATEXP11, ATHEXP ALPHA 1.14, ATEXPA11 | ATEXPA11 (ARABIDOPSIS THALIANA EXPANSIN A11) | chr1:6998753-6999701 REVERSEweakly similar to ( 102)EXPA1_ORYSA gb|CA637685;	0.84	0.035	0.251	-1.221
ta.30666.1.s1_at	10.7	cell wall.modification	Transcript	moderately similar to ( 213)AT1G65680| Symbols: EXPB2, ATHEXP BETA 1.4, ATEXPB2 | ATEXPB2 (ARABIDOPSIS THALIANA EXPANSIN B2) | chr1:24430929-24432062 FORWARDmoderately similar to ( 389)EXPB9_ORYSA gb|AY543540.1;	1.411	0.058	2.286	-0.672
ta.14995.1.s1_x_at	10.7	cell wall.modification	Transcript	moderately similar to ( 213)AT4G25810| Symbols: XTH23, XTR6 | XTR6 (XYLOGLUCAN ENDOTRANSGLYCOSYLASE 6); hydrolase, acting on glycosyl bonds | chr4:13128703-13129724 FORWARDweakly similar to ( 200)BRU1_SOYBNVAR1 gb|CA718825;	0.908	-0.152	1.341	-0.246
taaffx.3974.2.s1_at	10.7	cell wall.modification	Transcript	very weakly similar to (94.4)AT2G45110| Symbols: EXPB4, ATHEXP BETA 1.1, ATEXPB4 | ATEXPB4 (ARABIDOPSIS THALIANA EXPANSIN B4) | chr2:18606650-18608312 FORWARDweakly similar to ( 178)EXPB7_ORYSA gb|CA705353;	0.648	-0.406	2.037	-1.489
taaffx.85315.1.s1_at	10.7	cell wall.modification	Transcript	weakly similar to ( 118)EXLA3_ORYSA gb|CA623783;	0.794	-0.863	1.799	-0.542
ta.17446.1.s1_at	10.7	cell wall.modification	Transcript	weakly similar to ( 193)AT4G28850| Symbols: | xyloglucan:xyloglucosyl transferase, putative / xyloglucan endotransglycosylase, putative / endo-xyloglucan transferase, putative | chr4:14244342-14245787 FORWARDweakly similar to ( 168)BRU1_SOYBN gb|CA620928;	1.954	0.477	0.768	-0.928
ta.28766.2.s1_s_at	10.7	cell wall.modification	Transcript	moderately similar to ( 266)AT5G57550| Symbols: XTR3 | XTR3 (XYLOGLUCAN ENDOTRANSGLYCOSYLASE 3); hydrolase, acting on glycosyl bonds | chr5:23322281-23323610 REVERSEmoderately similar to ( 246)BRU1_SOYBN gb|CD492036;	1.709	-0.365	1.794	-2.109
ta.18546.1.s1_at	10.7	cell wall.modification	Transcript	very weakly similar to (82.0)EXP17_ORYSA gb|CA638585;	0.733	-0.712	1.95	-2.162
ta.3992.1.s1_at	10.7	cell wall.modification	Transcript	very weakly similar to (88.2)EXPB5_ORYSA gb|BJ245298;	0.351	-0.799	1.151	-0.509
ta.28244.1.a1_x_at	10.7	cell wall.modification	Transcript	weakly similar to ( 120)AT4G25810| Symbols: XTH23, XTR6 | XTR6 (XYLOGLUCAN ENDOTRANSGLYCOSYLASE 6); hydrolase, acting on glycosyl bonds | chr4:13128703-13129724 FORWARDweakly similar to ( 112)BRU1_SOYBN gb|CA631663;	0.148	-1.016	1.474	-0.17
ta.29462.2.a1_at	10.7	cell wall.modification	Transcript	weakly similar to ( 161)AT4G25810| Symbols: XTH23, XTR6 | XTR6 (XYLOGLUCAN ENDOTRANSGLYCOSYLASE 6); hydrolase, acting on glycosyl bonds | chr4:13128703-13129724 FORWARDweakly similar to ( 152)BRU1_SOYBN gb|CD492051;	2.094	0.018	2.03	-0.686
taaffx.85785.1.s1_at	10.7	cell wall.modification	Transcript	very weakly similar to (87.8)AT3G45970| Symbols: EXPL1, ATEXPL1, ATHEXP BETA 2.1, ATEXLA1 | ATEXLA1 (ARABIDOPSIS THALIANA EXPANSIN-LIKE A1) | chr3:16907223-16908174 FORWARDweakly similar to ( 124)EXLA3_ORYSA gb|CA619645;	0.697	0.285	1.771	-0.122
taaffx.114173.1.s1_at	10.7	cell wall.modification	Transcript	weakly similar to ( 125)AT1G65680| Symbols: EXPB2, ATHEXP BETA 1.4, ATEXPB2 | ATEXPB2 (ARABIDOPSIS THALIANA EXPANSIN B2) | chr1:24430929-24432062 FORWARDweakly similar to ( 159)EXPB5_ORYSA gb|CA597386;	1.032	-1.642	1.139	0.464
taaffx.560.2.s1_at	10.7	cell wall.modification	Transcript	very weakly similar to ( 100)EXLA2_ORYSA gb|CA728894;	1.415	-2.184	1.17	0.01
ta.14995.2.s1_x_at	10.7	cell wall.modification	Transcript	weakly similar to ( 126)AT5G57530| Symbols: | xyloglucan:xyloglucosyl transferase, putative / xyloglucan endotransglycosylase, putative / endo-xyloglucan transferase, putative | chr5:23317695-23318775 REVERSEweakly similar to ( 113)XTH8_ORYSA gb|CA686606;	1.194	0.441	2.193	-0.125
ta.3729.1.a1_at	10.7	cell wall.modification	Transcript	weakly similar to ( 115)EXPB2_ORYSA gb|BJ249762;	-3.2	-1.307	0.451	-0.356
taaffx.86321.1.s1_at	10.7	cell wall.modification	Transcript	very weakly similar to (96.3)EXP25_ORYSA gb|CA611186;	-4.407	-0.854	-0.805	1.618
ta.9396.1.s1_x_at	10.7	cell wall.modification	Transcript	moderately similar to ( 254)AT5G48070| Symbols: ATXTH20 | ATXTH20 (XYLOGLUCAN ENDOTRANSGLUCOSYLASE/HYDROLASE 20); hydrolase, acting on glycosyl bonds | chr5:19499384-19500457 FORWARDmoderately similar to ( 356)XTH8_ORYSA gb|CA606310;	-1.611	-1.225	0.165	-0.06
ta.14214.1.a1_s_at	10.7	cell wall.modification	Transcript	weakly similar to ( 118)EXB11_ORYSA gb|BQ838005;	-1.212	-0.767	-1.735	-0.106
ta.30668.1.s1_at	10.7	cell wall.modification	Transcript	moderately similar to ( 206)AT1G65680| Symbols: EXPB2, ATHEXP BETA 1.4, ATEXPB2 | ATEXPB2 (ARABIDOPSIS THALIANA EXPANSIN B2) | chr1:24430929-24432062 FORWARDmoderately similar to ( 360)EXPB6_ORYSA gb|AY543544.1;	-3.468	-3.069	-0.437	-2.251
taaffx.50972.1.s1_at	10.7	cell wall.modification	Transcript	moderately similar to ( 249)AT2G36870| Symbols: | xyloglucan:xyloglucosyl transferase, putative / xyloglucan endotransglycosylase, putative / endo-xyloglucan transferase, putative | chr2:15479948-15481709 REVERSEweakly similar to ( 148)XTH_TOBAC gb|BJ319552;	-2.01	-0.746	-0.334	-0.132
taaffx.116379.1.s1_at	10.7	cell wall.modification	Transcript	moderately similar to ( 237)AT5G57530| Symbols: | xyloglucan:xyloglucosyl transferase, putative / xyloglucan endotransglycosylase, putative / endo-xyloglucan transferase, putative | chr5:23317695-23318775 REVERSEmoderately similar to ( 227)XTH_WHEAT gb|BE404767;	-1.293	-0.539	0.128	-1.294
ta.3749.1.s1_at	10.7	cell wall.modification	Transcript	weakly similar to ( 126)AT1G65680| Symbols: EXPB2, ATHEXP BETA 1.4, ATEXPB2 | ATEXPB2 (ARABIDOPSIS THALIANA EXPANSIN B2) | chr1:24430929-24432062 FORWARDmoderately similar to ( 233)EXPB2_ORYSAVAR1 COG5048 gb|CK167447;	-3.119	-2.846	-0.079	-0.272
ta.1361.1.s1_s_at	10.7	cell wall.modification	Transcript	weakly similar to ( 178)AT5G57540| Symbols: | xyloglucan:xyloglucosyl transferase, putative / xyloglucan endotransglycosylase, putative / endo-xyloglucan transferase, putative | chr5:23320222-23321275 REVERSEmoderately similar to ( 347)XTH8_ORYSACOG5048 VAR1 COG4886 COG5099 PRK08581 gb|CK193247;	-1.239	-1.651	-0.43	-0.21
taaffx.84102.1.s1_at	10.7	cell wall.modification	Transcript	weakly similar to ( 101)AT4G14130| Symbols: XTR7 | XTR7 (XYLOGLUCAN ENDOTRANSGLYCOSYLASE 7); hydrolase, acting on glycosyl bonds | chr4:8137156-8138191 REVERSEvery weakly similar to (99.8)BRU1_SOYBN gb|CA644687;	-0.88	-1.344	-0.301	-1.249
taaffx.17141.1.s1_at	10.7	cell wall.modification	Transcript	moderately similar to ( 318)AT4G03210| Symbols: XTH9 | XTH9 (XYLOGLUCAN ENDOTRANSGLUCOSYLASE/HYDROLASE 9); hydrolase, acting on glycosyl bonds | chr4:1416107-1417197 FORWARDmoderately similar to ( 264)XTHA_PHAAN gb|CD866709;	-1.33	-0.915	0.019	-0.766
ta.22862.1.s1_x_at	10.7	cell wall.modification	Transcript	weakly similar to ( 181)AT5G57550| Symbols: XTR3 | XTR3 (XYLOGLUCAN ENDOTRANSGLYCOSYLASE 3); hydrolase, acting on glycosyl bonds | chr5:23322281-23323610 REVERSEmoderately similar to ( 251)XTH8_ORYSA gb|CA638283;	-1.411	-0.817	0.355	-0.328
ta.16452.1.s1_at	10.7	cell wall.modification	Transcript	gb|CA606615;	-1.258	-0.86	0.284	-0.645
ta.30763.1.s1_x_at	10.7	cell wall.modification	Transcript	weakly similar to ( 122)AT2G45110| Symbols: EXPB4, ATHEXP BETA 1.1, ATEXPB4 | ATEXPB4 (ARABIDOPSIS THALIANA EXPANSIN B4) | chr2:18606650-18608312 FORWARDweakly similar to ( 178)EXB11_ORYSA gb|AY543543.1;	-1.976	-1.384	-0.545	0.504
ta.3749.1.s1_s_at	10.7	cell wall.modification	Transcript	weakly similar to ( 126)AT1G65680| Symbols: EXPB2, ATHEXP BETA 1.4, ATEXPB2 | ATEXPB2 (ARABIDOPSIS THALIANA EXPANSIN B2) | chr1:24430929-24432062 FORWARDmoderately similar to ( 233)EXPB2_ORYSAVAR1 COG5048 gb|CK167447;	-2.837	-2.261	-0.113	0.113
ta.30472.1.s1_at	10.7	cell wall.modification	Transcript	moderately similar to ( 236)AT1G65680| Symbols: EXPB2, ATHEXP BETA 1.4, ATEXPB2 | ATEXPB2 (ARABIDOPSIS THALIANA EXPANSIN B2) | chr1:24430929-24432062 FORWARDmoderately similar to ( 359)EXB11_ORYSAVAR1 gb|AB158404.1;	-1.279	-0.51	-1.186	-0.107
ta.14414.1.s1_at	10.7	cell wall.modification	Transcript	weakly similar to ( 196)AT1G65680| Symbols: EXPB2, ATHEXP BETA 1.4, ATEXPB2 | ATEXPB2 (ARABIDOPSIS THALIANA EXPANSIN B2) | chr1:24430929-24432062 FORWARDmoderately similar to ( 367)EXPB1_ORYSA gb|AY543539.1;	-2.004	-1.327	-0.764	0.262
ta.216.1.s1_at	10.7	cell wall.modification	Transcript	moderately similar to ( 210)AT1G65680| Symbols: EXPB2, ATHEXP BETA 1.4, ATEXPB2 | ATEXPB2 (ARABIDOPSIS THALIANA EXPANSIN B2) | chr1:24430929-24432062 FORWARDmoderately similar to ( 367)EXPB6_ORYSA gb|U91981.1;	-4.369	-1.722	-0.336	-0.335
taaffx.17141.1.s1_x_at	10.7	cell wall.modification	Transcript	moderately similar to ( 318)AT4G03210| Symbols: XTH9 | XTH9 (XYLOGLUCAN ENDOTRANSGLUCOSYLASE/HYDROLASE 9); hydrolase, acting on glycosyl bonds | chr4:1416107-1417197 FORWARDmoderately similar to ( 264)XTHA_PHAAN gb|CD866709;	-1.319	-1.063	-0.021	-0.741
ta.21031.1.s1_at	10.7	cell wall.modification	Transcript	moderately similar to ( 290)AT4G01630| Symbols: ATEXP17, ATHEXP ALPHA 1.13, ATEXPA17 | ATEXPA17 (ARABIDOPSIS THALIANA EXPANSIN A17) | chr4:700653-701527 FORWARDmoderately similar to ( 355)EXPA8_ORYSA gb|AY543530.1;	-1.292	-0.57	-1.195	-0.529
ta.2954.1.a1_at	10.7	cell wall.modification	Transcript	weakly similar to ( 134)AT4G28250| Symbols: EXPB3, ATHEXP BETA 1.6, ATEXPB3 | ATEXPB3 (ARABIDOPSIS THALIANA EXPANSIN B3) | chr4:14000452-14001951 REVERSEweakly similar to ( 158)EXB17_ORYSA gb|CA631227;	-1.351	-0.621	-0.038	-0.207
ta.9396.1.s1_a_at	10.7	cell wall.modification	Transcript	moderately similar to ( 254)AT5G48070| Symbols: ATXTH20 | ATXTH20 (XYLOGLUCAN ENDOTRANSGLUCOSYLASE/HYDROLASE 20); hydrolase, acting on glycosyl bonds | chr5:19499384-19500457 FORWARDmoderately similar to ( 356)XTH8_ORYSA gb|CA606310;	-1.561	-1.12	1.045	-0.434
ta.1564.1.s1_at	10.8.1	cell wall.pectin*esterases.PME	Transcript	weakly similar to ( 128)AT3G10720| Symbols: | pectinesterase, putative | chr3:3354644-3357586 REVERSEweakly similar to ( 140)PME2_CITSI gb|CD878081;	0.14	0.577	-0.536	-0.774
ta.10287.1.a1_at	10.8.1	cell wall.pectin*esterases.PME	Transcript	weakly similar to ( 112)AT4G02330| Symbols: ATPMEPCRB | ATPMEPCRB; pectinesterase | chr4:1032479-1034928 FORWARDweakly similar to ( 115)PME2_CITSI gb|BJ250058;	-0.894	0.827	-0.595	-0.143
ta.13308.2.s1_x_at	10.8.1	cell wall.pectin*esterases.PME	Transcript	weakly similar to ( 131)AT3G29090| Symbols: | pectinesterase family protein | chr3:11075041-11076572 FORWARD gb|CA646875;	-0.379	0.585	-0.449	0.379
ta.15826.2.s1_at	10.8.1	cell wall.pectin*esterases.PME	Transcript	weakly similar to ( 155)AT4G33220| Symbols: | pectinesterase family protein | chr4:16024449-16026134 FORWARDweakly similar to ( 157)PME_PRUPE gb|BJ213611;	-1.138	0.06	-0.178	-0.014
taaffx.45339.1.a1_at	10.8.1	cell wall.pectin*esterases.PME	Transcript	weakly similar to ( 161)AT5G09760| Symbols: | pectinesterase family protein | chr5:3032447-3034365 FORWARDweakly similar to ( 109)PME_PRUPE gb|CK162455;	0.136	0.086	0.341	-0.271
ta.13308.1.s1_at	10.8.1	cell wall.pectin*esterases.PME	Transcript	moderately similar to ( 409)AT3G29090| Symbols: | pectinesterase family protein | chr3:11075041-11076572 FORWARDweakly similar to ( 127)PME3_CITSI gb|CD868083;	0.012	0.386	0.236	0.379
ta.5588.1.a1_at	10.8.1	cell wall.pectin*esterases.PME	Transcript	moderately similar to ( 312)AT1G02810| Symbols: | pectinesterase family protein | chr1:618284-620333 FORWARDmoderately similar to ( 308)PME1_CITSI gb|BJ249930;	-1.959	0.268	0.047	0.633
ta.13308.2.s1_a_at	10.8.1	cell wall.pectin*esterases.PME	Transcript	weakly similar to ( 131)AT3G29090| Symbols: | pectinesterase family protein | chr3:11075041-11076572 FORWARD gb|CA646875;	-0.54	0.857	-0.115	0.918
taaffx.78344.1.s1_at	10.8.1	cell wall.pectin*esterases.PME	Transcript	very weakly similar to (83.6)AT5G09760| Symbols: | pectinesterase family protein | chr5:3032447-3034365 FORWARD gb|CA733815;	0.215	1.367	0.529	2.344
taaffx.65345.1.a1_at	10.8.1	cell wall.pectin*esterases.PME	Transcript	moderately similar to ( 322)AT3G43270| Symbols: | pectinesterase family protein | chr3:15233390-15236112 REVERSEmoderately similar to ( 336)PME_PRUPE gb|BJ249481;	-0.155	-0.658	0.186	-0.55
taaffx.111781.1.s1_at	10.8.1	cell wall.pectin*esterases.PME	Transcript	gb|CA619106;	-0.897	-0.377	0.107	-0.508
taaffx.92866.1.s1_at	10.8.1	cell wall.pectin*esterases.PME	Transcript	very weakly similar to (97.4)AT3G05610| Symbols: | pectinesterase family protein | chr3:1625882-1627982 REVERSE gb|BJ244262;	-1.186	-1.69	0.622	0.712
ta.18244.1.a1_at	10.8.1	cell wall.pectin*esterases.PME	Transcript	weakly similar to ( 146)AT2G45220| Symbols: | pectinesterase family protein | chr2:18651355-18653468 REVERSEweakly similar to ( 159)PME2_CITSI gb|CA632323;	-0.862	-0.909	0.751	-0.304
ta.1242.1.a1_at	10.8.1	cell wall.pectin*esterases.PME	Transcript	weakly similar to ( 137)AT2G47280| Symbols: | pectinesterase | chr2:19423870-19425322 FORWARDvery weakly similar to (82.4)PME3_CITSI gb|BE422835;	-0.387	-0.7	0.734	0.111
ta.15826.1.a1_at	10.8.1	cell wall.pectin*esterases.PME	Transcript	very weakly similar to (92.0)AT3G43270| Symbols: | pectinesterase family protein | chr3:15233390-15236112 REVERSEvery weakly similar to (88.2)PME_PRUPE gb|CA497753;	-0.386	-0.609	0.016	0.054
taaffx.99157.1.s1_at	10.8.1	cell wall.pectin*esterases.PME	Transcript	moderately similar to ( 246)AT3G14310| Symbols: ATPME3 | ATPME3 (Arabidopsis thaliana pectin methylesterase 3) | chr3:4772221-4775102 REVERSEmoderately similar to ( 254)PME1_CITSI gb|CK211986;	-0.361	-0.896	0.043	-0.595
taaffx.12619.1.a1_at	10.8.1	cell wall.pectin*esterases.PME	Transcript	gb|BJ255363;	-0.141	0.092	1.03	2.294
taaffx.36894.2.s1_at	10.8.1	cell wall.pectin*esterases.PME	Transcript	weakly similar to ( 176)AT5G47500| Symbols: | pectinesterase family protein | chr5:19288489-19290072 REVERSE gb|BJ303490;	0.819	-1.688	0.877	-2.28
ta.10297.2.s1_at	10.8.1	cell wall.pectin*esterases.PME	Transcript	weakly similar to ( 154)AT3G05610| Symbols: | pectinesterase family protein | chr3:1625882-1627982 REVERSEweakly similar to ( 140)PME_MEDSA gb|BJ244245;	0.787	-1.795	-0.508	-1.423
taaffx.36894.2.s1_s_at	10.8.1	cell wall.pectin*esterases.PME	Transcript	weakly similar to ( 176)AT5G47500| Symbols: | pectinesterase family protein | chr5:19288489-19290072 REVERSE gb|BJ303490;	-0.625	-1.606	1.066	-1.073
ta.10297.1.a1_at	10.8.1	cell wall.pectin*esterases.PME	Transcript	weakly similar to ( 142)AT2G47550| Symbols: | pectinesterase family protein | chr2:19516094-19518674 FORWARDweakly similar to ( 137)PME2_CITSI gb|BJ250042;	-0.086	-0.461	0.594	-1.296
taaffx.5634.1.s1_at	10.8.1	cell wall.pectin*esterases.PME	Transcript	weakly similar to ( 198)AT2G21610| Symbols: | pectinesterase family protein | chr2:9252241-9254105 REVERSEweakly similar to ( 115)PME3_CITSI gb|BJ240434;	0.421	-1.441	0.006	-1.136
ta.3826.1.s1_at	10.8.1	cell wall.pectin*esterases.PME	Transcript	gb|BJ254574;	0.702	-1.449	1.85	-0.143
ta.10297.3.s1_at	10.8.1	cell wall.pectin*esterases.PME	Transcript	weakly similar to ( 121)AT3G05610| Symbols: | pectinesterase family protein | chr3:1625882-1627982 REVERSE gb|BJ246509;	1.546	-0.56	2.728	-1.675
taaffx.83503.1.s1_at	10.8.2	cell wall.pectin*esterases.acetyl esterase	Transcript	weakly similar to ( 123)AT5G23870| Symbols: | pectinacetylesterase family protein | chr5:8046312-8050002 REVERSE gb|CA656862;	0.359	-0.244	0.078	0.723
ta.10503.3.s1_x_at	10.8.2	cell wall.pectin*esterases.acetyl esterase	Transcript	very weakly similar to (92.0)AT1G57590| Symbols: | carboxylesterase | chr1:21331123-21333372 REVERSE gb|BJ301496;	-0.215	0.256	-0.184	0.334
taaffx.74947.1.s1_at	10.8.2	cell wall.pectin*esterases.acetyl esterase	Transcript	weakly similar to ( 129)AT2G46930| Symbols: | pectinacetylesterase, putative | chr2:19290694-19293159 FORWARD gb|AJ603882;	-0.083	0.057	1.641	-0.468
ta.9142.1.a1_at	10.8.2	cell wall.pectin*esterases.acetyl esterase	Transcript	moderately similar to ( 454)AT4G19410| Symbols: | pectinacetylesterase, putative | chr4:10582199-10584777 REVERSE gb|CD896411;	-1.613	0.093	0.63	0.411
ta.10503.1.s1_s_at	10.8.2	cell wall.pectin*esterases.acetyl esterase	Transcript	moderately similar to ( 352)AT1G57590| Symbols: | carboxylesterase | chr1:21331123-21333372 REVERSEVAR1 COG5048 gb|CK156435;	-0.337	0.14	0.134	0.314
ta.10503.1.s1_x_at	10.8.2	cell wall.pectin*esterases.acetyl esterase	Transcript	moderately similar to ( 352)AT1G57590| Symbols: | carboxylesterase | chr1:21331123-21333372 REVERSEVAR1 COG5048 gb|CK156435;	-0.137	0.006	0.101	0.086
ta.10503.2.s1_at	10.8.2	cell wall.pectin*esterases.acetyl esterase	Transcript	weakly similar to ( 132)AT1G57590| Symbols: | carboxylesterase | chr1:21331123-21333372 REVERSE gb|BJ231486;	-0.671	-0.177	0.271	0.074
ta.10671.1.a1_at	10.8.2	cell wall.pectin*esterases.acetyl esterase	Transcript	moderately similar to ( 201)AT3G09410| Symbols: | pectinacetylesterase family protein | chr3:2895015-2897372 REVERSE gb|BQ166239;	-0.116	0.298	0.172	0.351
taaffx.25052.1.s1_at	10.8.2	cell wall.pectin*esterases.acetyl esterase	Transcript	very weakly similar to (84.3)AT3G62060| Symbols: | pectinacetylesterase family protein | chr3:22991098-22993709 FORWARD gb|CA707579;	0.104	-0.298	1.305	-0.9
ta.23400.1.s1_at	10.8.2	cell wall.pectin*esterases.acetyl esterase	Transcript	moderately similar to ( 410)AT3G09410| Symbols: | pectinacetylesterase family protein | chr3:2895015-2897372 REVERSE gb|CA620631;	-0.315	-0.634	-0.22	0.305
ta.5867.1.s1_s_at	10.8.2	cell wall.pectin*esterases.acetyl esterase	Transcript	weakly similar to ( 186)AT3G09410| Symbols: | pectinacetylesterase family protein | chr3:2895015-2897372 REVERSE gb|BQ244512;	0.495	-2.66	1.853	1.71
ta.15961.1.s1_at	10.8.2	cell wall.pectin*esterases.acetyl esterase	Transcript	weakly similar to ( 167)AT4G19420| Symbols: | pectinacetylesterase family protein | chr4:10587515-10589818 REVERSE gb|CA502480;	-0.925	-0.696	0.09	-1.494
ta.5867.1.s1_x_at	10.8.2	cell wall.pectin*esterases.acetyl esterase	Transcript	weakly similar to ( 186)AT3G09410| Symbols: | pectinacetylesterase family protein | chr3:2895015-2897372 REVERSE gb|BQ244512;	1	0.005	2.798	-2.089
taaffx.38591.1.s1_at	10.8.99	cell wall.pectin*esterases.misc	Transcript	very weakly similar to (89.0)AT4G15980| Symbols: | pectinesterase family protein | chr4:9057478-9059995 REVERSEvery weakly similar to (83.6)PME3_CITSI gb|BJ216938;	-0.096	0.584	0.949	-0.683
taaffx.78344.1.s1_at	10.8.99	cell wall.pectin*esterases.misc	Transcript	very weakly similar to (83.6)AT5G09760| Symbols: | pectinesterase family protein | chr5:3032447-3034365 FORWARD gb|CA733815;	0.215	1.367	0.529	2.344
ta.187.1.s1_at	11.1.1	lipid metabolism.FA synthesis and FA elongation.Acetyl CoA Carboxylation	Transcript	nearly identical (2547)AT1G36160| Symbols: AT-ACC1, EMB22, GK, PAS3, ACC1 | ACC1 (ACETYL-COENZYME A CARBOXYLASE 1); acetyl-CoA carboxylase | chr1:13535408-13544985 FORWARDmoderately similar to ( 231)MCCA_SOYBN VAR1 COG5048 MopB_Res-Cmplx1_Nad11-M COG4886 gb|U10187.1;	-0.007	0.076	0.324	0.276
ta.114.1.s1_at	11.1.1	lipid metabolism.FA synthesis and FA elongation.Acetyl CoA Carboxylation	Transcript	nearly identical (1670)AT1G36160| Symbols: AT-ACC1, EMB22, GK, PAS3, ACC1 | ACC1 (ACETYL-COENZYME A CARBOXYLASE 1); acetyl-CoA carboxylase | chr1:13535408-13544985 FORWARDmoderately similar to ( 239)MCCA_ORYSA VAR1 COG5048 MopB_Res-Cmplx1_Nad11-M COG4886 COG5099 gb|AF029895.1;	-0.389	0.267	0.396	0.208
taaffx.65008.1.s1_at	11.1.1	lipid metabolism.FA synthesis and FA elongation.Acetyl CoA Carboxylation	Transcript	gb|BJ266857;	-0.288	-0.868	0.337	-0.876
taaffx.12929.2.s1_at	11.1.10	lipid metabolism.FA synthesis and FA elongation.beta ketoacyl CoA synthase	Transcript	weakly similar to ( 148)AT1G01120| Symbols: KCS1 | KCS1 (3-KETOACYL-COA SYNTHASE 1); acyltransferase | chr1:57392-58978 REVERSE gb|BJ225102;	-0.912	-0.596	-0.527	1.003
taaffx.38653.1.s1_at	11.1.10	lipid metabolism.FA synthesis and FA elongation.beta ketoacyl CoA synthase	Transcript	moderately similar to ( 432)AT2G26640| Symbols: | beta-ketoacyl-CoA synthase, putative | chr2:11337172-11338701 FORWARD gb|BQ240362;	0.03	0.041	0.015	0.17
ta.7498.1.a1_at	11.1.10	lipid metabolism.FA synthesis and FA elongation.beta ketoacyl CoA synthase	Transcript	moderately similar to ( 329)AT2G26640| Symbols: | beta-ketoacyl-CoA synthase, putative | chr2:11337172-11338701 FORWARDVAR1 COG5048 gb|CK196251;	0.643	-0.082	-0.277	-0.118
ta.7498.2.a1_a_at	11.1.10	lipid metabolism.FA synthesis and FA elongation.beta ketoacyl CoA synthase	Transcript	highly similar to ( 688)AT2G26640| Symbols: | beta-ketoacyl-CoA synthase, putative | chr2:11337172-11338701 FORWARD gb|CA593590;	0.656	0.332	0.171	0.492
ta.14341.1.s1_at	11.1.10	lipid metabolism.FA synthesis and FA elongation.beta ketoacyl CoA synthase	Transcript	moderately similar to ( 303)AT1G68530| Symbols: CER6, G2, POP1, CUT1 | CUT1 (CUTICULAR 1); catalytic | chr1:25717263-25718396 REVERSEVAR1 gb|AL820835;	0.073	-0.098	0.048	0.167
taaffx.44236.1.s1_at	11.1.10	lipid metabolism.FA synthesis and FA elongation.beta ketoacyl CoA synthase	Transcript	moderately similar to ( 357)AT1G01120| Symbols: KCS1 | KCS1 (3-KETOACYL-COA SYNTHASE 1); acyltransferase | chr1:57392-58978 REVERSE gb|CK215050;	-0.107	-0.105	0.077	0.018
ta.11392.1.a1_at	11.1.10	lipid metabolism.FA synthesis and FA elongation.beta ketoacyl CoA synthase	Transcript	weakly similar to ( 168)AT4G34510| Symbols: KCS2 | KCS2 (3-ketoacyl-CoA synthase 2); acyltransferase | chr4:16491801-16493264 FORWARD gb|BJ265829;	0.906	0.394	0.748	-0.788
taaffx.120832.1.s1_at	11.1.10	lipid metabolism.FA synthesis and FA elongation.beta ketoacyl CoA synthase	Transcript	moderately similar to ( 343)AT5G43760| Symbols: | beta-ketoacyl-CoA synthase, putative | chr5:17603130-17605713 FORWARD gb|BJ276980;	-0.469	-0.241	0.247	-0.084
taaffx.8577.1.s1_at	11.1.10	lipid metabolism.FA synthesis and FA elongation.beta ketoacyl CoA synthase	Transcript	very weakly similar to (83.6)AT2G26640| Symbols: | beta-ketoacyl-CoA synthase, putative | chr2:11337172-11338701 FORWARD gb|CA623271;	0.325	0.445	0.588	-0.817
ta.25256.1.a1_at	11.1.10	lipid metabolism.FA synthesis and FA elongation.beta ketoacyl CoA synthase	Transcript	moderately similar to ( 248)AT1G68530| Symbols: CER6, G2, POP1, CUT1 | CUT1 (CUTICULAR 1); catalytic | chr1:25717263-25718396 REVERSE gb|CD454339;	-0.678	1.464	-0.726	1.958
taaffx.38194.1.s1_at	11.1.10	lipid metabolism.FA synthesis and FA elongation.beta ketoacyl CoA synthase	Transcript	weakly similar to ( 140)AT1G19440| Symbols: | very-long-chain fatty acid condensing enzyme, putative | chr1:6729110-6730660 FORWARD gb|BJ245735;	0.28	1.21	-0.719	2.044
ta.4398.1.s1_at	11.1.10	lipid metabolism.FA synthesis and FA elongation.beta ketoacyl CoA synthase	Transcript	moderately similar to ( 259)AT1G04220| Symbols: | beta-ketoacyl-CoA synthase, putative | chr1:1119852-1122482 REVERSE gb|BJ259927;	-0.981	0.852	0.141	0.657
ta.20041.1.s1_x_at	11.1.10	lipid metabolism.FA synthesis and FA elongation.beta ketoacyl CoA synthase	Transcript	moderately similar to ( 358)AT1G04220| Symbols: | beta-ketoacyl-CoA synthase, putative | chr1:1119852-1122482 REVERSE gb|CK216702;	-0.423	-0.644	0.095	-0.131
taaffx.30519.1.s1_at	11.1.10	lipid metabolism.FA synthesis and FA elongation.beta ketoacyl CoA synthase	Transcript	weakly similar to ( 115)AT5G43760| Symbols: | beta-ketoacyl-CoA synthase, putative | chr5:17603130-17605713 FORWARD gb|CA624609;	0.268	-2.857	-0.592	0.272
taaffx.32433.1.s1_at	11.1.10	lipid metabolism.FA synthesis and FA elongation.beta ketoacyl CoA synthase	Transcript	moderately similar to ( 256)AT1G25450| Symbols: | very-long-chain fatty acid condensing enzyme, putative | chr1:8938666-8940269 REVERSE gb|CA595094;	-0.703	-0.535	0.416	0.202
ta.20041.3.s1_x_at	11.1.10	lipid metabolism.FA synthesis and FA elongation.beta ketoacyl CoA synthase	Transcript	very weakly similar to (92.4)AT1G68530| Symbols: CER6, G2, POP1, CUT1 | CUT1 (CUTICULAR 1); catalytic | chr1:25717263-25718396 REVERSE gb|CA622598;	0.062	-1.567	0.631	0.798
ta.7498.3.s1_at	11.1.10	lipid metabolism.FA synthesis and FA elongation.beta ketoacyl CoA synthase	Transcript	weakly similar to ( 104)AT5G43760| Symbols: | beta-ketoacyl-CoA synthase, putative | chr5:17603130-17605713 FORWARD gb|CA745869;	0.174	-1.15	-0.646	-0.183
taaffx.72697.1.a1_at	11.1.10	lipid metabolism.FA synthesis and FA elongation.beta ketoacyl CoA synthase	Transcript	weakly similar to ( 158)AT1G04220| Symbols: | beta-ketoacyl-CoA synthase, putative | chr1:1119852-1122482 REVERSE gb|CK163968;	-0.595	-1.04	0.649	-0.519
ta.369.1.s1_x_at	11.1.10	lipid metabolism.FA synthesis and FA elongation.beta ketoacyl CoA synthase	Transcript	highly similar to ( 589)AT2G26250| Symbols: FDH | FDH (FIDDLEHEAD); acyltransferase | chr2:11177877-11180137 REVERSE gb|CA722433;	-0.255	-0.801	-0.567	-0.687
taaffx.134925.1.s1_at	11.1.10	lipid metabolism.FA synthesis and FA elongation.beta ketoacyl CoA synthase	Transcript	weakly similar to ( 126)AT1G19440| Symbols: | very-long-chain fatty acid condensing enzyme, putative | chr1:6729110-6730660 FORWARD gb|CA635964;	-0.129	-0.587	0.121	-0.162
taaffx.131215.1.s1_at	11.1.10	lipid metabolism.FA synthesis and FA elongation.beta ketoacyl CoA synthase	Transcript	moderately similar to ( 456)AT1G19440| Symbols: | very-long-chain fatty acid condensing enzyme, putative | chr1:6729110-6730660 FORWARD VAR1 COG5048 gb|BE414309;	-0.198	-0.16	1.132	0.556
taaffx.57803.1.s1_at	11.1.10	lipid metabolism.FA synthesis and FA elongation.beta ketoacyl CoA synthase	Transcript	weakly similar to ( 120)AT1G68530| Symbols: CER6, G2, POP1, CUT1 | CUT1 (CUTICULAR 1); catalytic | chr1:25717263-25718396 REVERSE gb|CA625027;	-0.177	-1.39	1.57	-2.126
taaffx.38092.1.a1_at	11.1.10	lipid metabolism.FA synthesis and FA elongation.beta ketoacyl CoA synthase	Transcript	weakly similar to ( 175)AT1G68530| Symbols: CER6, G2, POP1, CUT1 | CUT1 (CUTICULAR 1); catalytic | chr1:25717263-25718396 REVERSE gb|BJ250749;	-0.049	-0.784	0.967	-1.219
ta.20041.2.s1_at	11.1.10	lipid metabolism.FA synthesis and FA elongation.beta ketoacyl CoA synthase	Transcript	weakly similar to ( 144)AT5G43760| Symbols: | beta-ketoacyl-CoA synthase, putative | chr5:17603130-17605713 FORWARD gb|CA732258;	0.192	-0.032	-0.527	-2.613
taaffx.65243.1.a1_at	11.1.10	lipid metabolism.FA synthesis and FA elongation.beta ketoacyl CoA synthase	Transcript	weakly similar to ( 124)AT1G25450| Symbols: | very-long-chain fatty acid condensing enzyme, putative | chr1:8938666-8940269 REVERSE gb|BJ255252;	0.524	-0.303	1.525	-0.808
taaffx.38125.1.s1_at	11.1.10	lipid metabolism.FA synthesis and FA elongation.beta ketoacyl CoA synthase	Transcript	weakly similar to ( 140)AT1G68530| Symbols: CER6, G2, POP1, CUT1 | CUT1 (CUTICULAR 1); catalytic | chr1:25717263-25718396 REVERSE gb|BJ249004;	1.033	-0.867	0.628	-0.892
ta.20041.3.s1_at	11.1.10	lipid metabolism.FA synthesis and FA elongation.beta ketoacyl CoA synthase	Transcript	very weakly similar to (92.4)AT1G68530| Symbols: CER6, G2, POP1, CUT1 | CUT1 (CUTICULAR 1); catalytic | chr1:25717263-25718396 REVERSE gb|CA622598;	1.168	-0.866	1.996	-1.017
taaffx.12929.1.a1_at	11.1.10	lipid metabolism.FA synthesis and FA elongation.beta ketoacyl CoA synthase	Transcript	weakly similar to ( 105)AT4G34510| Symbols: KCS2 | KCS2 (3-ketoacyl-CoA synthase 2); acyltransferase | chr4:16491801-16493264 FORWARD gb|BJ229909;	-2.886	-0.609	-0.363	-3.214
taaffx.114684.1.s1_at	11.1.10	lipid metabolism.FA synthesis and FA elongation.beta ketoacyl CoA synthase	Transcript	weakly similar to ( 147)AT2G28630| Symbols: | beta-ketoacyl-CoA synthase family protein | chr2:12282796-12284226 REVERSE gb|CA724085;	-0.928	-0.633	-0.564	-0.73
taaffx.44236.2.s1_at	11.1.10	lipid metabolism.FA synthesis and FA elongation.beta ketoacyl CoA synthase	Transcript	weakly similar to ( 114)AT3G10280| Symbols: | fatty acid elongase 3-ketoacyl-CoA synthase, putative | chr3:3180069-3181593 FORWARD gb|CA619537;	-0.884	-0.503	-0.957	-0.786
ta.9767.1.a1_at	11.1.10	lipid metabolism.FA synthesis and FA elongation.beta ketoacyl CoA synthase	Transcript	weakly similar to ( 167)AT1G68530| Symbols: CER6, G2, POP1, CUT1 | CUT1 (CUTICULAR 1); catalytic | chr1:25717263-25718396 REVERSE gb|BJ230562;	-2.208	-0.218	0.128	0.735
ta.25278.1.s1_at	11.1.11	lipid metabolism.FA synthesis and FA elongation.fatty acid elongase	Transcript	moderately similar to ( 240)AT3G23840| Symbols: | transferase family protein | chr3:8611184-8612566 FORWARD gb|CD454341;	-0.799	-0.684	-1.042	-0.574
ta.2218.1.s1_at	11.1.12	lipid metabolism.FA synthesis and FA elongation.ACP protein	Transcript	very weakly similar to (95.5)AT1G54580| Symbols: ACP2 | ACP2 (ACYL CARRIER PROTEIN 2) | chr1:20393239-20394437 FORWARDmoderately similar to ( 202)ACP3_HORVU gb|CK215379;	-0.315	0.017	-0.022	0.004
ta.3089.1.s1_x_at	11.1.12	lipid metabolism.FA synthesis and FA elongation.ACP protein	Transcript	weakly similar to ( 143)AT1G65290| Symbols: MTACP2 | MTACP2 (MITOCHONDRIAL ACYL CARRIER PROTEIN 2); acyl carrier | chr1:24252751-24254029 REVERSE gb|CA639777;	-0.127	0.229	0.51	0.02
ta.14085.2.s1_a_at	11.1.12	lipid metabolism.FA synthesis and FA elongation.ACP protein	Transcript	weakly similar to ( 139)AT1G65290| Symbols: MTACP2 | MTACP2 (MITOCHONDRIAL ACYL CARRIER PROTEIN 2); acyl carrier | chr1:24252751-24254029 REVERSE gb|CA596693;	-0.19	0.309	0.741	-0.197
ta.28157.1.s1_at	11.1.12	lipid metabolism.FA synthesis and FA elongation.ACP protein	Transcript	weakly similar to ( 112)AT3G05020| Symbols: ACP, ACP1 | ACP1 (ACYL CARRIER PROTEIN 1) | chr3:1391869-1392884 REVERSEweakly similar to ( 127)ACP3_HORVU gb|CA642241;	-0.777	-0.3	0.459	0.537
ta.6568.1.s1_a_at	11.1.12	lipid metabolism.FA synthesis and FA elongation.ACP protein	Transcript	very weakly similar to (99.4)AT4G25050| Symbols: ACP4 | ACP4 (ACYL CARRIER PROTEIN 4) | chr4:12870188-12871034 FORWARDweakly similar to ( 142)ACP2_HORVU gb|CK213947;	-0.093	-0.56	-0.125	-0.276
ta.6568.1.s1_x_at	11.1.12	lipid metabolism.FA synthesis and FA elongation.ACP protein	Transcript	very weakly similar to (99.4)AT4G25050| Symbols: ACP4 | ACP4 (ACYL CARRIER PROTEIN 4) | chr4:12870188-12871034 FORWARDweakly similar to ( 142)ACP2_HORVU gb|CK213947;	-0.228	-0.458	0	-0.302
ta.9181.1.s1_at	11.1.12	lipid metabolism.FA synthesis and FA elongation.ACP protein	Transcript	weakly similar to ( 155)ACP1_HORVU gb|CK215974;	-0.787	-0.337	-0.069	-0.29
taaffx.113244.1.s1_at	11.1.12	lipid metabolism.FA synthesis and FA elongation.ACP protein	Transcript	very weakly similar to (86.7)ACP3_HORVU gb|CA619148;	-0.35	-1.152	-0.543	-0.085
taaffx.30784.1.s1_at	11.1.12	lipid metabolism.FA synthesis and FA elongation.ACP protein	Transcript	very weakly similar to (82.4)AT2G44620| Symbols: MTACP1, mtACP-1 | mtACP-1 (MITOCHONDRIAL ACYL CARRIER PROTEIN 1); acyl carrier | chr2:18421396-18422141 FORWARD gb|CA624636;	-1.006	-1.424	2.3	-1.589
ta.26353.1.a1_at	11.1.12	lipid metabolism.FA synthesis and FA elongation.ACP protein	Transcript	weakly similar to ( 119)AT4G25050| Symbols: ACP4 | ACP4 (ACYL CARRIER PROTEIN 4) | chr4:12870188-12871034 FORWARDweakly similar to ( 107)ACP2_SPIOL gb|CD490806;	1.855	-1.646	0.502	-1.257
ta.13137.1.a1_at	11.1.12	lipid metabolism.FA synthesis and FA elongation.ACP protein	Transcript	weakly similar to ( 148)AT1G65290| Symbols: MTACP2 | MTACP2 (MITOCHONDRIAL ACYL CARRIER PROTEIN 2); acyl carrier | chr1:24252751-24254029 REVERSE gb|CD491603;	-1.07	-0.797	0.069	-1.365
ta.3089.3.s1_at	11.1.12	lipid metabolism.FA synthesis and FA elongation.ACP protein	Transcript	weakly similar to ( 143)AT1G65290| Symbols: MTACP2 | MTACP2 (MITOCHONDRIAL ACYL CARRIER PROTEIN 2); acyl carrier | chr1:24252751-24254029 REVERSE gb|CA640250;	-0.063	-0.631	1.32	-2.605
ta.1334.1.s1_at	11.1.13	lipid metabolism.FA synthesis and FA elongation.acyl-CoA binding protein	Transcript	very weakly similar to (99.0)AT1G31812| Symbols: ACBP | ACBP (ACYL-COA-BINDING PROTEIN); acyl-CoA binding | chr1:11411113-11412080 REVERSEweakly similar to ( 116)ACBP_RICCO gb|BJ263185;	-0.653	0.022	-0.285	0.006
taaffx.113239.1.s1_at	11.1.13	lipid metabolism.FA synthesis and FA elongation.acyl-CoA binding protein	Transcript	very weakly similar to (84.7)AT3G05420| Symbols: ACBP4 | ACBP4 (ACYL-COA BINDING PROTEIN 4); acyl-CoA binding | chr3:1561886-1567053 FORWARD gb|CA626690;	0.351	-0.518	-1.701	0.633
ta.20656.1.s1_at	11.1.13	lipid metabolism.FA synthesis and FA elongation.acyl-CoA binding protein	Transcript	moderately similar to ( 263)AT5G53470| Symbols: ACBP, ACBP1 | ACBP1 (ACYL-COA BINDING PROTEIN) | chr5:21727723-21729617 FORWARD gb|CA686685;	0.259	-0.032	-0.006	0.059
ta.23712.1.s1_a_at	11.1.13	lipid metabolism.FA synthesis and FA elongation.acyl-CoA binding protein	Transcript	weakly similar to ( 133)AT3G05420| Symbols: ACBP4 | ACBP4 (ACYL-COA BINDING PROTEIN 4); acyl-CoA binding | chr3:1561886-1567053 FORWARD gb|BJ320002;	-0.416	-0.019	0.013	-0.013
ta.23712.1.s1_at	11.1.13	lipid metabolism.FA synthesis and FA elongation.acyl-CoA binding protein	Transcript	weakly similar to ( 133)AT3G05420| Symbols: ACBP4 | ACBP4 (ACYL-COA BINDING PROTEIN 4); acyl-CoA binding | chr3:1561886-1567053 FORWARD gb|BJ320002;	-0.277	0.258	0.22	0.165
ta.23712.2.s1_at	11.1.13	lipid metabolism.FA synthesis and FA elongation.acyl-CoA binding protein	Transcript	moderately similar to ( 480)AT3G05420| Symbols: ACBP4 | ACBP4 (ACYL-COA BINDING PROTEIN 4); acyl-CoA binding | chr3:1561886-1567053 FORWARD gb|BJ209413;	-0.431	0.51	-0.19	0.945
taaffx.92769.1.s1_at	11.1.13	lipid metabolism.FA synthesis and FA elongation.acyl-CoA binding protein	Transcript	weakly similar to ( 176)AT5G04420| Symbols: | kelch repeat-containing protein | chr5:1246868-1249456 REVERSE gb|BJ290242;	-0.511	0.574	-0.609	0.991
ta.15392.1.s1_at	11.1.13	lipid metabolism.FA synthesis and FA elongation.acyl-CoA binding protein	Transcript	weakly similar to ( 114)AT1G31812| Symbols: ACBP | ACBP (ACYL-COA-BINDING PROTEIN); acyl-CoA binding | chr1:11411113-11412080 REVERSEweakly similar to ( 126)ACBP_RICCO gb|CA484089;	-0.248	-1.088	-0.034	-0.751
ta.20817.2.s1_at	11.1.13	lipid metabolism.FA synthesis and FA elongation.acyl-CoA binding protein	Transcript	weakly similar to ( 132)AT1G31812| Symbols: ACBP | ACBP (ACYL-COA-BINDING PROTEIN); acyl-CoA binding | chr1:11411113-11412080 REVERSEweakly similar to ( 151)ACBP_RICCO gb|CA619636;	0.753	-0.705	2.446	1.481
taaffx.31826.1.s1_at	11.1.13	lipid metabolism.FA synthesis and FA elongation.acyl-CoA binding protein	Transcript	very weakly similar to (86.3)ACBP_GOSHI gb|CA607063;	2.947	0.531	1.417	0.21
taaffx.84904.1.s1_at	11.1.13	lipid metabolism.FA synthesis and FA elongation.acyl-CoA binding protein	Transcript	weakly similar to ( 134)AT1G31812| Symbols: ACBP | ACBP (ACYL-COA-BINDING PROTEIN); acyl-CoA binding | chr1:11411113-11412080 REVERSEweakly similar to ( 148)ACBP_RICCO gb|CA627365;	0.536	-2.5	0.599	-0.504
ta.20817.2.s1_x_at	11.1.13	lipid metabolism.FA synthesis and FA elongation.acyl-CoA binding protein	Transcript	weakly similar to ( 132)AT1G31812| Symbols: ACBP | ACBP (ACYL-COA-BINDING PROTEIN); acyl-CoA binding | chr1:11411113-11412080 REVERSEweakly similar to ( 151)ACBP_RICCO gb|CA619636;	-0.168	-3.444	2.993	-0.421
ta.12985.1.s1_at	11.1.13	lipid metabolism.FA synthesis and FA elongation.acyl-CoA binding protein	Transcript	weakly similar to ( 127)AT1G31812| Symbols: ACBP | ACBP (ACYL-COA-BINDING PROTEIN); acyl-CoA binding | chr1:11411113-11412080 REVERSEweakly similar to ( 143)ACBP_RICCO gb|CA486094;	0.638	-0.531	0.04	-1.166
ta.1250.1.s1_at	11.1.15	lipid metabolism.FA synthesis and FA elongation.ACP desaturase	Transcript	highly similar to ( 579)AT2G43710| Symbols: FAB2, SSI2 | SSI2 (fatty acid biosynthesis 2); acyl-[acyl-carrier-protein] desaturase | chr2:18127184-18129572 FORWARDhighly similar to ( 655)STAD_ORYSAVAR1 gb|CD934434;	-0.041	0.426	-0.094	0.398
ta.8504.2.s1_x_at	11.1.15	lipid metabolism.FA synthesis and FA elongation.ACP desaturase	Transcript	moderately similar to ( 342)AT2G43710| Symbols: FAB2, SSI2 | SSI2 (fatty acid biosynthesis 2); acyl-[acyl-carrier-protein] desaturase | chr2:18127184-18129572 FORWARDmoderately similar to ( 343)STAD_BRANA gb|BJ256083;	0.009	-0.052	0.456	-0.596
taaffx.114319.1.s1_at	11.1.15	lipid metabolism.FA synthesis and FA elongation.ACP desaturase	Transcript	weakly similar to ( 139)AT2G43710| Symbols: FAB2, SSI2 | SSI2 (fatty acid biosynthesis 2); acyl-[acyl-carrier-protein] desaturase | chr2:18127184-18129572 FORWARDweakly similar to ( 158)STAD_ORYSA gb|CA595044;	0.433	1.245	0.517	-0.261
taaffx.87170.1.s1_at	11.1.15	lipid metabolism.FA synthesis and FA elongation.ACP desaturase	Transcript	moderately similar to ( 430)AT2G43710| Symbols: FAB2, SSI2 | SSI2 (fatty acid biosynthesis 2); acyl-[acyl-carrier-protein] desaturase | chr2:18127184-18129572 FORWARDmoderately similar to ( 456)STAD_ORYSA gb|BJ244086;	0.102	0.572	0.845	0.245
ta.27209.1.s1_at	11.1.15	lipid metabolism.FA synthesis and FA elongation.ACP desaturase	Transcript	moderately similar to ( 326)AT2G43710| Symbols: FAB2, SSI2 | SSI2 (fatty acid biosynthesis 2); acyl-[acyl-carrier-protein] desaturase | chr2:18127184-18129572 FORWARDmoderately similar to ( 350)STAD_ORYSA gb|BT009179.1;	-1.781	0.354	-1.498	2.552
taaffx.129312.1.s1_at	11.1.15	lipid metabolism.FA synthesis and FA elongation.ACP desaturase	Transcript	moderately similar to ( 277)AT5G16230| Symbols: | acyl-(acyl-carrier-protein) desaturase, putative / stearoyl-ACP desaturase, putative | chr5:5303397-5305947 FORWARDmoderately similar to ( 276)STAD_RICCO gb|BJ209037;	-0.19	-0.555	0.251	0.46
ta.8504.1.s1_at	11.1.15	lipid metabolism.FA synthesis and FA elongation.ACP desaturase	Transcript	moderately similar to ( 479)AT2G43710| Symbols: FAB2, SSI2 | SSI2 (fatty acid biosynthesis 2); acyl-[acyl-carrier-protein] desaturase | chr2:18127184-18129572 FORWARDmoderately similar to ( 481)STAD_RICCO VAR1 COG5048 MopB_Res-Cmplx1_Nad11-M COG4886 gb|CK155210;	-0.213	-0.304	0.057	-0.402
ta.27209.1.a1_at	11.1.15	lipid metabolism.FA synthesis and FA elongation.ACP desaturase	Transcript	moderately similar to ( 326)AT2G43710| Symbols: FAB2, SSI2 | SSI2 (fatty acid biosynthesis 2); acyl-[acyl-carrier-protein] desaturase | chr2:18127184-18129572 FORWARDmoderately similar to ( 350)STAD_ORYSA gb|BT009179.1;	-1.06	-0.366	-0.082	-0.479
taaffx.129312.2.s1_at	11.1.15	lipid metabolism.FA synthesis and FA elongation.ACP desaturase	Transcript	weakly similar to ( 143)AT3G02620| Symbols: | acyl-(acyl-carrier-protein) desaturase, putative / stearoyl-ACP desaturase, putative | chr3:560263-561767 FORWARDweakly similar to ( 143)STAD_CUCSA gb|CA729972;	1.106	-0.4	1.615	-0.933
ta.7488.3.s1_a_at	11.1.2	lipid metabolism.FA synthesis and FA elongation.Acetyl CoA Transacylase	Transcript	weakly similar to ( 117)AT2G30200| Symbols: | binding / catalytic/ transferase | chr2:12890417-12892559 REVERSE gb|BJ269056;	-0.512	-0.213	-0.508	0.168
ta.7488.1.s1_a_at	11.1.2	lipid metabolism.FA synthesis and FA elongation.Acetyl CoA Transacylase	Transcript	moderately similar to ( 375)AT2G30200| Symbols: | binding / catalytic/ transferase | chr2:12890417-12892559 REVERSEVAR1 gb|CK192982;	-0.698	-0.542	0.324	-0.196
taaffx.53960.1.s1_at	11.1.20	lipid metabolism.FA synthesis and FA elongation.MCD	Transcript	moderately similar to ( 239)AT4G04320| Symbols: | malonyl-CoA decarboxylase family protein | chr4:2113563-2116523 FORWARD gb|CA687344;	-0.024	-0.023	0.002	0.674
ta.750.2.a1_a_at	11.1.3	lipid metabolism.FA synthesis and FA elongation.ketoacyl ACP synthase	Transcript	weakly similar to ( 134)AT5G46290| Symbols: KAS I | KAS I (3-KETOACYL-ACYL CARRIER PROTEIN SYNTHASE I); fatty-acid synthase | chr5:18791666-18793856 REVERSEweakly similar to ( 132)KASC1_HORVU gb|CA608885;	-0.1	-0.158	-0.369	0.285
ta.9146.2.s1_a_at	11.1.3	lipid metabolism.FA synthesis and FA elongation.ketoacyl ACP synthase	Transcript	moderately similar to ( 246)AT1G74960| Symbols: KAS2, FAB1 | FAB1 (FATTY ACID BIOSYNTHESIS 1); fatty-acid synthase | chr1:28156225-28159609 REVERSEweakly similar to ( 167)KASC1_HORVU gb|BJ217637;	-0.77	-0.032	-0.224	-0.017
ta.9146.1.a1_at	11.1.3	lipid metabolism.FA synthesis and FA elongation.ketoacyl ACP synthase	Transcript	very weakly similar to (81.3)AT1G74960| Symbols: KAS2, FAB1 | FAB1 (FATTY ACID BIOSYNTHESIS 1); fatty-acid synthase | chr1:28156225-28159609 REVERSE gb|BQ800998;	-0.252	0.12	-0.214	-0.114
taaffx.104697.1.s1_at	11.1.3	lipid metabolism.FA synthesis and FA elongation.ketoacyl ACP synthase	Transcript	very weakly similar to (82.4)AT5G46290| Symbols: KAS I | KAS I (3-KETOACYL-ACYL CARRIER PROTEIN SYNTHASE I); fatty-acid synthase | chr5:18791666-18793856 REVERSEvery weakly similar to (95.9)KASC1_HORVU gb|CA746600;	0.613	1.158	-0.575	-0.101
ta.750.1.s1_at	11.1.3	lipid metabolism.FA synthesis and FA elongation.ketoacyl ACP synthase	Transcript	highly similar to ( 578)AT5G46290| Symbols: KAS I | KAS I (3-KETOACYL-ACYL CARRIER PROTEIN SYNTHASE I); fatty-acid synthase | chr5:18791666-18793856 REVERSEhighly similar to ( 597)KASC1_HORVUVAR1 COG5048 MopB_Res-Cmplx1_Nad11-M gb|BE517793;	-0.314	-0.225	-0.258	-0.093
ta.1178.3.a1_a_at	11.1.3	lipid metabolism.FA synthesis and FA elongation.ketoacyl ACP synthase	Transcript	very weakly similar to (88.2)AT1G74960| Symbols: KAS2, FAB1 | FAB1 (FATTY ACID BIOSYNTHESIS 1); fatty-acid synthase | chr1:28156225-28159609 REVERSE gb|CA605785;	-0.204	0.414	0.088	0.162
ta.9146.2.s1_at	11.1.3	lipid metabolism.FA synthesis and FA elongation.ketoacyl ACP synthase	Transcript	moderately similar to ( 246)AT1G74960| Symbols: KAS2, FAB1 | FAB1 (FATTY ACID BIOSYNTHESIS 1); fatty-acid synthase | chr1:28156225-28159609 REVERSEweakly similar to ( 167)KASC1_HORVU gb|BJ217637;	-0.389	0.131	0.085	-0.128
ta.1178.1.a1_at	11.1.3	lipid metabolism.FA synthesis and FA elongation.ketoacyl ACP synthase	Transcript	moderately similar to ( 227)AT1G74960| Symbols: KAS2, FAB1 | FAB1 (FATTY ACID BIOSYNTHESIS 1); fatty-acid synthase | chr1:28156225-28159609 REVERSEweakly similar to ( 160)KASC1_HORVU gb|BJ217956;	-0.28	0.137	0.04	-0.046
taaffx.58739.1.s1_at	11.1.3	lipid metabolism.FA synthesis and FA elongation.ketoacyl ACP synthase	Transcript	weakly similar to ( 107)AT1G74960| Symbols: KAS2, FAB1 | FAB1 (FATTY ACID BIOSYNTHESIS 1); fatty-acid synthase | chr1:28156225-28159609 REVERSEvery weakly similar to (81.6)KASC1_HORVU gb|CA616726;	-0.02	1.753	0.069	-1.135
ta.750.2.a1_x_at	11.1.3	lipid metabolism.FA synthesis and FA elongation.ketoacyl ACP synthase	Transcript	weakly similar to ( 134)AT5G46290| Symbols: KAS I | KAS I (3-KETOACYL-ACYL CARRIER PROTEIN SYNTHASE I); fatty-acid synthase | chr5:18791666-18793856 REVERSEweakly similar to ( 132)KASC1_HORVU gb|CA608885;	-0.293	-0.047	0.092	0.117
ta.1178.2.s1_at	11.1.3	lipid metabolism.FA synthesis and FA elongation.ketoacyl ACP synthase	Transcript	weakly similar to ( 105)AT1G74960| Symbols: KAS2, FAB1 | FAB1 (FATTY ACID BIOSYNTHESIS 1); fatty-acid synthase | chr1:28156225-28159609 REVERSE gb|BG909050;	-0.374	1.526	-0.05	0.967
ta.1178.3.a1_x_at	11.1.3	lipid metabolism.FA synthesis and FA elongation.ketoacyl ACP synthase	Transcript	very weakly similar to (88.2)AT1G74960| Symbols: KAS2, FAB1 | FAB1 (FATTY ACID BIOSYNTHESIS 1); fatty-acid synthase | chr1:28156225-28159609 REVERSE gb|CA605785;	0.117	1.479	-0.005	1.559
taaffx.77857.1.s1_at	11.1.3	lipid metabolism.FA synthesis and FA elongation.ketoacyl ACP synthase	Transcript	moderately similar to ( 217)AT5G46290| Symbols: KAS I | KAS I (3-KETOACYL-ACYL CARRIER PROTEIN SYNTHASE I); fatty-acid synthase | chr5:18791666-18793856 REVERSEmoderately similar to ( 219)KASC1_HORVU gb|BJ265935;	-0.456	1.274	0.056	1.015
ta.23124.1.a1_a_at	11.1.3	lipid metabolism.FA synthesis and FA elongation.ketoacyl ACP synthase	Transcript	moderately similar to ( 205)AT1G62640| Symbols: KAS III | KAS III (3-KETOACYL-ACYL CARRIER PROTEIN SYNTHASE III); 3-oxoacyl-[acyl-carrier-protein] synthase | chr1:23196167-23198402 FORWARDmoderately similar to ( 211)FABH_SPIOL gb|BJ317978;	-0.59	-0.712	0.25	-0.474
ta.23124.1.a1_at	11.1.3	lipid metabolism.FA synthesis and FA elongation.ketoacyl ACP synthase	Transcript	moderately similar to ( 205)AT1G62640| Symbols: KAS III | KAS III (3-KETOACYL-ACYL CARRIER PROTEIN SYNTHASE III); 3-oxoacyl-[acyl-carrier-protein] synthase | chr1:23196167-23198402 FORWARDmoderately similar to ( 211)FABH_SPIOL gb|BJ317978;	-0.585	-0.612	-0.022	-0.431
taaffx.32443.1.s1_at	11.1.3	lipid metabolism.FA synthesis and FA elongation.ketoacyl ACP synthase	Transcript	weakly similar to ( 153)AT5G46290| Symbols: KAS I | KAS I (3-KETOACYL-ACYL CARRIER PROTEIN SYNTHASE I); fatty-acid synthase | chr5:18791666-18793856 REVERSEweakly similar to ( 160)KASC1_HORVU gb|CA594982;	-0.487	-0.701	0.119	-0.899
taaffx.56293.1.s1_at	11.1.3	lipid metabolism.FA synthesis and FA elongation.ketoacyl ACP synthase	Transcript	weakly similar to ( 114)AT5G46290| Symbols: KAS I | KAS I (3-KETOACYL-ACYL CARRIER PROTEIN SYNTHASE I); fatty-acid synthase | chr5:18791666-18793856 REVERSEweakly similar to ( 119)KASC1_HORVU gb|CA654658;	1.334	0.576	2.173	1.868
taaffx.9537.1.s1_at	11.1.3	lipid metabolism.FA synthesis and FA elongation.ketoacyl ACP synthase	Transcript	weakly similar to ( 193)AT5G46290| Symbols: KAS I | KAS I (3-KETOACYL-ACYL CARRIER PROTEIN SYNTHASE I); fatty-acid synthase | chr5:18791666-18793856 REVERSEmoderately similar to ( 210)KASC1_HORVU gb|CA595626;	-0.918	-0.69	-0.065	-1.638
ta.750.2.a1_at	11.1.3	lipid metabolism.FA synthesis and FA elongation.ketoacyl ACP synthase	Transcript	weakly similar to ( 134)AT5G46290| Symbols: KAS I | KAS I (3-KETOACYL-ACYL CARRIER PROTEIN SYNTHASE I); fatty-acid synthase | chr5:18791666-18793856 REVERSEweakly similar to ( 132)KASC1_HORVU gb|CA608885;	0.221	-0.047	0.583	-1.365
taaffx.112344.1.s1_at	11.1.30	lipid metabolism.FA synthesis and FA elongation.pyruvate kinase	Transcript	very weakly similar to (80.1)KPYA_RICCO gb|CA624743;	0.697	0.856	-0.299	0.933
ta.6054.1.s1_a_at	11.1.30	lipid metabolism.FA synthesis and FA elongation.pyruvate kinase	Transcript	highly similar to ( 596)AT3G22960| Symbols: PKP1, PKP-ALPHA | PKP-ALPHA/PKP1 (PLASTIDIAL PYRUVATE KINASE 1); pyruvate kinase | chr3:8139376-8141778 FORWARDhighly similar to ( 610)KPYA_RICCOVAR1 COG5048 gb|CK152058;	0.145	-0.026	0.325	-0.283
ta.4023.1.s1_at	11.1.30	lipid metabolism.FA synthesis and FA elongation.pyruvate kinase	Transcript	moderately similar to ( 416)AT1G32440| Symbols: PKP3 | PKP3 (PLASTIDIAL PYRUVATE KINASE 3); pyruvate kinase | chr1:11712185-11714943 FORWARDmoderately similar to ( 440)KPYG_TOBACVAR1 gb|CK193538;	-0.638	-0.232	0.274	-0.066
ta.16760.1.s1_at	11.1.30	lipid metabolism.FA synthesis and FA elongation.pyruvate kinase	Transcript	highly similar to ( 526)AT5G52920| Symbols: PKP1, PKP-BETA1, PKP2 | PKP-BETA1/PKP1/PKP2 (PLASTIDIC PYRUVATE KINASE 1); pyruvate kinase | chr5:21480906-21483838 FORWARDmoderately similar to ( 472)KPYG_TOBACVAR1 gb|CA611994;	-0.146	0.686	0.228	0.141
ta.6054.2.a1_at	11.1.30	lipid metabolism.FA synthesis and FA elongation.pyruvate kinase	Transcript	weakly similar to ( 183)AT3G22960| Symbols: PKP1, PKP-ALPHA | PKP-ALPHA/PKP1 (PLASTIDIAL PYRUVATE KINASE 1); pyruvate kinase | chr3:8139376-8141778 FORWARDweakly similar to ( 184)KPYA_TOBAC gb|BQ619778;	0.342	0.285	0.348	-0.012
ta.3047.1.s1_at	11.1.30	lipid metabolism.FA synthesis and FA elongation.pyruvate kinase	Transcript	very weakly similar to (96.7)AT3G22960| Symbols: PKP1, PKP-ALPHA | PKP-ALPHA/PKP1 (PLASTIDIAL PYRUVATE KINASE 1); pyruvate kinase | chr3:8139376-8141778 FORWARDvery weakly similar to (96.3)KPYA_TOBAC gb|BJ257126;	-0.143	-0.561	0.346	-0.478
taaffx.85871.1.s1_at	11.1.30	lipid metabolism.FA synthesis and FA elongation.pyruvate kinase	Transcript	weakly similar to ( 110)AT3G22960| Symbols: PKP1, PKP-ALPHA | PKP-ALPHA/PKP1 (PLASTIDIAL PYRUVATE KINASE 1); pyruvate kinase | chr3:8139376-8141778 FORWARDweakly similar to ( 116)KPYA_RICCO gb|CA618893;	0.537	1.875	1.358	0.912
taaffx.85871.1.s1_x_at	11.1.30	lipid metabolism.FA synthesis and FA elongation.pyruvate kinase	Transcript	weakly similar to ( 110)AT3G22960| Symbols: PKP1, PKP-ALPHA | PKP-ALPHA/PKP1 (PLASTIDIAL PYRUVATE KINASE 1); pyruvate kinase | chr3:8139376-8141778 FORWARDweakly similar to ( 116)KPYA_RICCO gb|CA618893;	0.835	-0.554	1.66	-1.034
ta.4210.3.s1_at	11.1.31	lipid metabolism.FA synthesis and FA elongation.pyruvate DH	Transcript	weakly similar to ( 163)AT2G34590| Symbols: | transketolase family protein | chr2:14576035-14577923 REVERSEweakly similar to ( 116)ODPB_MESVI gb|CA720335;	-0.726	0.072	-0.085	0.505
ta.4302.1.s1_at	11.1.31	lipid metabolism.FA synthesis and FA elongation.pyruvate DH	Transcript	highly similar to ( 511)AT1G30120| Symbols: PDH-E1 BETA | PDH-E1 BETA (PYRUVATE DEHYDROGENASE E1 BETA); pyruvate dehydrogenase (acetyl-transferring) | chr1:10584334-10586461 REVERSEmoderately similar to ( 393)ODPB_MESVI gb|CA658460;	-0.093	-0.227	-0.538	-0.365
ta.3072.2.s1_x_at	11.1.31	lipid metabolism.FA synthesis and FA elongation.pyruvate DH	Transcript	weakly similar to ( 117)AT3G25860| Symbols: PLE2, LTA2 | LTA2 (PLASTID E2 SUBUNIT OF PYRUVATE DECARBOXYLASE); dihydrolipoyllysine-residue acetyltransferase | chr3:9461869-9463822 FORWARD gb|CA599886;	-0.28	0.158	0.004	0.007
ta.4210.3.s1_x_at	11.1.31	lipid metabolism.FA synthesis and FA elongation.pyruvate DH	Transcript	weakly similar to ( 163)AT2G34590| Symbols: | transketolase family protein | chr2:14576035-14577923 REVERSEweakly similar to ( 116)ODPB_MESVI gb|CA720335;	-0.9	-0.109	-0.401	0.452
ta.4302.3.s1_x_at	11.1.31	lipid metabolism.FA synthesis and FA elongation.pyruvate DH	Transcript	weakly similar to ( 160)AT2G34590| Symbols: | transketolase family protein | chr2:14576035-14577923 REVERSEweakly similar to ( 114)ODPB_MESVI gb|CD875950;	-0.236	0.426	-0.289	0.792
ta.4302.3.s1_a_at	11.1.31	lipid metabolism.FA synthesis and FA elongation.pyruvate DH	Transcript	weakly similar to ( 160)AT2G34590| Symbols: | transketolase family protein | chr2:14576035-14577923 REVERSEweakly similar to ( 114)ODPB_MESVI gb|CD875950;	-0.2	0.397	-0.166	0.823
ta.4302.2.a1_x_at	11.1.31	lipid metabolism.FA synthesis and FA elongation.pyruvate DH	Transcript	moderately similar to ( 254)AT1G30120| Symbols: PDH-E1 BETA | PDH-E1 BETA (PYRUVATE DEHYDROGENASE E1 BETA); pyruvate dehydrogenase (acetyl-transferring) | chr1:10584334-10586461 REVERSEweakly similar to ( 194)ODPB_MESVI gb|CA651636;	0.117	0.123	-0.052	0.243
ta.4302.2.a1_a_at	11.1.31	lipid metabolism.FA synthesis and FA elongation.pyruvate DH	Transcript	moderately similar to ( 254)AT1G30120| Symbols: PDH-E1 BETA | PDH-E1 BETA (PYRUVATE DEHYDROGENASE E1 BETA); pyruvate dehydrogenase (acetyl-transferring) | chr1:10584334-10586461 REVERSEweakly similar to ( 194)ODPB_MESVI gb|CA651636;	-0.051	0.441	0.348	0.395
taaffx.89866.1.s1_at	11.1.31	lipid metabolism.FA synthesis and FA elongation.pyruvate DH	Transcript	weakly similar to ( 174)AT3G25860| Symbols: PLE2, LTA2 | LTA2 (PLASTID E2 SUBUNIT OF PYRUVATE DECARBOXYLASE); dihydrolipoyllysine-residue acetyltransferase | chr3:9461869-9463822 FORWARD gb|CA648407;	-0.335	0.423	0.04	1.193
ta.4210.1.s1_a_at	11.1.31	lipid metabolism.FA synthesis and FA elongation.pyruvate DH	Transcript	moderately similar to ( 241)AT1G30120| Symbols: PDH-E1 BETA | PDH-E1 BETA (PYRUVATE DEHYDROGENASE E1 BETA); pyruvate dehydrogenase (acetyl-transferring) | chr1:10584334-10586461 REVERSEweakly similar to ( 166)ODPB_MESVI gb|CK207542;	-0.638	-0.331	-0.241	-0.128
taaffx.57715.1.s1_at	11.1.31	lipid metabolism.FA synthesis and FA elongation.pyruvate DH	Transcript	very weakly similar to (92.8)AT2G34590| Symbols: | transketolase family protein | chr2:14576035-14577923 REVERSE gb|CA625695;	-1.13	-0.26	0.138	-0.199
taaffx.8561.1.s1_at	11.1.31	lipid metabolism.FA synthesis and FA elongation.pyruvate DH	Transcript	very weakly similar to ( 100)AT1G30120| Symbols: PDH-E1 BETA | PDH-E1 BETA (PYRUVATE DEHYDROGENASE E1 BETA); pyruvate dehydrogenase (acetyl-transferring) | chr1:10584334-10586461 REVERSE gb|CA623453;	-0.07	0.927	1.307	1.445
ta.23125.1.s1_at	11.1.4	lipid metabolism.FA synthesis and FA elongation.ACP oxoacyl reductase	Transcript	weakly similar to ( 142)AT1G24360| Symbols: | 3-oxoacyl-(acyl-carrier protein) reductase, chloroplast / 3-ketoacyl-acyl carrier protein reductase | chr1:8640809-8643272 FORWARDweakly similar to ( 151)FABG1_BRANA gb|CA644839;	-0.399	0.043	-0.725	0.338
ta.28922.1.s1_at	11.1.4	lipid metabolism.FA synthesis and FA elongation.ACP oxoacyl reductase	Transcript	weakly similar to ( 172)AT1G24360| Symbols: | 3-oxoacyl-(acyl-carrier protein) reductase, chloroplast / 3-ketoacyl-acyl carrier protein reductase | chr1:8640809-8643272 FORWARDweakly similar to ( 179)FABG4_BRANA gb|BQ487478;	-0.454	-0.871	-0.719	-0.47
taaffx.12525.2.a1_at	11.1.4	lipid metabolism.FA synthesis and FA elongation.ACP oxoacyl reductase	Transcript	weakly similar to ( 156)AT1G24360| Symbols: | 3-oxoacyl-(acyl-carrier protein) reductase, chloroplast / 3-ketoacyl-acyl carrier protein reductase | chr1:8640809-8643272 FORWARDweakly similar to ( 163)FABG4_BRANA gb|BJ262949;	0.336	1.93	0.543	1.086
taaffx.12525.1.s1_at	11.1.4	lipid metabolism.FA synthesis and FA elongation.ACP oxoacyl reductase	Transcript	weakly similar to ( 147)AT1G24360| Symbols: | 3-oxoacyl-(acyl-carrier protein) reductase, chloroplast / 3-ketoacyl-acyl carrier protein reductase | chr1:8640809-8643272 FORWARDweakly similar to ( 159)FABG2_BRANA gb|BJ257367;	-0.202	-1.961	1.056	-2.417
ta.28307.1.s1_s_at	11.1.5	lipid metabolism.FA synthesis and FA elongation.beta hydroxyacyl ACP dehydratase	Transcript	weakly similar to ( 179)AT2G22230| Symbols: | beta-hydroxyacyl-ACP dehydratase, putative | chr2:9457122-9458507 FORWARD gb|BJ266961;	-0.19	0.136	0.092	0.019
ta.5746.1.s1_x_at	11.1.5	lipid metabolism.FA synthesis and FA elongation.beta hydroxyacyl ACP dehydratase	Transcript	weakly similar to ( 120)AT2G22230| Symbols: | beta-hydroxyacyl-ACP dehydratase, putative | chr2:9457122-9458507 FORWARD gb|BJ288879;	1.177	-0.926	0.808	-0.125
ta.9533.1.s1_at	11.1.6	lipid metabolism.FA synthesis and FA elongation.enoyl ACP reductase	Transcript	moderately similar to ( 491)AT2G05990| Symbols: ENR1, MOD1 | MOD1 (MOSAIC DEATH 1); enoyl-[acyl-carrier-protein] reductase (NADH)/ oxidoreductase | chr2:2322873-2324864 FORWARDmoderately similar to ( 494)FABI_BRANAVAR1 COG5048 gb|CA603087;	-0.275	0.546	-0.053	0.33
ta.9704.1.s1_at	11.1.6	lipid metabolism.FA synthesis and FA elongation.enoyl ACP reductase	Transcript	moderately similar to ( 475)AT2G05990| Symbols: ENR1, MOD1 | MOD1 (MOSAIC DEATH 1); enoyl-[acyl-carrier-protein] reductase (NADH)/ oxidoreductase | chr2:2322873-2324864 FORWARDmoderately similar to ( 481)FABI_BRANAVAR1 gb|CK194340;	-0.722	0.247	0.078	-0.622
taaffx.31375.2.s1_at	11.1.6	lipid metabolism.FA synthesis and FA elongation.enoyl ACP reductase	Transcript	weakly similar to ( 145)AT2G05990| Symbols: ENR1, MOD1 | MOD1 (MOSAIC DEATH 1); enoyl-[acyl-carrier-protein] reductase (NADH)/ oxidoreductase | chr2:2322873-2324864 FORWARDweakly similar to ( 149)FABI_BRANA gb|CA616980;	-1.805	0.093	0.145	2.032
taaffx.31375.1.s1_at	11.1.6	lipid metabolism.FA synthesis and FA elongation.enoyl ACP reductase	Transcript	weakly similar to ( 120)AT2G05990| Symbols: ENR1, MOD1 | MOD1 (MOSAIC DEATH 1); enoyl-[acyl-carrier-protein] reductase (NADH)/ oxidoreductase | chr2:2322873-2324864 FORWARDweakly similar to ( 125)FABI_BRANA gb|CA625747;	0.706	-1.197	2.795	-1.185
taaffx.31375.2.s1_s_at	11.1.6	lipid metabolism.FA synthesis and FA elongation.enoyl ACP reductase	Transcript	weakly similar to ( 145)AT2G05990| Symbols: ENR1, MOD1 | MOD1 (MOSAIC DEATH 1); enoyl-[acyl-carrier-protein] reductase (NADH)/ oxidoreductase | chr2:2322873-2324864 FORWARDweakly similar to ( 149)FABI_BRANA gb|CA616980;	-1.595	-1.935	-0.543	-0.885
ta.3126.1.s1_at	11.1.7	lipid metabolism.FA synthesis and FA elongation.ACP thioesterase	Transcript	moderately similar to ( 461)AT3G25110| Symbols: ATFATA | ATFATA (ARABIDOPSIS FATA ACYL-ACP THIOESTERASE); acyl carrier/ acyl-ACP thioesterase | chr3:9146596-9148280 REVERSEmoderately similar to ( 239)FATB_GOSHI gb|AJ488493.1;	-0.016	0.17	0.074	0.152
ta.22026.2.a1_a_at	11.1.7	lipid metabolism.FA synthesis and FA elongation.ACP thioesterase	Transcript	gb|CA712726;	-1.701	0.183	0.267	0.188
ta.10417.1.s1_at	11.1.7	lipid metabolism.FA synthesis and FA elongation.ACP thioesterase	Transcript	weakly similar to ( 141)AT1G08510| Symbols: FATB | FATB (FATTY ACYL-ACP THIOESTERASES B); acyl carrier/ acyl-ACP thioesterase | chr1:2691549-2693412 REVERSEweakly similar to ( 148)FATB_GOSHI gb|BJ245717;	-0.274	-0.495	-0.624	-0.306
ta.27530.1.s1_at	11.1.7	lipid metabolism.FA synthesis and FA elongation.ACP thioesterase	Transcript	weakly similar to ( 200)AT1G08510| Symbols: FATB | FATB (FATTY ACYL-ACP THIOESTERASES B); acyl carrier/ acyl-ACP thioesterase | chr1:2691549-2693412 REVERSEweakly similar to ( 197)FATB_GOSHI gb|BT009157.1;	1.297	2.041	1.658	1.779
ta.22026.4.a1_x_at	11.1.7	lipid metabolism.FA synthesis and FA elongation.ACP thioesterase	Transcript	gb|CA712403;	0.101	-1.935	1.614	0.071
ta.1717.1.s1_x_at	11.1.8	lipid metabolism.FA synthesis and FA elongation.acyl coa ligase	Transcript	moderately similar to ( 301)AT1G55320| Symbols: | similar to acyl-activating enzyme 17 (AAE17) [Arabidopsis thaliana] (TAIR:AT5G23050.1); similar to acyl-activating enzyme 18, putative, expressed [Oryza sativa (japonica cultivar-group)] (GB:ABF99434.1); similar to unnamed protein product [Vitis vinifera] (GB:CAO22055.1); similar to unnamed protein product [Vitis vinifera] (GB:CAO22056.1); contain…	-0.475	0.308	-0.615	-0.028
ta.14522.2.s1_x_at	11.1.8	lipid metabolism.FA synthesis and FA elongation.acyl coa ligase	Transcript	moderately similar to ( 299)AT3G16170| Symbols: | acyl-activating enzyme 13 (AAE13) | chr3:5476496-5480134 FORWARD gb|BJ275827;	0.142	0.622	-0.52	0.433
ta.14522.1.a1_x_at	11.1.8	lipid metabolism.FA synthesis and FA elongation.acyl coa ligase	Transcript	very weakly similar to (89.7)AT3G16170| Symbols: | acyl-activating enzyme 13 (AAE13) | chr3:5476496-5480134 FORWARD gb|BJ318191;	0.032	0.254	-0.275	0.389
ta.23282.1.s1_a_at	11.1.8	lipid metabolism.FA synthesis and FA elongation.acyl coa ligase	Transcript	moderately similar to ( 266)AT5G23050| Symbols: | acyl-activating enzyme 17 (AAE17) | chr5:7731516-7735402 REVERSE gb|CD920683;	0.098	0.249	-0.399	-0.075
ta.14522.2.s1_a_at	11.1.8	lipid metabolism.FA synthesis and FA elongation.acyl coa ligase	Transcript	moderately similar to ( 299)AT3G16170| Symbols: | acyl-activating enzyme 13 (AAE13) | chr3:5476496-5480134 FORWARD gb|BJ275827;	0.043	0.428	-0.511	0.429
ta.13693.2.s1_at	11.1.8	lipid metabolism.FA synthesis and FA elongation.acyl coa ligase	Transcript	weakly similar to ( 140)AT5G16370| Symbols: | AMP-binding protein, putative | chr5:5356826-5358484 REVERSE gb|CA647974;	1.433	-0.578	-0.392	-0.025
ta.1717.1.s1_at	11.1.8	lipid metabolism.FA synthesis and FA elongation.acyl coa ligase	Transcript	moderately similar to ( 301)AT1G55320| Symbols: | similar to acyl-activating enzyme 17 (AAE17) [Arabidopsis thaliana] (TAIR:AT5G23050.1); similar to acyl-activating enzyme 18, putative, expressed [Oryza sativa (japonica cultivar-group)] (GB:ABF99434.1); similar to unnamed protein product [Vitis vinifera] (GB:CAO22055.1); similar to unnamed protein product [Vitis vinifera] (GB:CAO22056.1); contain…	-0.51	0.11	-0.408	0.026
taaffx.31783.1.s1_at	11.1.8	lipid metabolism.FA synthesis and FA elongation.acyl coa ligase	Transcript	highly similar to ( 600)AT3G16910| Symbols: AAE7, ACN1 | AAE7/ACN1 (ACYL-ACTIVATING ENZYME 7); AMP binding / acetate-CoA ligase | chr3:5773237-5775417 REVERSEweakly similar to ( 109)4CL1_ORYSA gb|CD921514;	0.465	0.545	-0.046	0.613
ta.7578.1.a1_a_at	11.1.8	lipid metabolism.FA synthesis and FA elongation.acyl coa ligase	Transcript	weakly similar to ( 150)AT5G36880| Symbols: | acetyl-CoA synthetase, putative / acetate-CoA ligase, putative | chr5:14552191-14557526 REVERSE gb|BJ284204;	-0.278	-0.009	-0.446	0.019
ta.14522.1.a1_at	11.1.8	lipid metabolism.FA synthesis and FA elongation.acyl coa ligase	Transcript	very weakly similar to (89.7)AT3G16170| Symbols: | acyl-activating enzyme 13 (AAE13) | chr3:5476496-5480134 FORWARD gb|BJ318191;	0.063	-0.171	-0.114	0.299
ta.14522.3.a1_x_at	11.1.8	lipid metabolism.FA synthesis and FA elongation.acyl coa ligase	Transcript	weakly similar to ( 194)AT3G16170| Symbols: | acyl-activating enzyme 13 (AAE13) | chr3:5476496-5480134 FORWARDCOG5048 gb|CK157446;	0.186	0.732	0.103	0.315
ta.16490.1.s1_at	11.1.8	lipid metabolism.FA synthesis and FA elongation.acyl coa ligase	Transcript	highly similar to ( 892)AT5G36880| Symbols: | acetyl-CoA synthetase, putative / acetate-CoA ligase, putative | chr5:14552191-14557526 REVERSEvery weakly similar to (89.0)4CL2_ORYSA VAR1 COG5048 MopB_Res-Cmplx1_Nad11-M COG5099 COG4886 gb|CK154344;	-0.193	0.259	0.379	-0.035
ta.20457.1.a1_a_at	11.1.8	lipid metabolism.FA synthesis and FA elongation.acyl coa ligase	Transcript	weakly similar to ( 126)AT3G16910| Symbols: AAE7, ACN1 | AAE7/ACN1 (ACYL-ACTIVATING ENZYME 7); AMP binding / acetate-CoA ligase | chr3:5773237-5775417 REVERSE gb|CA639891;	-0.342	-0.214	0.268	0.119
taaffx.108950.1.s1_at	11.1.8	lipid metabolism.FA synthesis and FA elongation.acyl coa ligase	Transcript	moderately similar to ( 234)AT3G48990| Symbols: | AMP-dependent synthetase and ligase family protein | chr3:18170016-18172279 REVERSE gb|CK161499;	0.008	0.168	0.512	0.881
taaffx.110179.1.s1_at	11.1.8	lipid metabolism.FA synthesis and FA elongation.acyl coa ligase	Transcript	weakly similar to ( 140)AT5G16340| Symbols: | AMP-binding protein, putative | chr5:5349258-5350910 REVERSE gb|CA662677;	-0.388	0.15	1.163	0.271
taaffx.50440.1.s1_at	11.1.8	lipid metabolism.FA synthesis and FA elongation.acyl coa ligase	Transcript	weakly similar to ( 160)AT5G35930| Symbols: | AMP-dependent synthetase and ligase family protein | chr5:14084427-14091634 REVERSE gb|CA740981;	-0.08	3.649	-1.878	3.209
ta.5237.1.s1_at	11.1.8	lipid metabolism.FA synthesis and FA elongation.acyl coa ligase	Transcript	weakly similar to ( 118)AT1G65890| Symbols: | acyl-activating enzyme 12 (AAE12) | chr1:24516261-24518274 REVERSE gb|BJ278991;	-0.66	1.376	0.267	1.826
ta.23282.2.a1_at	11.1.8	lipid metabolism.FA synthesis and FA elongation.acyl coa ligase	Transcript	very weakly similar to (90.1)AT5G23050| Symbols: | acyl-activating enzyme 17 (AAE17) | chr5:7731516-7735402 REVERSE gb|CA593333;	-0.306	-2.26	0.016	-0.212
ta.20457.2.a1_at	11.1.8	lipid metabolism.FA synthesis and FA elongation.acyl coa ligase	Transcript	weakly similar to ( 121)AT3G16910| Symbols: AAE7, ACN1 | AAE7/ACN1 (ACYL-ACTIVATING ENZYME 7); AMP binding / acetate-CoA ligase | chr3:5773237-5775417 REVERSE gb|CA722588;	-0.068	0.317	1.296	0.573
ta.13693.1.s1_x_at	11.1.8	lipid metabolism.FA synthesis and FA elongation.acyl coa ligase	Transcript	moderately similar to ( 272)AT5G16370| Symbols: | AMP-binding protein, putative | chr5:5356826-5358484 REVERSEweakly similar to ( 109)4CL2_TOBAC gb|BQ743771;	1.033	1.025	0.458	0.108
ta.20015.1.a1_x_at	11.1.8	lipid metabolism.FA synthesis and FA elongation.acyl coa ligase	Transcript	moderately similar to ( 228)AT5G16370| Symbols: | AMP-binding protein, putative | chr5:5356826-5358484 REVERSEvery weakly similar to (97.1)4CL1_SOYBN gb|CA664699;	1.141	1.082	0.338	0.852
taaffx.55437.1.s1_at	11.1.8	lipid metabolism.FA synthesis and FA elongation.acyl coa ligase	Transcript	weakly similar to ( 124)AT1G65890| Symbols: | acyl-activating enzyme 12 (AAE12) | chr1:24516261-24518274 REVERSE gb|CA666084;	1.148	2.382	1.919	0.905
ta.6915.1.s1_at	11.1.9	lipid metabolism.FA synthesis and FA elongation.long chain fatty acid CoA ligase	Transcript	moderately similar to ( 498)AT4G23850| Symbols: | long-chain-fatty-acid--CoA ligase / long-chain acyl-CoA synthetase | chr4:12403730-12408273 REVERSEvery weakly similar to (82.0)4CL1_ORYSA VAR1 COG5048 MopB_Res-Cmplx1_Nad11-M gb|CK155404;	0.047	-0.006	-0.116	-0.068
ta.9051.2.s1_x_at	11.1.9	lipid metabolism.FA synthesis and FA elongation.long chain fatty acid CoA ligase	Transcript	moderately similar to ( 358)AT3G05970| Symbols: LACS6 | LACS6 (LONG-CHAIN ACYL-COA SYNTHETASE 6) | chr3:1786516-1791752 REVERSE gb|CA663328;	0.398	0.624	0.103	0.682
ta.9051.2.s1_at	11.1.9	lipid metabolism.FA synthesis and FA elongation.long chain fatty acid CoA ligase	Transcript	moderately similar to ( 358)AT3G05970| Symbols: LACS6 | LACS6 (LONG-CHAIN ACYL-COA SYNTHETASE 6) | chr3:1786516-1791752 REVERSE gb|CA663328;	0.164	0.387	-0.198	0.701
ta.27153.1.s1_at	11.1.9	lipid metabolism.FA synthesis and FA elongation.long chain fatty acid CoA ligase	Transcript	nearly identical (1024)AT3G05970| Symbols: LACS6 | LACS6 (LONG-CHAIN ACYL-COA SYNTHETASE 6) | chr3:1786516-1791752 REVERSEweakly similar to ( 112)4CL2_PETCR gb|CA649182;	-0.129	0.63	0.14	0.553
ta.20455.1.s1_a_at	11.1.9	lipid metabolism.FA synthesis and FA elongation.long chain fatty acid CoA ligase	Transcript	moderately similar to ( 454)AT1G49430| Symbols: LACS2 | LACS2 (LONG-CHAIN ACYL-COA SYNTHETASE 2) | chr1:18294856-18299309 FORWARDvery weakly similar to (84.7)4CL1_ORYSA gb|CD373804;	0.162	0.664	0.713	-0.628
ta.2212.1.a1_at	11.1.9	lipid metabolism.FA synthesis and FA elongation.long chain fatty acid CoA ligase	Transcript	weakly similar to ( 120)AT1G77590| Symbols: LACS9 | LACS9 (LONG CHAIN ACYL-COA SYNTHETASE 9); long-chain-fatty-acid-CoA ligase | chr1:29153395-29156670 REVERSE gb|CK171828;	-0.214	0.749	0.063	0.259
taaffx.113953.1.s1_s_at	11.1.9	lipid metabolism.FA synthesis and FA elongation.long chain fatty acid CoA ligase	Transcript	moderately similar to ( 395)AT1G64400| Symbols: | long-chain-fatty-acid--CoA ligase, putative / long-chain acyl-CoA synthetase, putative | chr1:23919465-23923344 REVERSE gb|CD892451;	-1.152	1.548	-0.205	-0.949
ta.8620.1.a1_at	11.1.9	lipid metabolism.FA synthesis and FA elongation.long chain fatty acid CoA ligase	Transcript	moderately similar to ( 361)AT4G23850| Symbols: | long-chain-fatty-acid--CoA ligase / long-chain acyl-CoA synthetase | chr4:12403730-12408273 REVERSE gb|BQ162137;	0.006	0.679	0.259	0.616
taaffx.34682.1.a1_at	11.1.9	lipid metabolism.FA synthesis and FA elongation.long chain fatty acid CoA ligase	Transcript	weakly similar to ( 181)AT3G05970| Symbols: LACS6 | LACS6 (LONG-CHAIN ACYL-COA SYNTHETASE 6) | chr3:1786516-1791752 REVERSE gb|BJ238421;	0.339	0.781	-1.114	1.221
ta.4650.2.s1_at	11.1.9	lipid metabolism.FA synthesis and FA elongation.long chain fatty acid CoA ligase	Transcript	weakly similar to ( 199)AT2G47240| Symbols: | long-chain-fatty-acid--CoA ligase family protein / long-chain acyl-CoA synthetase family protein | chr2:19400905-19404686 FORWARD gb|BJ269444;	-0.565	0.38	-0.048	0.905
ta.25433.2.s1_a_at	11.1.9	lipid metabolism.FA synthesis and FA elongation.long chain fatty acid CoA ligase	Transcript	weakly similar to ( 154)AT4G23850| Symbols: | long-chain-fatty-acid--CoA ligase / long-chain acyl-CoA synthetase | chr4:12403730-12408273 REVERSE gb|CA620246;	-1.241	1.2	0.212	0.256
ta.4650.1.a1_a_at	11.1.9	lipid metabolism.FA synthesis and FA elongation.long chain fatty acid CoA ligase	Transcript	moderately similar to ( 255)AT2G47240| Symbols: | long-chain-fatty-acid--CoA ligase family protein / long-chain acyl-CoA synthetase family protein | chr2:19400905-19404686 FORWARD gb|BQ162177;	-0.495	-0.687	-0.343	-0.872
ta.4650.1.a1_at	11.1.9	lipid metabolism.FA synthesis and FA elongation.long chain fatty acid CoA ligase	Transcript	moderately similar to ( 255)AT2G47240| Symbols: | long-chain-fatty-acid--CoA ligase family protein / long-chain acyl-CoA synthetase family protein | chr2:19400905-19404686 FORWARD gb|BQ162177;	-0.678	-0.24	-0.118	-0.746
ta.7413.1.s1_at	11.1.9	lipid metabolism.FA synthesis and FA elongation.long chain fatty acid CoA ligase	Transcript	nearly identical (1021)AT1G77590| Symbols: LACS9 | LACS9 (LONG CHAIN ACYL-COA SYNTHETASE 9); long-chain-fatty-acid-CoA ligase | chr1:29153395-29156670 REVERSEvery weakly similar to (88.2)4CL1_ORYSA VAR1 gb|BT008939.1;	-0.265	-0.883	0.048	-0.781
taaffx.80726.1.s1_at	11.1.9	lipid metabolism.FA synthesis and FA elongation.long chain fatty acid CoA ligase	Transcript	weakly similar to ( 142)AT5G27600| Symbols: LACS7 | LACS7 (LONG-CHAIN ACYL-COA SYNTHETASE 7) | chr5:9742619-9746798 FORWARD gb|CA693464;	1.733	0.754	0.32	0.835
ta.5876.1.s1_at	11.1.9	lipid metabolism.FA synthesis and FA elongation.long chain fatty acid CoA ligase	Transcript	highly similar to ( 513)AT2G04350| Symbols: | long-chain-fatty-acid--CoA ligase family protein / long-chain acyl-CoA synthetase family protein (LACS8) | chr2:1516083-1519175 FORWARDVAR1 gb|CK196203;	1.367	1.75	-0.157	0.148
ta.25433.1.s1_at	11.1.9	lipid metabolism.FA synthesis and FA elongation.long chain fatty acid CoA ligase	Transcript	moderately similar to ( 414)AT4G23850| Symbols: | long-chain-fatty-acid--CoA ligase / long-chain acyl-CoA synthetase | chr4:12403730-12408273 REVERSE gb|CD490636;	-0.95	-2.055	1.845	-1.596
ta.25433.2.s1_at	11.1.9	lipid metabolism.FA synthesis and FA elongation.long chain fatty acid CoA ligase	Transcript	weakly similar to ( 154)AT4G23850| Symbols: | long-chain-fatty-acid--CoA ligase / long-chain acyl-CoA synthetase | chr4:12403730-12408273 REVERSE gb|CA620246;	-1.816	-2.12	-1.176	-3.357
ta.1920.1.s1_at	11.10.1	lipid metabolism.glycolipid synthesis.MGDG synthase	Transcript	moderately similar to ( 498)AT4G31780| Symbols: MGDA, MGD1 | MGD1 (MONOGALACTOSYLDIACYLGLYCEROL SYNTHASE 1, MONOGALACTOSYLDIACYLGLYCEROL SYNTHASE A); 1,2-diacylglycerol 3-beta-galactosyltransferase/ transferase, transferring glycosyl groups | chr4:15374228-15376879 FORWARD gb|BE470638;	-0.34	-0.169	-0.049	0.11
taaffx.38448.1.s1_at	11.10.1	lipid metabolism.glycolipid synthesis.MGDG synthase	Transcript	moderately similar to ( 249)AT2G11810| Symbols: MGD3, ATMGD3, MGDC | MGDC (monogalactosyldiacylglycerol synthase type C) | chr2:4750470-4753306 FORWARD gb|CA615012;	-0.19	-1.039	-0.165	-0.695
taaffx.3722.1.s1_at	11.10.2	lipid metabolism.glycolipid synthesis.DGDG synthase	Transcript	highly similar to ( 792)AT3G11670| Symbols: DGD1 | DGD1 (DIGALACTOSYL DIACYLGLYCEROL DEFICIENT 1); galactolipid galactosyltransferase | chr3:3681685-3684501 REVERSEhighly similar to ( 857)DGDG1_SOYBN gb|CA685523;	0.518	0.082	0.058	0.302
taaffx.39429.1.a1_at	11.10.2	lipid metabolism.glycolipid synthesis.DGDG synthase	Transcript	very weakly similar to (82.8)DGDG1_LOTJA gb|BG905929;	-0.031	-0.474	-0.995	1.32
taaffx.98749.1.s1_at	11.10.2	lipid metabolism.glycolipid synthesis.DGDG synthase	Transcript	moderately similar to ( 362)AT3G11670| Symbols: DGD1 | DGD1 (DIGALACTOSYL DIACYLGLYCEROL DEFICIENT 1); galactolipid galactosyltransferase | chr3:3681685-3684501 REVERSEmoderately similar to ( 380)DGDG1_SOYBN gb|CA597024;	-0.875	1.359	0.054	1.955
taaffx.65883.1.s1_at	11.10.3	lipid metabolism.glycolipid synthesis.UDP-sulfoquinovose synthase	Transcript	moderately similar to ( 333)AT4G33030| Symbols: SQD1 | SQD1 (sulfoquinovosyldiacylglycerol 1); UDPsulfoquinovose synthase | chr4:15936054-15937569 FORWARDmoderately similar to ( 329)SQD1_SPIOL gb|CA723891;	-0.161	0.317	-0.095	-0.612
ta.11042.1.a1_at	11.10.3	lipid metabolism.glycolipid synthesis.UDP-sulfoquinovose synthase	Transcript	weakly similar to ( 124)AT4G33030| Symbols: SQD1 | SQD1 (sulfoquinovosyldiacylglycerol 1); UDPsulfoquinovose synthase | chr4:15936054-15937569 FORWARDweakly similar to ( 129)SQD1_SPIOL gb|BJ229566;	-0.084	-0.178	0.191	-0.919
ta.10498.1.s1_at	11.10.4	lipid metabolism.glycolipid synthesis.sulfolipid synthase	Transcript	moderately similar to ( 355)AT5G01220| Symbols: SQD2 | SQD2 (SULFOQUINOVOSYLDIACYLGLYCEROL 2); UDP-sulfoquinovose:DAG sulfoquinovosyltransferase/ transferase, transferring glycosyl groups | chr5:86906-89884 REVERSE gb|BQ172328;	-0.179	-0.235	-0.416	-0.022
ta.1340.1.s1_at	11.10.4	lipid metabolism.glycolipid synthesis.sulfolipid synthase	Transcript	moderately similar to ( 410)AT5G01220| Symbols: SQD2 | SQD2 (SULFOQUINOVOSYLDIACYLGLYCEROL 2); UDP-sulfoquinovose:DAG sulfoquinovosyltransferase/ transferase, transferring glycosyl groups | chr5:86906-89884 REVERSEVAR1 COG5048 COG4886 gb|CK153409;	0.269	0.028	0.135	-0.007
ta.10498.1.s1_a_at	11.10.4	lipid metabolism.glycolipid synthesis.sulfolipid synthase	Transcript	moderately similar to ( 355)AT5G01220| Symbols: SQD2 | SQD2 (SULFOQUINOVOSYLDIACYLGLYCEROL 2); UDP-sulfoquinovose:DAG sulfoquinovosyltransferase/ transferase, transferring glycosyl groups | chr5:86906-89884 REVERSE gb|BQ172328;	-0.205	0.183	0.136	0.118
ta.4360.2.s1_at	11.10.4	lipid metabolism.glycolipid synthesis.sulfolipid synthase	Transcript	weakly similar to ( 127)AT5G01220| Symbols: SQD2 | SQD2 (SULFOQUINOVOSYLDIACYLGLYCEROL 2); UDP-sulfoquinovose:DAG sulfoquinovosyltransferase/ transferase, transferring glycosyl groups | chr5:86906-89884 REVERSE gb|BG908437;	-0.885	0.929	1.498	-0.986
ta.10498.2.s1_at	11.10.4	lipid metabolism.glycolipid synthesis.sulfolipid synthase	Transcript	weakly similar to ( 117)AT5G01220| Symbols: SQD2 | SQD2 (SULFOQUINOVOSYLDIACYLGLYCEROL 2); UDP-sulfoquinovose:DAG sulfoquinovosyltransferase/ transferase, transferring glycosyl groups | chr5:86906-89884 REVERSE gb|CA739299;	-0.723	0.677	-0.875	0.815
taaffx.8667.1.s1_at	11.10.4	lipid metabolism.glycolipid synthesis.sulfolipid synthase	Transcript	very weakly similar to ( 100)AT5G01220| Symbols: SQD2 | SQD2 (SULFOQUINOVOSYLDIACYLGLYCEROL 2); UDP-sulfoquinovose:DAG sulfoquinovosyltransferase/ transferase, transferring glycosyl groups | chr5:86906-89884 REVERSE gb|CA621833;	-0.699	-0.832	1.338	0.999
ta.24785.1.a1_at	11.10.4	lipid metabolism.glycolipid synthesis.sulfolipid synthase	Transcript	very weakly similar to (95.5)AT5G01220| Symbols: SQD2 | SQD2 (SULFOQUINOVOSYLDIACYLGLYCEROL 2); UDP-sulfoquinovose:DAG sulfoquinovosyltransferase/ transferase, transferring glycosyl groups | chr5:86906-89884 REVERSE gb|BG908438;	0.757	-0.177	0.895	1.154
ta.4360.1.a1_at	11.10.4	lipid metabolism.glycolipid synthesis.sulfolipid synthase	Transcript	very weakly similar to (87.0)AT5G01220| Symbols: SQD2 | SQD2 (SULFOQUINOVOSYLDIACYLGLYCEROL 2); UDP-sulfoquinovose:DAG sulfoquinovosyltransferase/ transferase, transferring glycosyl groups | chr5:86906-89884 REVERSE gb|CA681333;	-0.907	-3.372	-0.474	-2.076
ta.29577.1.a1_at	11.2.3	lipid metabolism.FA desaturation.omega 3 desaturase	Transcript	moderately similar to ( 220)AT3G12120| Symbols: FAD2 | FAD2 (FATTY ACID DESATURASE 2) | chr3:3860598-3861749 REVERSEmoderately similar to ( 231)FD6E2_SOYBN gb|CD454493;	-0.968	0.13	-0.371	-0.077
ta.24254.1.s1_a_at	11.2.3	lipid metabolism.FA desaturation.omega 3 desaturase	Transcript	moderately similar to ( 474)AT3G11170| Symbols: FADD, FAD7 | FAD7 (FATTY ACID DESATURASE 7); omega-3 fatty acid desaturase | chr3:3499965-3502132 FORWARDmoderately similar to ( 483)FAD3C_SOYBN gb|CA616263;	-0.208	0.383	-0.006	0.504
ta.701.1.s1_at	11.2.3	lipid metabolism.FA desaturation.omega 3 desaturase	Transcript	moderately similar to ( 432)AT5G05580| Symbols: SH1, FAD8 | FAD8 (FATTY ACID DESATURASE 8); omega-3 fatty acid desaturase | chr5:1664332-1666346 FORWARDmoderately similar to ( 436)FAD3E_PHAAUVAR1 COG5048 COG4886 MopB_Res-Cmplx1_Nad11-M COG5099 gb|D84678.1;	-0.176	-0.189	0.273	0.074
ta.24254.2.s1_at	11.2.3	lipid metabolism.FA desaturation.omega 3 desaturase	Transcript	very weakly similar to (80.5)AT3G11170| Symbols: FADD, FAD7 | FAD7 (FATTY ACID DESATURASE 7); omega-3 fatty acid desaturase | chr3:3499965-3502132 FORWARDvery weakly similar to (80.5)FAD3C_BRANA gb|BQ800827;	0.016	0.391	0.237	-0.364
ta.24254.3.s1_x_at	11.2.3	lipid metabolism.FA desaturation.omega 3 desaturase	Transcript	very weakly similar to (86.7)AT3G11170| Symbols: FADD, FAD7 | FAD7 (FATTY ACID DESATURASE 7); omega-3 fatty acid desaturase | chr3:3499965-3502132 FORWARDvery weakly similar to (85.9)FAD3C_RICCO gb|CA681727;	-0.274	-0.614	-0.092	0.098
taaffx.26078.1.s1_at	11.2.3	lipid metabolism.FA desaturation.omega 3 desaturase	Transcript	weakly similar to ( 114)AT3G12120| Symbols: FAD2 | FAD2 (FATTY ACID DESATURASE 2) | chr3:3860598-3861749 REVERSEweakly similar to ( 111)FAD6E_BRAJU gb|CA692233;	2.48	0.458	1.46	0.286
ta.4873.1.s1_at	11.2.3	lipid metabolism.FA desaturation.omega 3 desaturase	Transcript	moderately similar to ( 443)AT5G05580| Symbols: SH1, FAD8 | FAD8 (FATTY ACID DESATURASE 8); omega-3 fatty acid desaturase | chr5:1664332-1666346 FORWARDmoderately similar to ( 447)FAD3C_RICCO gb|BJ228953;	-0.897	-1.03	0.231	-1.618
ta.29577.1.a1_at	11.2.4	lipid metabolism.FA desaturation.omega 6 desaturase	Transcript	moderately similar to ( 220)AT3G12120| Symbols: FAD2 | FAD2 (FATTY ACID DESATURASE 2) | chr3:3860598-3861749 REVERSEmoderately similar to ( 231)FD6E2_SOYBN gb|CD454493;	-0.968	0.13	-0.371	-0.077
ta.595.1.s1_at	11.2.4	lipid metabolism.FA desaturation.omega 6 desaturase	Transcript	highly similar to ( 619)AT4G30950| Symbols: FADC, SFD4, FAD6 | FAD6 (FATTY ACID DESATURASE 6); omega-6 fatty acid desaturase | chr4:15057284-15059679 REVERSEhighly similar to ( 632)FAD6C_BRANA VAR1 COG5048 COG5099 COG4886 PRK08581 MopB_Res-Cmplx1_Nad11-M gb|CK207867;	-0.139	0.318	-0.054	-0.335
ta.1230.1.s1_x_at	11.2.4	lipid metabolism.FA desaturation.omega 6 desaturase	Transcript	highly similar to ( 525)AT3G12120| Symbols: FAD2 | FAD2 (FATTY ACID DESATURASE 2) | chr3:3860598-3861749 REVERSEhighly similar to ( 544)FD6E2_SOYBNVAR1 gb|BJ298936;	-0.926	-0.066	-0.015	0.066
taaffx.7470.1.s1_at	11.2.4	lipid metabolism.FA desaturation.omega 6 desaturase	Transcript	weakly similar to ( 150)AT3G12120| Symbols: FAD2 | FAD2 (FATTY ACID DESATURASE 2) | chr3:3860598-3861749 REVERSEweakly similar to ( 154)FD6E2_SOYBN gb|CA658246;	0.789	0.06	0.338	-0.551
ta.8606.1.s1_at	11.3	lipid metabolism.Phospholipid synthesis	Transcript	moderately similar to ( 258)AT3G18850| Symbols: LPAT5 | LPAT5 | chr3:6499535-6500846 REVERSEweakly similar to ( 134)LPAT2_BRAOL gb|CD911144;	0.116	-0.09	-0.811	-0.133
ta.3174.1.s1_at	11.3	lipid metabolism.Phospholipid synthesis	Transcript	moderately similar to ( 229)AT1G15110| Symbols: | phosphatidyl serine synthase family protein | chr1:5199589-5201983 FORWARD gb|BJ275078;	0.018	0.357	-1.682	-0.201
taaffx.143995.14.s1_at	11.3	lipid metabolism.Phospholipid synthesis	Transcript	highly similar to ( 511)AT4G16700| Symbols: PSD1 | PSD1 (PHOSPHATIDYLSERINE DECARBOXYLASE 1); phosphatidylserine decarboxylase | chr4:9395837-9398283 REVERSE gb|AY485644;	0.439	0.15	-0.053	0.316
ta.7104.1.s1_at	11.3	lipid metabolism.Phospholipid synthesis	Transcript	moderately similar to ( 402)AT1G48600| Symbols: | phosphoethanolamine N-methyltransferase 2, putative (NMT2) | chr1:17970116-17972745 FORWARDmoderately similar to ( 379)PEAMT_SPIOLVAR1 gb|CK207653;	-0.465	0.273	-0.283	0.002
taaffx.68961.1.s1_at	11.3	lipid metabolism.Phospholipid synthesis	Transcript	moderately similar to ( 304)AT5G23450| Symbols: ATLCBK1 | ATLCBK1 (A. THALIANA LONG-CHAIN BASE (LCB) KINASE 1); diacylglycerol kinase | chr5:7905181-7908963 REVERSE gb|BJ302431;	-0.004	-0.025	-1.021	0.906
ta.30444.2.s1_s_at	11.3	lipid metabolism.Phospholipid synthesis	Transcript	weakly similar to ( 174)AT2G46090| Symbols: | diacylglycerol kinase family protein | chr2:18957992-18960152 FORWARD gb|CA611884;	-0.26	0.578	-0.306	0.406
ta.27665.1.s1_s_at	11.3	lipid metabolism.Phospholipid synthesis	Transcript	moderately similar to ( 348)AT3G57650| Symbols: LPAT2 | LPAT2 (Lysophosphatidyl acyltransferase 2); 1-acylglycerol-3-phosphate O-acyltransferase | chr3:21360728-21363816 FORWARDmoderately similar to ( 408)LPAT_MAIZE gb|AL829455;	-0.628	0.185	-0.21	0.59
ta.1842.1.s1_a_at	11.3	lipid metabolism.Phospholipid synthesis	Transcript	highly similar to ( 801)AT1G48600| Symbols: | phosphoethanolamine N-methyltransferase 2, putative (NMT2) | chr1:17970116-17972745 FORWARDhighly similar to ( 795)PEAM1_ARATHVAR1 gb|CK166076;	-0.713	0.386	-0.175	0.471
taaffx.4321.1.s1_at	11.3	lipid metabolism.Phospholipid synthesis	Transcript	gb|CA745140;	-1.119	0.384	-0.638	0.039
ta.27665.1.a1_at	11.3	lipid metabolism.Phospholipid synthesis	Transcript	moderately similar to ( 348)AT3G57650| Symbols: LPAT2 | LPAT2 (Lysophosphatidyl acyltransferase 2); 1-acylglycerol-3-phosphate O-acyltransferase | chr3:21360728-21363816 FORWARDmoderately similar to ( 408)LPAT_MAIZE gb|AF479037.1;	-0.464	-0.426	-2.104	0.389
ta.6416.2.s1_a_at	11.3	lipid metabolism.Phospholipid synthesis	Transcript	weakly similar to ( 102)AT2G38110| Symbols: ATGPAT6, GPAT6 | ATGPAT6/GPAT6 (GLYCEROL-3-PHOSPHATE ACYLTRANSFERASE 6); 1-acylglycerol-3-phosphate O-acyltransferase/ acyltransferase | chr2:15959894-15962442 REVERSE gb|CA611148;	-1.079	-0.518	0.842	-0.1
ta.27030.1.s1_at	11.3	lipid metabolism.Phospholipid synthesis	Transcript	very weakly similar to (99.8)AT4G04870| Symbols: CLS | CLS (CARDIOLIPIN SYNTHASE); cardiolipin synthase/ phosphatidyltransferase | chr4:2461902-2464002 REVERSE gb|CA653670;	0.464	-0.297	1.045	-0.053
ta.6416.2.s1_x_at	11.3	lipid metabolism.Phospholipid synthesis	Transcript	weakly similar to ( 102)AT2G38110| Symbols: ATGPAT6, GPAT6 | ATGPAT6/GPAT6 (GLYCEROL-3-PHOSPHATE ACYLTRANSFERASE 6); 1-acylglycerol-3-phosphate O-acyltransferase/ acyltransferase | chr2:15959894-15962442 REVERSE gb|CA611148;	-1.028	-0.433	0.643	0.086
ta.27665.1.s1_at	11.3	lipid metabolism.Phospholipid synthesis	Transcript	moderately similar to ( 348)AT3G57650| Symbols: LPAT2 | LPAT2 (Lysophosphatidyl acyltransferase 2); 1-acylglycerol-3-phosphate O-acyltransferase | chr3:21360728-21363816 FORWARDmoderately similar to ( 408)LPAT_MAIZE gb|AL829455;	-0.659	0.608	0.439	1.007
taaffx.143995.14.a1_at	11.3	lipid metabolism.Phospholipid synthesis	Transcript	highly similar to ( 511)AT4G16700| Symbols: PSD1 | PSD1 (PHOSPHATIDYLSERINE DECARBOXYLASE 1); phosphatidylserine decarboxylase | chr4:9395837-9398283 REVERSE gb|AY485644;	-1.12	0.167	0.266	2.578
taaffx.86790.1.s1_at	11.3	lipid metabolism.Phospholipid synthesis	Transcript	weakly similar to ( 128)AT1G02390| Symbols: ATGPAT2, GPAT2 | ATGPAT2/GPAT2 (GLYCEROL-3-PHOSPHATE ACYLTRANSFERASE 2); acyltransferase | chr1:480921-483163 FORWARD gb|CA600461;	-0.576	-1.099	0.584	-0.536
ta.17342.1.s1_at	11.3	lipid metabolism.Phospholipid synthesis	Transcript	moderately similar to ( 207)AT3G11430| Symbols: ATGPAT5, GPAT5 | ATGPAT5/GPAT5 (GLYCEROL-3-PHOSPHATE ACYLTRANSFERASE 5); 1-acylglycerol-3-phosphate O-acyltransferase/ acyltransferase/ organic anion transmembrane transporter | chr3:3595917-3597684 FORWARD gb|CD454266;	0.257	-1.825	-0.287	1.235
taaffx.107071.1.s1_at	11.3	lipid metabolism.Phospholipid synthesis	Transcript	very weakly similar to (88.6)AT5G23450| Symbols: ATLCBK1 | ATLCBK1 (A. THALIANA LONG-CHAIN BASE (LCB) KINASE 1); diacylglycerol kinase | chr5:7905181-7908963 REVERSE gb|CA706714;	-0.145	-0.749	-1.066	-0.505
ta.6416.1.s1_at	11.3	lipid metabolism.Phospholipid synthesis	Transcript	moderately similar to ( 447)AT2G38110| Symbols: ATGPAT6, GPAT6 | ATGPAT6/GPAT6 (GLYCEROL-3-PHOSPHATE ACYLTRANSFERASE 6); 1-acylglycerol-3-phosphate O-acyltransferase/ acyltransferase | chr2:15959894-15962442 REVERSEVAR1 COG5048 gb|CK154083;	-0.7	-0.88	0.262	-0.521
ta.30444.1.s1_at	11.3	lipid metabolism.Phospholipid synthesis	Transcript	moderately similar to ( 433)AT2G46090| Symbols: | diacylglycerol kinase family protein | chr2:18957992-18960152 FORWARD gb|CK205938;	-0.021	-0.128	-0.085	-0.555
ta.26932.1.s1_at	11.3	lipid metabolism.Phospholipid synthesis	Transcript	moderately similar to ( 431)AT3G57650| Symbols: LPAT2 | LPAT2 (Lysophosphatidyl acyltransferase 2); 1-acylglycerol-3-phosphate O-acyltransferase | chr3:21360728-21363816 FORWARDhighly similar to ( 518)LPAT_MAIZEVAR1 gb|BT009239.1;	-0.596	-0.211	0.014	-0.144
ta.6267.1.s1_at	11.3	lipid metabolism.Phospholipid synthesis	Transcript	gb|BJ300973;	-0.001	-0.522	0.017	-0.653
ta.27030.1.a1_at	11.3	lipid metabolism.Phospholipid synthesis	Transcript	very weakly similar to (99.8)AT4G04870| Symbols: CLS | CLS (CARDIOLIPIN SYNTHASE); cardiolipin synthase/ phosphatidyltransferase | chr4:2461902-2464002 REVERSE gb|BT009642.1;	1.305	-1.368	-0.587	-0.084
taaffx.79447.1.s1_at	11.3	lipid metabolism.Phospholipid synthesis	Transcript	weakly similar to ( 126)AT1G06520| Symbols: ATGPAT1, GPAT1 | ATGPAT1/GPAT1 (GLYCEROL-3-PHOSPHATE ACYLTRANSFERASE 1); 1-acylglycerol-3-phosphate O-acyltransferase/ acyltransferase | chr1:1994169-1996066 REVERSE gb|CA715541;	0.488	-1.385	-0.04	-1.029
ta.30444.2.s1_at	11.3	lipid metabolism.Phospholipid synthesis	Transcript	weakly similar to ( 174)AT2G46090| Symbols: | diacylglycerol kinase family protein | chr2:18957992-18960152 FORWARD gb|CA611884;	-0.142	0.788	1.937	0.378
taaffx.50320.1.a1_at	11.3	lipid metabolism.Phospholipid synthesis	Transcript	weakly similar to ( 118)AT1G32200| Symbols: ACT1, ATS1 | ATS1 (ACYLTRANSFERASE 1) | chr1:11602203-11604981 REVERSEweakly similar to ( 119)PLSB_PEA gb|CA654887;	1.438	-0.672	1.338	1.139
taaffx.77879.1.s1_at	11.3	lipid metabolism.Phospholipid synthesis	Transcript	weakly similar to ( 116)AT2G38110| Symbols: ATGPAT6, GPAT6 | ATGPAT6/GPAT6 (GLYCEROL-3-PHOSPHATE ACYLTRANSFERASE 6); 1-acylglycerol-3-phosphate O-acyltransferase/ acyltransferase | chr2:15959894-15962442 REVERSE gb|CA741348;	1.22	0.358	0.978	0.3
ta.218.1.s1_at	11.3	lipid metabolism.Phospholipid synthesis	Transcript	gb|U91983.1;	0.736	-1.625	0.05	-1.54
taaffx.56648.1.s1_at	11.3	lipid metabolism.Phospholipid synthesis	Transcript	very weakly similar to (92.4)AT4G21540| Symbols: | diacylglycerol kinase | chr4:11460715-11462368 FORWARD gb|CA647248;	0.589	-1.001	0.994	-1.166
taaffx.54524.1.s1_at	11.3	lipid metabolism.Phospholipid synthesis	Transcript	gb|CA680484;	-0.133	0.141	-0.245	-1.146
ta.9441.1.s1_x_at	11.3.10	lipid metabolism.Phospholipid synthesis.(S)-coclaurine-N-methyltransferase	Transcript	moderately similar to ( 322)AT4G33110| Symbols: | coclaurine N-methyltransferase, putative | chr4:15972500-15974534 REVERSE gb|BJ272209;	0.502	0.413	0.605	-0.638
ta.9441.1.s1_a_at	11.3.10	lipid metabolism.Phospholipid synthesis.(S)-coclaurine-N-methyltransferase	Transcript	moderately similar to ( 322)AT4G33110| Symbols: | coclaurine N-methyltransferase, putative | chr4:15972500-15974534 REVERSE gb|BJ272209;	0.57	1.27	0.044	-0.583
ta.9441.3.s1_x_at	11.3.10	lipid metabolism.Phospholipid synthesis.(S)-coclaurine-N-methyltransferase	Transcript	moderately similar to ( 201)AT4G33110| Symbols: | coclaurine N-methyltransferase, putative | chr4:15972500-15974534 REVERSE gb|BJ311307;	0.656	1.374	0.354	0.147
ta.11258.1.a1_at	11.3.2	lipid metabolism.Phospholipid synthesis.choline kinase	Transcript	very weakly similar to (89.7)AT1G74320| Symbols: | choline kinase, putative | chr1:27944853-27946564 FORWARD gb|BQ169721;	0.567	1.506	-0.989	-0.378
ta.6954.1.s1_x_at	11.3.2	lipid metabolism.Phospholipid synthesis.choline kinase	Transcript	moderately similar to ( 278)AT1G74320| Symbols: | choline kinase, putative | chr1:27944853-27946564 FORWARDVAR1 gb|CK215443;	0.201	0.115	-0.521	1.03
ta.6954.1.s1_a_at	11.3.2	lipid metabolism.Phospholipid synthesis.choline kinase	Transcript	moderately similar to ( 278)AT1G74320| Symbols: | choline kinase, putative | chr1:27944853-27946564 FORWARDVAR1 gb|CK215443;	-0.275	-0.282	0.453	0.734
ta.29440.2.s1_a_at	11.3.2	lipid metabolism.Phospholipid synthesis.choline kinase	Transcript	weakly similar to ( 187)AT4G09760| Symbols: | choline kinase, putative | chr4:6148952-6151147 REVERSE gb|CA601033;	-1.101	2.369	0.192	2.118
ta.21146.1.s1_at	11.3.2	lipid metabolism.Phospholipid synthesis.choline kinase	Transcript	moderately similar to ( 380)AT1G74320| Symbols: | choline kinase, putative | chr1:27944853-27946564 FORWARDVAR1 gb|CK194309;	1.988	1.728	0.215	0.295
ta.29440.2.s1_at	11.3.2	lipid metabolism.Phospholipid synthesis.choline kinase	Transcript	weakly similar to ( 187)AT4G09760| Symbols: | choline kinase, putative | chr4:6148952-6151147 REVERSE gb|CA601033;	1.26	-1.03	1.309	0.185
ta.29440.1.s1_at	11.3.2	lipid metabolism.Phospholipid synthesis.choline kinase	Transcript	moderately similar to ( 209)AT1G74320| Symbols: | choline kinase, putative | chr1:27944853-27946564 FORWARD gb|CK205293;	-1.24	-0.577	-0.337	-0.544
ta.18286.1.s1_x_at	11.3.3	lipid metabolism.Phospholipid synthesis.phosphatidate cytidylyltransferase	Transcript	weakly similar to ( 180)AT5G58560| Symbols: | phosphatidate cytidylyltransferase family protein | chr5:23687739-23689796 FORWARDmoderately similar to ( 229)PHYK2_ORYSA gb|CD454639;	0.044	0.588	-0.061	0.26
ta.6386.1.s1_at	11.3.3	lipid metabolism.Phospholipid synthesis.phosphatidate cytidylyltransferase	Transcript	moderately similar to ( 476)AT4G22340| Symbols: | phosphatidate cytidylyltransferase, putative / CDP-diglyceride synthetase, putative | chr4:11800162-11802633 REVERSEmoderately similar to ( 487)CDS1_SOLTU gb|CA661244;	-0.078	0.343	-0.106	0.274
ta.18286.1.s1_a_at	11.3.3	lipid metabolism.Phospholipid synthesis.phosphatidate cytidylyltransferase	Transcript	weakly similar to ( 180)AT5G58560| Symbols: | phosphatidate cytidylyltransferase family protein | chr5:23687739-23689796 FORWARDmoderately similar to ( 229)PHYK2_ORYSA gb|CD454639;	-0.063	0.051	0.859	-0.142
taaffx.32360.1.s1_at	11.3.3	lipid metabolism.Phospholipid synthesis.phosphatidate cytidylyltransferase	Transcript	very weakly similar to (99.0)AT2G45150| Symbols: | phosphatidate cytidylyltransferase family protein | chr2:18620477-18621863 FORWARD gb|CA596471;	-0.167	0.922	0.175	-0.048
taaffx.58051.1.s1_at	11.3.3	lipid metabolism.Phospholipid synthesis.phosphatidate cytidylyltransferase	Transcript	very weakly similar to (81.6)AT2G45150| Symbols: | phosphatidate cytidylyltransferase family protein | chr2:18620477-18621863 FORWARD gb|CA622807;	0.266	-0.703	0.495	-0.063
taaffx.31925.1.s1_at	11.3.3	lipid metabolism.Phospholipid synthesis.phosphatidate cytidylyltransferase	Transcript	weakly similar to ( 109)AT5G58560| Symbols: | phosphatidate cytidylyltransferase family protein | chr5:23687739-23689796 FORWARDweakly similar to ( 138)PHYK2_ORYSA gb|CA605217;	2.011	-2.232	1.231	-0.085
taaffx.35478.1.s1_at	11.3.4	lipid metabolism.Phospholipid synthesis.CDP-diacylglycerol-inositol 3-phosphatidyltransferase	Transcript	moderately similar to ( 273)AT4G38570| Symbols: PIS2 | PIS2 (PROBABLE CDP-DIACYLGLYCEROL--INOSITOL 3-PHOSPHATIDYLTRANSFERASE 2); phosphotransferase, for other substituted phosphate groups | chr4:18031414-18033085 REVERSE gb|CD937417;	-0.151	0.059	-0.25	0.087
ta.28081.1.s1_at	11.3.5	lipid metabolism.Phospholipid synthesis.diacylglycerol kinase	Transcript	highly similar to ( 649)AT2G20900| Symbols: | diacylglycerol kinase, putative | chr2:8996493-8999879 REVERSE gb|BT009326.1;	-0.905	-0.803	0.279	0.28
ta.3010.1.a1_at	11.3.5	lipid metabolism.Phospholipid synthesis.diacylglycerol kinase	Transcript	weakly similar to ( 125)AT5G07920| Symbols: ATDGK1 | DGK1 (DIACYLGLYCEROL KINASE 1, DIACYLGLYCEROL KINASE1); diacylglycerol kinase | chr5:2525198-2528397 REVERSE gb|BQ162302;	-0.05	-0.532	0.156	-0.203
ta.27227.1.s1_at	11.3.5	lipid metabolism.Phospholipid synthesis.diacylglycerol kinase	Transcript	moderately similar to ( 221)AT2G20900| Symbols: | diacylglycerol kinase, putative | chr2:8996493-8999879 REVERSEVAR1 gb|BT009313.1;	-1.095	-0.529	0.159	0.231
ta.23257.1.s1_s_at	11.3.5	lipid metabolism.Phospholipid synthesis.diacylglycerol kinase	Transcript	moderately similar to ( 498)AT2G18730| Symbols: | diacylglycerol kinase, putative | chr2:8126058-8128771 FORWARDVAR1 gb|BT009086.1;	-0.505	-0.314	-0.026	-0.016
ta.3876.2.s1_at	11.3.5	lipid metabolism.Phospholipid synthesis.diacylglycerol kinase	Transcript	moderately similar to ( 260)AT2G20900| Symbols: | diacylglycerol kinase, putative | chr2:8996493-8999879 REVERSE gb|BJ248600;	0.951	1.589	0.67	0.668
ta.3876.1.a1_at	11.3.5	lipid metabolism.Phospholipid synthesis.diacylglycerol kinase	Transcript	moderately similar to ( 339)AT2G20900| Symbols: | diacylglycerol kinase, putative | chr2:8996493-8999879 REVERSEVAR1 gb|BJ249337;	1.369	0.865	0.1	0.139
ta.26471.1.a1_at	11.3.5	lipid metabolism.Phospholipid synthesis.diacylglycerol kinase	Transcript	weakly similar to ( 134)AT2G18730| Symbols: | diacylglycerol kinase, putative | chr2:8126058-8128771 FORWARD gb|CD490964;	-1.213	-0.042	-1.066	-1.198
ta.4704.1.s1_at	11.3.6	lipid metabolism.Phospholipid synthesis.choline-phosphate cytidylyltransferase	Transcript	moderately similar to ( 405)AT2G32260| Symbols: | cholinephosphate cytidylyltransferase, putative / phosphorylcholine transferase, putative / CTP:phosphocholine cytidylyltransferase, putative | chr2:13704722-13707318 FORWARDVAR1 COG5048 gb|CK200116;	0.858	0.577	-0.164	-0.014
ta.1444.1.s1_at	11.3.6	lipid metabolism.Phospholipid synthesis.choline-phosphate cytidylyltransferase	Transcript	moderately similar to ( 282)AT2G38670| Symbols: PECT1 | PECT1 (PHOSPHORYLETHANOLAMINE CYTIDYLYLTRANSFERASE 1); ethanolamine-phosphate cytidylyltransferase | chr2:16176057-16178758 FORWARD gb|CD898522;	-0.017	-0.403	-0.22	0.323
ta.27226.1.s1_at	11.3.6	lipid metabolism.Phospholipid synthesis.choline-phosphate cytidylyltransferase	Transcript	highly similar to ( 580)AT2G38670| Symbols: PECT1 | PECT1 (PHOSPHORYLETHANOLAMINE CYTIDYLYLTRANSFERASE 1); ethanolamine-phosphate cytidylyltransferase | chr2:16176057-16178758 FORWARD gb|CD454502;	-0.419	0.041	0.017	0.006
ta.13960.1.a1_at	11.3.6	lipid metabolism.Phospholipid synthesis.choline-phosphate cytidylyltransferase	Transcript	very weakly similar to (96.7)AT4G15130| Symbols: | cholinephosphate cytidylyltransferase, putative / phosphorylcholine transferase, putative / CTP:phosphocholine cytidylyltransferase, putative | chr4:8637790-8639371 FORWARD gb|BQ752812;	0.765	0.764	0.992	0.167
ta.9635.2.s1_a_at	11.3.6	lipid metabolism.Phospholipid synthesis.choline-phosphate cytidylyltransferase	Transcript	moderately similar to ( 261)AT4G15130| Symbols: | cholinephosphate cytidylyltransferase, putative / phosphorylcholine transferase, putative / CTP:phosphocholine cytidylyltransferase, putative | chr4:8637790-8639371 FORWARD gb|BJ222865;	0.169	1.254	0.137	1.153
ta.4726.1.s1_at	11.3.7	lipid metabolism.Phospholipid synthesis.cyclopropane-fatty-acyl-phospholipid synthase	Transcript	weakly similar to ( 122)AT3G23510| Symbols: | cyclopropane fatty acid synthase, putative / CPA-FA synthase, putative | chr3:8428078-8433166 FORWARD gb|BJ270709;	0.428	1.006	-0.647	-1.313
ta.8082.1.a1_at	11.3.7	lipid metabolism.Phospholipid synthesis.cyclopropane-fatty-acyl-phospholipid synthase	Transcript	weakly similar to ( 157)AT3G23510| Symbols: | cyclopropane fatty acid synthase, putative / CPA-FA synthase, putative | chr3:8428078-8433166 FORWARDCOG5048 VAR1 gb|BQ161248;	0.633	1.881	-0.566	-0.666
taaffx.24365.1.s1_at	11.3.7	lipid metabolism.Phospholipid synthesis.cyclopropane-fatty-acyl-phospholipid synthase	Transcript	very weakly similar to (96.7)AT3G23530| Symbols: | cyclopropane fatty acid synthase, putative / CPA-FA synthase, putative | chr3:8437479-8442604 FORWARD gb|CA720390;	-0.153	1.536	-0.548	-0.589
taaffx.92408.1.s1_at	11.3.7	lipid metabolism.Phospholipid synthesis.cyclopropane-fatty-acyl-phospholipid synthase	Transcript	moderately similar to ( 463)AT3G23510| Symbols: | cyclopropane fatty acid synthase, putative / CPA-FA synthase, putative | chr3:8428078-8433166 FORWARD gb|CF132877;	0.079	0.537	-0.028	-0.36
ta.8082.1.a1_x_at	11.3.7	lipid metabolism.Phospholipid synthesis.cyclopropane-fatty-acyl-phospholipid synthase	Transcript	weakly similar to ( 157)AT3G23510| Symbols: | cyclopropane fatty acid synthase, putative / CPA-FA synthase, putative | chr3:8428078-8433166 FORWARDCOG5048 VAR1 gb|BQ161248;	0.384	1.431	-0.849	-1.06
ta.9664.1.a1_at	11.3.7	lipid metabolism.Phospholipid synthesis.cyclopropane-fatty-acyl-phospholipid synthase	Transcript	weakly similar to ( 189)AT3G23510| Symbols: | cyclopropane fatty acid synthase, putative / CPA-FA synthase, putative | chr3:8428078-8433166 FORWARD gb|BQ483035;	-1.215	0.806	0.215	-1.261
taaffx.38877.1.s1_at	11.3.7	lipid metabolism.Phospholipid synthesis.cyclopropane-fatty-acyl-phospholipid synthase	Transcript	moderately similar to ( 240)AT3G23510| Symbols: | cyclopropane fatty acid synthase, putative / CPA-FA synthase, putative | chr3:8428078-8433166 FORWARD gb|BJ214411;	-1.124	0.471	-0.855	1.119
ta.7943.1.s1_at	11.3.7	lipid metabolism.Phospholipid synthesis.cyclopropane-fatty-acyl-phospholipid synthase	Transcript	moderately similar to ( 438)AT3G23510| Symbols: | cyclopropane fatty acid synthase, putative / CPA-FA synthase, putative | chr3:8428078-8433166 FORWARDVAR1 COG5048 COG5099 MopB_Res-Cmplx1_Nad11-M gb|CK159209;	-0.722	-1.024	0.098	-0.974
taaffx.30350.1.s1_at	11.3.7	lipid metabolism.Phospholipid synthesis.cyclopropane-fatty-acyl-phospholipid synthase	Transcript	weakly similar to ( 131)AT3G23470| Symbols: | cyclopropane-fatty-acyl-phospholipid synthase | chr3:8415572-8418127 FORWARD gb|CA625979;	0.142	-0.101	1.611	0.868
ta.9664.2.a1_at	11.3.7	lipid metabolism.Phospholipid synthesis.cyclopropane-fatty-acyl-phospholipid synthase	Transcript	very weakly similar to (85.5)AT3G23530| Symbols: | cyclopropane fatty acid synthase, putative / CPA-FA synthase, putative | chr3:8437479-8442604 FORWARD gb|CA633655;	-0.693	-0.861	1.41	1.037
taaffx.4884.1.s1_x_at	11.3.7	lipid metabolism.Phospholipid synthesis.cyclopropane-fatty-acyl-phospholipid synthase	Transcript	weakly similar to ( 152)AT3G23530| Symbols: | cyclopropane fatty acid synthase, putative / CPA-FA synthase, putative | chr3:8437479-8442604 FORWARD gb|CA729605;	0.755	1.471	1.208	-0.174
taaffx.29712.1.s1_at	11.3.7	lipid metabolism.Phospholipid synthesis.cyclopropane-fatty-acyl-phospholipid synthase	Transcript	very weakly similar to (96.7)AT3G23510| Symbols: | cyclopropane fatty acid synthase, putative / CPA-FA synthase, putative | chr3:8428078-8433166 FORWARD gb|CA636789;	1.285	-0.027	-0.244	2.048
taaffx.4884.1.s1_at	11.3.7	lipid metabolism.Phospholipid synthesis.cyclopropane-fatty-acyl-phospholipid synthase	Transcript	weakly similar to ( 152)AT3G23530| Symbols: | cyclopropane fatty acid synthase, putative / CPA-FA synthase, putative | chr3:8437479-8442604 FORWARD gb|CA729605;	0.461	0.322	0.988	-3.668
ta.21167.1.s1_at	11.3.8	lipid metabolism.Phospholipid synthesis.phosphatidylserine decarboxylase	Transcript	highly similar to ( 684)AT5G57190| Symbols: PSD2 | PSD2 (PHOSPHATIDYLSERINE DECARBOXYLASE 2); phosphatidylserine decarboxylase | chr5:23188757-23192590 REVERSE gb|CD452930;	0.063	0.083	-0.601	0.342
ta.30552.1.s1_s_at	11.4	lipid metabolism.TAG synthesis	Transcript	moderately similar to ( 313)AT2G19450| Symbols: AS11, ABX45, DGAT1, RDS1, ATDGAT, TAG1 | TAG1 (TRIACYLGLYCEROL BIOSYNTHESIS DEFECT 1); diacylglycerol O-acyltransferase | chr2:8433518-8436537 FORWARDVAR1 gb|BJ322102;	0.233	0.924	0.022	-0.072
ta.30552.1.s1_x_at	11.4	lipid metabolism.TAG synthesis	Transcript	moderately similar to ( 313)AT2G19450| Symbols: AS11, ABX45, DGAT1, RDS1, ATDGAT, TAG1 | TAG1 (TRIACYLGLYCEROL BIOSYNTHESIS DEFECT 1); diacylglycerol O-acyltransferase | chr2:8433518-8436537 FORWARDVAR1 gb|BJ322102;	0.204	0.063	-0.373	-0.342
taaffx.12381.1.s1_at	11.4	lipid metabolism.TAG synthesis	Transcript	moderately similar to ( 202)AT2G19450| Symbols: AS11, ABX45, DGAT1, RDS1, ATDGAT, TAG1 | TAG1 (TRIACYLGLYCEROL BIOSYNTHESIS DEFECT 1); diacylglycerol O-acyltransferase | chr2:8433518-8436537 FORWARD gb|BJ268713;	0.215	0.515	0.052	0.088
ta.27658.1.s1_at	11.4	lipid metabolism.TAG synthesis	Transcript	moderately similar to ( 261)AT2G19450| Symbols: AS11, ABX45, DGAT1, RDS1, ATDGAT, TAG1 | TAG1 (TRIACYLGLYCEROL BIOSYNTHESIS DEFECT 1); diacylglycerol O-acyltransferase | chr2:8433518-8436537 FORWARDVAR1 COG5048 gb|BT009528.1;	1.43	1.049	-0.772	0.023
ta.1203.1.s1_at	11.4	lipid metabolism.TAG synthesis	Transcript	weakly similar to ( 178)AT2G19450| Symbols: AS11, ABX45, DGAT1, RDS1, ATDGAT, TAG1 | TAG1 (TRIACYLGLYCEROL BIOSYNTHESIS DEFECT 1); diacylglycerol O-acyltransferase | chr2:8433518-8436537 FORWARD gb|BE515598;	2.174	1.359	-0.294	0.168
ta.5945.1.s1_at	11.4	lipid metabolism.TAG synthesis	Transcript	very weakly similar to (91.7)AT3G18570| Symbols: | glycine-rich protein / oleosin | chr3:6396078-6396578 REVERSE gb|CD920884;	4.084	1.265	0.096	-0.181
ta.21933.1.s1_a_at	11.4	lipid metabolism.TAG synthesis	Transcript	very weakly similar to (99.8)AT4G25140| Symbols: OLEO1 | OLEO1 (OLEOSIN1) | chr4:12900508-12901269 FORWARDweakly similar to ( 149)OLEO1_MAIZE gb|CD921530;	4.846	2.267	0.645	-0.067
ta.9384.2.s1_at	11.5	lipid metabolism.glyceral metabolism	Transcript	very weakly similar to (89.7)AT1G80460| Symbols: GLI1, NHO1 | NHO1 (NONHOST RESISTANCE TO P. S. PHASEOLICOLA 1); carbohydrate kinase | chr1:30251852-30253947 REVERSE gb|CA678297;	-0.506	0.131	-0.263	0.245
ta.9384.1.s1_at	11.5	lipid metabolism.glyceral metabolism	Transcript	highly similar to ( 547)AT1G80460| Symbols: GLI1, NHO1 | NHO1 (NONHOST RESISTANCE TO P. S. PHASEOLICOLA 1); carbohydrate kinase | chr1:30251852-30253947 REVERSE gb|BJ273392;	-0.572	0.503	-0.364	0.188
ta.5217.1.a1_a_at	11.5	lipid metabolism.glyceral metabolism	Transcript	moderately similar to ( 210)AT1G80460| Symbols: GLI1, NHO1 | NHO1 (NONHOST RESISTANCE TO P. S. PHASEOLICOLA 1); carbohydrate kinase | chr1:30251852-30253947 REVERSE gb|CA664686;	-0.449	0.315	-0.223	0.463
ta.9384.1.s1_x_at	11.5	lipid metabolism.glyceral metabolism	Transcript	highly similar to ( 547)AT1G80460| Symbols: GLI1, NHO1 | NHO1 (NONHOST RESISTANCE TO P. S. PHASEOLICOLA 1); carbohydrate kinase | chr1:30251852-30253947 REVERSE gb|BJ273392;	-0.607	0.675	-0.247	0.391
ta.7871.1.s1_x_at	11.5.2	lipid metabolism.glyceral metabolism.Glycerol-3-phosphate dehydrogenase (NAD+)	Transcript	moderately similar to ( 490)AT2G41540| Symbols: GPDHC1 | GPDHC1; glycerol-3-phosphate dehydrogenase (NAD+) | chr2:17333879-17335732 FORWARD gb|BQ752923;	0.48	1.192	0.002	-0.099
ta.7871.2.s1_a_at	11.5.2	lipid metabolism.glyceral metabolism.Glycerol-3-phosphate dehydrogenase (NAD+)	Transcript	weakly similar to ( 125)AT2G41540| Symbols: GPDHC1 | GPDHC1; glycerol-3-phosphate dehydrogenase (NAD+) | chr2:17333879-17335732 FORWARD gb|CA708151;	0.342	1.222	-0.265	0.346
ta.29616.2.s1_a_at	11.5.2	lipid metabolism.glyceral metabolism.Glycerol-3-phosphate dehydrogenase (NAD+)	Transcript	weakly similar to ( 146)AT2G41540| Symbols: GPDHC1 | GPDHC1; glycerol-3-phosphate dehydrogenase (NAD+) | chr2:17333879-17335732 FORWARD gb|CA639911;	-0.406	0.122	-0.245	0.412
ta.1580.1.a1_a_at	11.5.2	lipid metabolism.glyceral metabolism.Glycerol-3-phosphate dehydrogenase (NAD+)	Transcript	weakly similar to ( 184)AT5G40610| Symbols: | glycerol-3-phosphate dehydrogenase (NAD+) / GPDH | chr5:16282299-16284486 REVERSE gb|BE445787;	0.048	0.238	-0.014	-0.113
taaffx.105488.1.s1_at	11.5.2	lipid metabolism.glyceral metabolism.Glycerol-3-phosphate dehydrogenase (NAD+)	Transcript	moderately similar to ( 490)AT2G41540| Symbols: GPDHC1 | GPDHC1; glycerol-3-phosphate dehydrogenase (NAD+) | chr2:17333879-17335732 FORWARD gb|CA708095;	-0.007	1.139	0.558	1.983
taaffx.133036.1.s1_s_at	11.5.2	lipid metabolism.glyceral metabolism.Glycerol-3-phosphate dehydrogenase (NAD+)	Transcript	moderately similar to ( 304)AT3G07690| Symbols: | glycerol-3-phosphate dehydrogenase (NAD+) | chr3:2457238-2459384 FORWARD gb|AJ609883;	0.122	-1.124	0.07	-1.07
taaffx.69868.1.s1_at	11.5.2	lipid metabolism.glyceral metabolism.Glycerol-3-phosphate dehydrogenase (NAD+)	Transcript	very weakly similar to (97.4)AT2G40690| Symbols: SFD1, GLY1 | GLY1 (SUPPRESSOR OF FATTY ACID DESATURASE DEFICIENCY 1); glycerol-3-phosphate dehydrogenase (NAD+) | chr2:16981185-16983319 FORWARD gb|CA626309;	-0.229	-0.52	0.665	1.245
taaffx.3261.1.s1_at	11.5.3	lipid metabolism.glyceral metabolism.FAD-dependent glycerol-3-phosphate dehydrogenase	Transcript	moderately similar to ( 426)AT3G10370| Symbols: | glycerol-3-phosphate dehydrogenase, putative | chr3:3216507-3219032 FORWARD gb|CD906244;	0.385	0.905	-0.26	0.67
taaffx.3261.2.s1_at	11.5.3	lipid metabolism.glyceral metabolism.FAD-dependent glycerol-3-phosphate dehydrogenase	Transcript	very weakly similar to (95.1)AT3G10370| Symbols: | glycerol-3-phosphate dehydrogenase, putative | chr3:3216507-3219032 FORWARD gb|CA611384;	0.066	-0.626	0.79	0.306
ta.1282.2.s1_at	11.6	lipid metabolism.lipid transfer proteins etc	Transcript	weakly similar to ( 109)AT5G59320| Symbols: LTP3 | LTP3 (LIPID TRANSFER PROTEIN 3); lipid binding | chr5:23946277-23946718 FORWARDweakly similar to ( 135)NLTP3_HORVU gb|CD896324;	0.151	0.182	-0.232	-1.061
ta.1282.4.s1_at	11.6	lipid metabolism.lipid transfer proteins etc	Transcript	weakly similar to ( 109)AT5G59320| Symbols: LTP3 | LTP3 (LIPID TRANSFER PROTEIN 3); lipid binding | chr5:23946277-23946718 FORWARDweakly similar to ( 135)NLTP3_HORVU gb|CA635994;	0.227	0.354	-0.328	-0.714
ta.13070.1.s1_at	11.6	lipid metabolism.lipid transfer proteins etc	Transcript	weakly similar to ( 137)NLT41_HORVUCOG5048 VAR1 gb|CK151761;	0.773	0.529	-0.094	-0.519
ta.23917.3.s1_x_at	11.6	lipid metabolism.lipid transfer proteins etc	Transcript	very weakly similar to (82.8)AT5G59310| Symbols: LTP4 | LTP4 (LIPID TRANSFER PROTEIN 4); lipid binding | chr5:23942522-23942998 REVERSEweakly similar to ( 134)NLT41_HORVU gb|CN012788;	0.572	0.553	-0.077	-1.004
ta.13061.1.s1_at	11.6	lipid metabolism.lipid transfer proteins etc	Transcript	weakly similar to ( 114)NLTP_MAIZE gb|CA485709;	-0.448	-0.443	-1.454	-0.598
taaffx.98921.1.a1_at	11.6	lipid metabolism.lipid transfer proteins etc	Transcript	very weakly similar to (90.9)AT5G59310| Symbols: LTP4 | LTP4 (LIPID TRANSFER PROTEIN 4); lipid binding | chr5:23942522-23942998 REVERSEweakly similar to ( 145)NLT43_HORVU gb|CK215337;	0.566	0.371	0.273	-0.281
ta.1282.1.s1_x_at	11.6	lipid metabolism.lipid transfer proteins etc	Transcript	weakly similar to ( 103)AT5G59320| Symbols: LTP3 | LTP3 (LIPID TRANSFER PROTEIN 3); lipid binding | chr5:23946277-23946718 FORWARDweakly similar to ( 129)NLTP3_HORVU gb|AY226580.1;	0.091	0.035	0.47	-0.578
ta.1282.2.s1_x_at	11.6	lipid metabolism.lipid transfer proteins etc	Transcript	weakly similar to ( 109)AT5G59320| Symbols: LTP3 | LTP3 (LIPID TRANSFER PROTEIN 3); lipid binding | chr5:23946277-23946718 FORWARDweakly similar to ( 135)NLTP3_HORVU gb|CD896324;	0.188	0.237	0.016	-0.823
ta.1526.1.s1_x_at	11.6	lipid metabolism.lipid transfer proteins etc	Transcript	weakly similar to ( 103)AT5G59310| Symbols: LTP4 | LTP4 (LIPID TRANSFER PROTEIN 4); lipid binding | chr5:23942522-23942998 REVERSEweakly similar to ( 159)NLTP8_HORVU gb|AF334185.1;	0.114	0.472	0.237	-0.409
ta.1526.1.s1_at	11.6	lipid metabolism.lipid transfer proteins etc	Transcript	weakly similar to ( 103)AT5G59310| Symbols: LTP4 | LTP4 (LIPID TRANSFER PROTEIN 4); lipid binding | chr5:23942522-23942998 REVERSEweakly similar to ( 159)NLTP8_HORVU gb|AF334185.1;	0.161	0.561	0.531	-0.428
ta.13070.2.s1_x_at	11.6	lipid metabolism.lipid transfer proteins etc	Transcript	weakly similar to ( 112)NLT41_HORVU gb|CA630456;	0.358	0.195	0.972	-0.234
ta.20601.1.s1_at	11.6	lipid metabolism.lipid transfer proteins etc	Transcript	very weakly similar to ( 100)NLTP1_ORYSA gb|CA486487;	-0.12	2.616	0.016	0.422
ta.75.1.s1_at	11.6	lipid metabolism.lipid transfer proteins etc	Transcript	very weakly similar to (86.3)AT3G08770| Symbols: LTP6 | LTP6 (Lipid transfer protein 6); lipid binding | chr3:2664355-2664790 REVERSEmoderately similar to ( 209)NLTP1_HORVU gb|X05168.1;	-0.331	0.614	-0.032	1.001
ta.1282.3.s1_x_at	11.6	lipid metabolism.lipid transfer proteins etc	Transcript	weakly similar to ( 103)AT5G59320| Symbols: LTP3 | LTP3 (LIPID TRANSFER PROTEIN 3); lipid binding | chr5:23946277-23946718 FORWARDweakly similar to ( 125)NLTP3_HORVU gb|BQ804735;	0.075	0.038	-0.353	-1.084
ta.1337.1.s1_x_at	11.6	lipid metabolism.lipid transfer proteins etc	Transcript	very weakly similar to (99.4)NLTP3_HORVU gb|CK164223;	-0.787	-0.075	0.026	-0.999
taaffx.130058.1.s1_x_at	11.6	lipid metabolism.lipid transfer proteins etc	Transcript	very weakly similar to (88.6)AT5G59310| Symbols: LTP4 | LTP4 (LIPID TRANSFER PROTEIN 4); lipid binding | chr5:23942522-23942998 REVERSEweakly similar to ( 129)NLTP3_ORYSA gb|AJ611761;	-0.862	-0.421	-0.278	-0.081
ta.255.1.s1_at	11.6	lipid metabolism.lipid transfer proteins etc	Transcript	weakly similar to ( 103)AT5G59310| Symbols: LTP4 | LTP4 (LIPID TRANSFER PROTEIN 4); lipid binding | chr5:23942522-23942998 REVERSEweakly similar to ( 153)NLT41_HORVU gb|AF302788.1;	1.127	0.876	0.626	-0.027
ta.13070.2.s1_a_at	11.6	lipid metabolism.lipid transfer proteins etc	Transcript	weakly similar to ( 112)NLT41_HORVU gb|CA630456;	0.605	2.341	0.996	2.189
taaffx.106621.1.s1_at	11.6	lipid metabolism.lipid transfer proteins etc	Transcript	weakly similar to ( 122)NLTP1_ORYSA gb|CA714832;	2.196	1.609	1.304	0.225
ta.13751.1.s1_at	11.6	lipid metabolism.lipid transfer proteins etc	Transcript	very weakly similar to (90.9)AT5G59310| Symbols: LTP4 | LTP4 (LIPID TRANSFER PROTEIN 4); lipid binding | chr5:23942522-23942998 REVERSEweakly similar to ( 145)NLT41_HORVU gb|CK215090;	0.237	-0.06	0.01	-1.159
ta.24145.1.s1_at	11.6	lipid metabolism.lipid transfer proteins etc	Transcript	very weakly similar to (87.8)AT5G59310| Symbols: LTP4 | LTP4 (LIPID TRANSFER PROTEIN 4); lipid binding | chr5:23942522-23942998 REVERSEweakly similar to ( 129)NLTP3_ORYSA gb|BQ170585;	3.066	-0.024	2.35	1.188
taaffx.32251.1.s1_at	11.6	lipid metabolism.lipid transfer proteins etc	Transcript	weakly similar to ( 104)NLT43_HORVU gb|CA598178;	0.79	0.034	2.65	-1.694
taaffx.115102.1.s1_at	11.6	lipid metabolism.lipid transfer proteins etc	Transcript	very weakly similar to ( 100)AT5G59320| Symbols: LTP3 | LTP3 (LIPID TRANSFER PROTEIN 3); lipid binding | chr5:23946277-23946718 FORWARDweakly similar to ( 122)NLTP3_HORVU gb|CA619048;	3.342	-0.132	3.741	0.308
ta.28368.2.s1_at	11.6	lipid metabolism.lipid transfer proteins etc	Transcript	very weakly similar to (94.7)AT5G59320| Symbols: LTP3 | LTP3 (LIPID TRANSFER PROTEIN 3); lipid binding | chr5:23946277-23946718 FORWARDweakly similar to ( 142)NLTP3_ORYSA gb|CB307729;	-1.171	-0.908	-0.217	-0.342
taaffx.113185.2.s1_at	11.8	lipid metabolism.''exotics'' (steroids, squalene etc)	Transcript	very weakly similar to (82.8)AT5G58800| Symbols: | quinone reductase family protein | chr5:23763258-23764121 REVERSE gb|CA617420;	-0.084	-0.35	-0.562	0.227
taaffx.65370.1.s1_at	11.8	lipid metabolism.''exotics'' (steroids, squalene etc)	Transcript	very weakly similar to (91.7)AT2G03750| Symbols: | sulfotransferase family protein | chr2:1147965-1149020 REVERSE gb|BJ248877;	-0.312	0.225	0.212	0.131
ta.18940.1.s1_at	11.8	lipid metabolism.''exotics'' (steroids, squalene etc)	Transcript	weakly similar to ( 110)AT5G43690| Symbols: | sulfotransferase family protein | chr5:17563500-17564495 FORWARD gb|CA644581;	-0.162	-0.445	1.687	-0.503
taaffx.14024.1.a1_at	11.8	lipid metabolism.''exotics'' (steroids, squalene etc)	Transcript	weakly similar to ( 101)AT3G45080| Symbols: | sulfotransferase family protein | chr3:16499701-16500690 REVERSE gb|CD921499;	-0.054	-0.127	0.175	0.152
taaffx.119863.1.a1_at	11.8	lipid metabolism.''exotics'' (steroids, squalene etc)	Transcript	weakly similar to ( 138)AT5G43690| Symbols: | sulfotransferase family protein | chr5:17563500-17564495 FORWARD gb|BJ255130;	1.019	0.421	0.204	-1.143
ta.4273.1.s1_at	11.8	lipid metabolism.''exotics'' (steroids, squalene etc)	Transcript	weakly similar to ( 198)AT5G54500| Symbols: FQR1 | FQR1 (FLAVODOXIN-LIKE QUINONE REDUCTASE 1) | chr5:22141900-22143482 FORWARD gb|CN012883;	-0.235	0.352	0.123	-0.084
ta.26323.1.a1_at	11.8	lipid metabolism.''exotics'' (steroids, squalene etc)	Transcript	weakly similar to ( 162)AT5G42890| Symbols: | sterol carrier protein 2 (SCP-2) family protein | chr5:17211686-17213138 REVERSE gb|CD490702;	-0.966	1.292	1.292	-0.285
ta.25039.1.s1_x_at	11.8	lipid metabolism.''exotics'' (steroids, squalene etc)	Transcript	moderately similar to ( 265)AT1G27480| Symbols: | lecithin:cholesterol acyltransferase family protein / LACT family protein | chr1:9544594-9546155 FORWARD gb|BG907949;	-1.456	0.029	0.633	0.011
ta.2998.1.s1_a_at	11.8	lipid metabolism.''exotics'' (steroids, squalene etc)	Transcript	moderately similar to ( 234)AT4G36750| Symbols: | quinone reductase family protein | chr4:17324647-17326220 FORWARDVAR1 COG5048 gb|BJ320304;	-0.487	0.363	0.053	0.34
taaffx.74512.1.a1_at	11.8	lipid metabolism.''exotics'' (steroids, squalene etc)	Transcript	weakly similar to ( 143)AT1G74100| Symbols: | sulfotransferase family protein | chr1:27868150-27869166 REVERSE gb|BJ253532;	0.238	-0.097	0.662	-1.017
ta.20999.1.s1_at	11.8	lipid metabolism.''exotics'' (steroids, squalene etc)	Transcript	weakly similar to ( 148)AT3G45070| Symbols: | sulfotransferase family protein | chr3:16497363-16498334 REVERSE gb|CA639964;	-0.227	0.032	0.208	-0.159
ta.23833.4.s1_at	11.8	lipid metabolism.''exotics'' (steroids, squalene etc)	Transcript	weakly similar to ( 144)AT5G42890| Symbols: | sterol carrier protein 2 (SCP-2) family protein | chr5:17211686-17213138 REVERSE gb|BJ253088;	0.304	0.516	0.241	0.365
taaffx.50996.1.s1_at	11.8	lipid metabolism.''exotics'' (steroids, squalene etc)	Transcript	weakly similar to ( 171)AT5G07000| Symbols: | sulfotransferase family protein | chr5:2171652-2172695 REVERSE gb|CA732295;	-0.412	0.295	1.177	0.31
ta.25039.1.s1_a_at	11.8	lipid metabolism.''exotics'' (steroids, squalene etc)	Transcript	moderately similar to ( 265)AT1G27480| Symbols: | lecithin:cholesterol acyltransferase family protein / LACT family protein | chr1:9544594-9546155 FORWARD gb|BG907949;	-0.578	-0.397	1.009	-0.587
ta.14132.2.s1_x_at	11.8	lipid metabolism.''exotics'' (steroids, squalene etc)	Transcript	weakly similar to ( 197)AT4G27270| Symbols: | quinone reductase family protein | chr4:13661464-13663249 REVERSE gb|CK211101;	-0.747	0.048	0.883	0.047
ta.5484.3.a1_x_at	11.8	lipid metabolism.''exotics'' (steroids, squalene etc)	Transcript	weakly similar to ( 102)AT3G45080| Symbols: | sulfotransferase family protein | chr3:16499701-16500690 REVERSE gb|CA642781;	-0.111	1.038	-0.048	-0.492
taaffx.30984.1.s1_at	11.8	lipid metabolism.''exotics'' (steroids, squalene etc)	Transcript	weakly similar to ( 127)AT4G27270| Symbols: | quinone reductase family protein | chr4:13661464-13663249 REVERSE gb|CA620529;	-1.04	1.818	-1.125	0.321
ta.25039.2.s1_x_at	11.8	lipid metabolism.''exotics'' (steroids, squalene etc)	Transcript	weakly similar to ( 117)AT1G27480| Symbols: | lecithin:cholesterol acyltransferase family protein / LACT family protein | chr1:9544594-9546155 FORWARD gb|BJ261764;	-0.504	1.276	0.113	1.411
taaffx.84241.1.s1_at	11.8	lipid metabolism.''exotics'' (steroids, squalene etc)	Transcript	very weakly similar to ( 100)AT2G03750| Symbols: | sulfotransferase family protein | chr2:1147965-1149020 REVERSE gb|CA641763;	-0.298	0.944	0.335	1.181
taaffx.57827.1.s1_at	11.8	lipid metabolism.''exotics'' (steroids, squalene etc)	Transcript	weakly similar to ( 125)AT5G54500| Symbols: FQR1 | FQR1 (FLAVODOXIN-LIKE QUINONE REDUCTASE 1) | chr5:22141900-22143482 FORWARD gb|CA624723;	-0.323	2.234	0.136	1.808
ta.29471.1.s1_at	11.8	lipid metabolism.''exotics'' (steroids, squalene etc)	Transcript	very weakly similar to (99.4)AT4G26280| Symbols: | sulfotransferase family protein | chr4:13304730-13305731 REVERSE gb|CA639407;	-0.382	-1.459	1.04	-0.099
ta.14132.1.s1_x_at	11.8	lipid metabolism.''exotics'' (steroids, squalene etc)	Transcript	weakly similar to ( 162)AT5G54500| Symbols: FQR1 | FQR1 (FLAVODOXIN-LIKE QUINONE REDUCTASE 1) | chr5:22141900-22143482 FORWARD gb|BQ803864;	-0.522	-0.825	0.465	0.015
ta.14435.1.s1_at	11.8	lipid metabolism.''exotics'' (steroids, squalene etc)	Transcript	moderately similar to ( 310)AT5G54500| Symbols: FQR1 | FQR1 (FLAVODOXIN-LIKE QUINONE REDUCTASE 1) | chr5:22141900-22143482 FORWARD gb|BU099502;	-0.811	-0.324	-0.059	0.054
taaffx.91891.1.a1_at	11.8	lipid metabolism.''exotics'' (steroids, squalene etc)	Transcript	weakly similar to ( 153)AT4G27270| Symbols: | quinone reductase family protein | chr4:13661464-13663249 REVERSE gb|BJ294874;	0.532	-0.791	0.609	-0.188
taaffx.113185.1.s1_s_at	11.8	lipid metabolism.''exotics'' (steroids, squalene etc)	Transcript	very weakly similar to (81.6)AT5G54500| Symbols: FQR1 | FQR1 (FLAVODOXIN-LIKE QUINONE REDUCTASE 1) | chr5:22141900-22143482 FORWARD gb|CA618922;	-0.197	-1.005	-0.261	-0.482
ta.3608.1.s1_at	11.8	lipid metabolism.''exotics'' (steroids, squalene etc)	Transcript	moderately similar to ( 229)AT1G18590| Symbols: | sulfotransferase family protein | chr1:6398626-6399666 FORWARDVAR1 COG5048 gb|CK153732;	-1.092	-0.872	0.442	-0.461
taaffx.81967.1.s1_at	11.8	lipid metabolism.''exotics'' (steroids, squalene etc)	Transcript	moderately similar to ( 205)AT4G27270| Symbols: | quinone reductase family protein | chr4:13661464-13663249 REVERSE gb|CD453810;	0.496	-2.307	-1.527	0.561
ta.5484.1.a1_a_at	11.8	lipid metabolism.''exotics'' (steroids, squalene etc)	Transcript	very weakly similar to ( 100)AT4G26280| Symbols: | sulfotransferase family protein | chr4:13304730-13305731 REVERSE gb|CA671571;	0.511	-0.45	1.337	1.778
ta.9392.1.s1_a_at	11.8	lipid metabolism.''exotics'' (steroids, squalene etc)	Transcript	weakly similar to ( 174)AT1G76150| Symbols: | maoC-like dehydratase domain-containing protein | chr1:28580130-28582531 REVERSE gb|BQ161576;	1.335	1.071	0.477	0.411
ta.9392.2.a1_at	11.8	lipid metabolism.''exotics'' (steroids, squalene etc)	Transcript	weakly similar to ( 174)AT1G76150| Symbols: | maoC-like dehydratase domain-containing protein | chr1:28580130-28582531 REVERSE gb|BQ166029;	1.18	0.994	0.806	0.424
ta.9392.1.s1_x_at	11.8	lipid metabolism.''exotics'' (steroids, squalene etc)	Transcript	weakly similar to ( 174)AT1G76150| Symbols: | maoC-like dehydratase domain-containing protein | chr1:28580130-28582531 REVERSE gb|BQ161576;	1.193	0.937	0.301	0.227
ta.9392.3.s1_x_at	11.8	lipid metabolism.''exotics'' (steroids, squalene etc)	Transcript	weakly similar to ( 113)AT1G76150| Symbols: | maoC-like dehydratase domain-containing protein | chr1:28580130-28582531 REVERSE gb|CA681486;	0.549	1.907	-0.308	1.059
ta.25039.2.s1_at	11.8	lipid metabolism.''exotics'' (steroids, squalene etc)	Transcript	weakly similar to ( 117)AT1G27480| Symbols: | lecithin:cholesterol acyltransferase family protein / LACT family protein | chr1:9544594-9546155 FORWARD gb|BJ261764;	1.761	-3.079	0.816	-2.053
ta.5484.1.a1_x_at	11.8	lipid metabolism.''exotics'' (steroids, squalene etc)	Transcript	very weakly similar to ( 100)AT4G26280| Symbols: | sulfotransferase family protein | chr4:13304730-13305731 REVERSE gb|CA671571;	0.223	-1.794	1.298	-0.255
ta.27156.1.s1_at	11.8	lipid metabolism.''exotics'' (steroids, squalene etc)	Transcript	weakly similar to ( 145)AT5G07010| Symbols: | sulfotransferase family protein | chr5:2174961-2176040 REVERSE gb|BT009507.1;	0.493	-2.059	0.713	-2.351
ta.9392.3.s1_at	11.8	lipid metabolism.''exotics'' (steroids, squalene etc)	Transcript	weakly similar to ( 113)AT1G76150| Symbols: | maoC-like dehydratase domain-containing protein | chr1:28580130-28582531 REVERSE gb|CA681486;	0.265	-2.137	1.083	-0.663
taaffx.78887.1.s1_at	11.8	lipid metabolism.''exotics'' (steroids, squalene etc)	Transcript	weakly similar to ( 105)AT5G07010| Symbols: | sulfotransferase family protein | chr5:2174961-2176040 REVERSE gb|CA725154;	-0.451	-2.253	2.457	-1.416
taaffx.57408.1.s1_at	11.8	lipid metabolism.''exotics'' (steroids, squalene etc)	Transcript	very weakly similar to (87.0)AT1G13430| Symbols: | sulfotransferase family protein | chr1:4606527-4607582 FORWARD gb|CA630676;	-1.187	-3.66	0.713	0.382
taaffx.91529.1.s1_at	11.8	lipid metabolism.''exotics'' (steroids, squalene etc)	Transcript	moderately similar to ( 316)AT5G54500| Symbols: FQR1 | FQR1 (FLAVODOXIN-LIKE QUINONE REDUCTASE 1) | chr5:22141900-22143482 FORWARD gb|BJ319660;	0.517	-2.582	0.926	-1.831
ta.30219.1.s1_at	11.8	lipid metabolism.''exotics'' (steroids, squalene etc)	Transcript	moderately similar to ( 216)AT1G74100| Symbols: | sulfotransferase family protein | chr1:27868150-27869166 REVERSE VAR1 COG5048 gb|CK197004;	-0.574	-2.155	1.379	-1.052
ta.18518.1.s1_at	11.8	lipid metabolism.''exotics'' (steroids, squalene etc)	Transcript	weakly similar to ( 153)AT3G45070| Symbols: | sulfotransferase family protein | chr3:16497363-16498334 REVERSE gb|BT009563.1;	0.406	-1.155	0.337	-1.595
ta.10675.1.a1_at	11.8	lipid metabolism.''exotics'' (steroids, squalene etc)	Transcript	very weakly similar to (92.4)AT3G45070| Symbols: | sulfotransferase family protein | chr3:16497363-16498334 REVERSEVAR1 gb|CK153822;	-0.55	-0.031	0.768	-2.693
ta.16460.1.s1_at	11.8	lipid metabolism.''exotics'' (steroids, squalene etc)	Transcript	weakly similar to ( 105)AT4G27270| Symbols: | quinone reductase family protein | chr4:13661464-13663249 REVERSE gb|CA606709;	1.334	-0.737	1.137	-0.362
taaffx.57408.1.s1_s_at	11.8	lipid metabolism.''exotics'' (steroids, squalene etc)	Transcript	very weakly similar to (87.0)AT1G13430| Symbols: | sulfotransferase family protein | chr1:4606527-4607582 FORWARD gb|CA630676;	0.423	-1.431	2.646	-0.292
taaffx.85808.1.s1_at	11.8	lipid metabolism.''exotics'' (steroids, squalene etc)	Transcript	weakly similar to ( 105)AT5G54500| Symbols: FQR1 | FQR1 (FLAVODOXIN-LIKE QUINONE REDUCTASE 1) | chr5:22141900-22143482 FORWARD gb|CA623189;	1.917	-0.675	0.976	-1.315
ta.26210.1.a1_at	11.8	lipid metabolism.''exotics'' (steroids, squalene etc)	Transcript	weakly similar to ( 112)AT1G13430| Symbols: | sulfotransferase family protein | chr1:4606527-4607582 FORWARD gb|CD452797;	-1.091	-1.299	-0.641	-0.207
ta.1016.1.s1_at	11.8	lipid metabolism.''exotics'' (steroids, squalene etc)	Transcript	weakly similar to ( 109)AT5G07010| Symbols: | sulfotransferase family protein | chr5:2174961-2176040 REVERSE gb|CA648287;	-1.22	-0.71	-0.131	-0.052
taaffx.16367.1.s1_at	11.8	lipid metabolism.''exotics'' (steroids, squalene etc)	Transcript	weakly similar to ( 129)AT1G74100| Symbols: | sulfotransferase family protein | chr1:27868150-27869166 REVERSE gb|BE493623;	-1.963	-2.834	0.338	-0.753
taaffx.22421.1.s1_at	11.8.1	lipid metabolism.''exotics'' (steroids, squalene etc).sphingolipids	Transcript	highly similar to ( 600)AT5G23450| Symbols: ATLCBK1 | ATLCBK1 (A. THALIANA LONG-CHAIN BASE (LCB) KINASE 1); diacylglycerol kinase | chr5:7905181-7908963 REVERSE gb|BQ245262;	0.078	0.558	-0.048	0.589
ta.16754.1.s1_at	11.8.1	lipid metabolism.''exotics'' (steroids, squalene etc).sphingolipids	Transcript	weakly similar to ( 112)AT4G21540| Symbols: | diacylglycerol kinase | chr4:11460715-11462368 FORWARD gb|CA611907;	-0.026	0.51	-0.179	-0.417
ta.26017.1.a1_at	11.8.1	lipid metabolism.''exotics'' (steroids, squalene etc).sphingolipids	Transcript	moderately similar to ( 225)AT1G13580| Symbols: LAG13 | LAG13 (LAG1 LONGEVITY ASSURANCE HOMOLOG 3) | chr1:4645003-4646762 REVERSEmoderately similar to ( 233)ASCL1_ORYSA gb|CK212016;	-0.459	-0.168	-0.091	0.047
taaffx.68961.1.s1_at	11.8.1	lipid metabolism.''exotics'' (steroids, squalene etc).sphingolipids	Transcript	moderately similar to ( 304)AT5G23450| Symbols: ATLCBK1 | ATLCBK1 (A. THALIANA LONG-CHAIN BASE (LCB) KINASE 1); diacylglycerol kinase | chr5:7905181-7908963 REVERSE gb|BJ302431;	-0.004	-0.025	-1.021	0.906
taaffx.129055.1.s1_at	11.8.1	lipid metabolism.''exotics'' (steroids, squalene etc).sphingolipids	Transcript	moderately similar to ( 299)AT1G07380| Symbols: | ceramidase family protein | chr1:2264827-2268304 REVERSEVAR1 COG5048 gb|CK161403;	-0.089	0.383	-0.509	0.232
taaffx.30104.1.s1_at	11.8.1	lipid metabolism.''exotics'' (steroids, squalene etc).sphingolipids	Transcript	weakly similar to ( 116)AT4G22330| Symbols: ATCES1 | ATCES1; catalytic | chr4:11798495-11799561 FORWARD gb|CA628580;	0.014	-0.585	-0.552	0.527
ta.4296.1.s1_at	11.8.1	lipid metabolism.''exotics'' (steroids, squalene etc).sphingolipids	Transcript	moderately similar to ( 284)AT2G38010| Symbols: | ceramidase family protein | chr2:15913940-15916945 FORWARDVAR1 gb|CD908406;	-0.172	-0.026	-0.225	-0.077
ta.27253.1.s1_at	11.8.1	lipid metabolism.''exotics'' (steroids, squalene etc).sphingolipids	Transcript	weakly similar to ( 169)AT1G69640| Symbols: | acid phosphatase, putative | chr1:26197596-26199129 REVERSE gb|CA649196;	0.301	0.52	0.255	0.889
ta.10247.1.a1_at	11.8.1	lipid metabolism.''exotics'' (steroids, squalene etc).sphingolipids	Transcript	moderately similar to ( 213)AT4G04930| Symbols: DES-1-LIKE | DES-1-LIKE (fatty acid desaturase 1-like); oxidoreductase | chr4:2509234-2510916 FORWARD gb|BJ253765;	-0.08	0.253	0.378	0.291
ta.4303.1.s1_at	11.8.1	lipid metabolism.''exotics'' (steroids, squalene etc).sphingolipids	Transcript	moderately similar to ( 298)AT1G69640| Symbols: | acid phosphatase, putative | chr1:26197596-26199129 REVERSE gb|BQ169124;	0.03	0.11	0.288	0.105
ta.16999.1.s1_at	11.8.1	lipid metabolism.''exotics'' (steroids, squalene etc).sphingolipids	Transcript	moderately similar to ( 206)AT1G69640| Symbols: | acid phosphatase, putative | chr1:26197596-26199129 REVERSE gb|CA648819;	0.527	0.46	0.304	0.323
ta.11571.1.a1_at	11.8.1	lipid metabolism.''exotics'' (steroids, squalene etc).sphingolipids	Transcript	very weakly similar to (80.9)AT5G23450| Symbols: ATLCBK1 | ATLCBK1 (A. THALIANA LONG-CHAIN BASE (LCB) KINASE 1); diacylglycerol kinase | chr5:7905181-7908963 REVERSE gb|BQ170376;	0.003	-0.014	0.183	0.05
ta.16999.1.s1_x_at	11.8.1	lipid metabolism.''exotics'' (steroids, squalene etc).sphingolipids	Transcript	moderately similar to ( 206)AT1G69640| Symbols: | acid phosphatase, putative | chr1:26197596-26199129 REVERSE gb|CA648819;	0.65	0.409	0.825	0.194
ta.10247.2.s1_at	11.8.1	lipid metabolism.''exotics'' (steroids, squalene etc).sphingolipids	Transcript	moderately similar to ( 331)AT4G04930| Symbols: DES-1-LIKE | DES-1-LIKE (fatty acid desaturase 1-like); oxidoreductase | chr4:2509234-2510916 FORWARD gb|BJ316646;	-0.118	0.049	0.219	0.282
ta.27279.1.s1_at	11.8.1	lipid metabolism.''exotics'' (steroids, squalene etc).sphingolipids	Transcript	weakly similar to ( 154)AT1G69640| Symbols: | acid phosphatase, putative | chr1:26197596-26199129 REVERSE gb|BT009316.1;	-1.356	0.537	0.473	0.164
ta.11773.1.s1_at	11.8.1	lipid metabolism.''exotics'' (steroids, squalene etc).sphingolipids	Transcript	weakly similar to ( 189)AT1G27980| Symbols: | pyridoxal-dependent decarboxylase family protein | chr1:9748799-9752605 FORWARDmoderately similar to ( 202)SGPL_ORYSACOG5048 VAR1 gb|CK205492;	0.06	0.316	0.237	0.542
ta.11773.2.s1_at	11.8.1	lipid metabolism.''exotics'' (steroids, squalene etc).sphingolipids	Transcript	weakly similar to ( 105)AT1G27980| Symbols: | pyridoxal-dependent decarboxylase family protein | chr1:9748799-9752605 FORWARDweakly similar to ( 110)SGPL_ORYSA gb|CA610745;	0.699	0.559	0.477	0.764
ta.29228.1.s1_at	11.8.1	lipid metabolism.''exotics'' (steroids, squalene etc).sphingolipids	Transcript	weakly similar to ( 124)AT5G23450| Symbols: ATLCBK1 | ATLCBK1 (A. THALIANA LONG-CHAIN BASE (LCB) KINASE 1); diacylglycerol kinase | chr5:7905181-7908963 REVERSE gb|CA653745;	-0.149	0.777	-0.405	1.187
taaffx.83743.1.s1_at	11.8.1	lipid metabolism.''exotics'' (steroids, squalene etc).sphingolipids	Transcript	weakly similar to ( 166)AT3G06060| Symbols: | short-chain dehydrogenase/reductase (SDR) family protein | chr3:1828302-1830166 REVERSE gb|CA652505;	-0.166	0.767	-0.104	0.741
ta.5146.1.s1_at	11.8.1	lipid metabolism.''exotics'' (steroids, squalene etc).sphingolipids	Transcript	weakly similar to ( 115)AT4G36480| Symbols: LCB1, EMB2779, FBR11, ATLCB1 | ATLCB1 (LONG-CHAIN BASE1); serine C-palmitoyltransferase | chr4:17218601-17221127 FORWARD gb|CA644874;	-0.122	0.723	0.457	0.929
ta.11773.2.s1_a_at	11.8.1	lipid metabolism.''exotics'' (steroids, squalene etc).sphingolipids	Transcript	weakly similar to ( 105)AT1G27980| Symbols: | pyridoxal-dependent decarboxylase family protein | chr1:9748799-9752605 FORWARDweakly similar to ( 110)SGPL_ORYSA gb|CA610745;	-0.077	0.792	-0.857	1.333
taaffx.117375.1.s1_at	11.8.1	lipid metabolism.''exotics'' (steroids, squalene etc).sphingolipids	Transcript	weakly similar to ( 101)AT2G46210| Symbols: | delta-8 sphingolipid desaturase, putative | chr2:18984615-18985964 FORWARD gb|BQ605802;	0.401	1.262	0.415	2.557
taaffx.94898.1.s1_at	11.8.1	lipid metabolism.''exotics'' (steroids, squalene etc).sphingolipids	Transcript	moderately similar to ( 227)AT2G34770| Symbols: FAH1 | FAH1 (FATTY ACID HYDROXYLASE 1); catalytic | chr2:14673855-14675140 FORWARD gb|CK214436;	-0.577	-0.71	-0.487	-0.404
taaffx.94898.2.s1_s_at	11.8.1	lipid metabolism.''exotics'' (steroids, squalene etc).sphingolipids	Transcript	moderately similar to ( 224)AT2G34770| Symbols: FAH1 | FAH1 (FATTY ACID HYDROXYLASE 1); catalytic | chr2:14673855-14675140 FORWARD gb|CK213057;	-0.388	-0.625	-0.356	-0.382
ta.207.1.s1_at	11.8.1	lipid metabolism.''exotics'' (steroids, squalene etc).sphingolipids	Transcript	moderately similar to ( 479)AT2G46210| Symbols: | delta-8 sphingolipid desaturase, putative | chr2:18984615-18985964 FORWARD gb|AF031194.1;	-0.355	-1.526	-0.35	-0.916
ta.7652.1.s1_at	11.8.1	lipid metabolism.''exotics'' (steroids, squalene etc).sphingolipids	Transcript	moderately similar to ( 354)AT4G22330| Symbols: ATCES1 | ATCES1; catalytic | chr4:11798495-11799561 FORWARDVAR1 gb|CK207308;	0.086	-0.486	-0.376	-0.183
ta.25624.1.a1_at	11.8.1	lipid metabolism.''exotics'' (steroids, squalene etc).sphingolipids	Transcript	weakly similar to ( 103)AT4G21540| Symbols: | diacylglycerol kinase | chr4:11460715-11462368 FORWARDCOG5048 gb|CD373437;	-0.135	-0.101	-0.002	-0.609
ta.16999.2.s1_x_at	11.8.1	lipid metabolism.''exotics'' (steroids, squalene etc).sphingolipids	Transcript	weakly similar to ( 111)AT1G69640| Symbols: | acid phosphatase, putative | chr1:26197596-26199129 REVERSE gb|CA616672;	0.25	-0.421	1.092	0.416
ta.16999.3.s1_at	11.8.1	lipid metabolism.''exotics'' (steroids, squalene etc).sphingolipids	Transcript	weakly similar to ( 179)AT1G69640| Symbols: | acid phosphatase, putative | chr1:26197596-26199129 REVERSE gb|CA661271;	0.339	1.597	1.083	0.968
ta.16999.1.s1_a_at	11.8.1	lipid metabolism.''exotics'' (steroids, squalene etc).sphingolipids	Transcript	moderately similar to ( 206)AT1G69640| Symbols: | acid phosphatase, putative | chr1:26197596-26199129 REVERSE gb|CA648819;	0.711	0.85	0.352	0.6
taaffx.14219.1.s1_at	11.8.1	lipid metabolism.''exotics'' (steroids, squalene etc).sphingolipids	Transcript	moderately similar to ( 364)AT2G34770| Symbols: FAH1 | FAH1 (FATTY ACID HYDROXYLASE 1); catalytic | chr2:14673855-14675140 FORWARD gb|BJ319786;	-0.943	-0.651	-0.607	-2.113
ta.16999.2.s1_at	11.8.1	lipid metabolism.''exotics'' (steroids, squalene etc).sphingolipids	Transcript	weakly similar to ( 111)AT1G69640| Symbols: | acid phosphatase, putative | chr1:26197596-26199129 REVERSE gb|CA616672;	0.314	-0.22	2.009	-1.999
ta.7228.1.s1_at	11.8.1	lipid metabolism.''exotics'' (steroids, squalene etc).sphingolipids	Transcript	moderately similar to ( 223)AT1G13580| Symbols: LAG13 | LAG13 (LAG1 LONGEVITY ASSURANCE HOMOLOG 3) | chr1:4645003-4646762 REVERSEweakly similar to ( 188)ASCL2_ORYSAVAR1 gb|BQ166721;	-0.96	-0.862	-0.651	-0.87
taaffx.129055.2.s1_at	11.8.1.1	lipid metabolism.''exotics'' (steroids, squalene etc).sphingolipids.ceramidase	Transcript	weakly similar to ( 167)AT1G07380| Symbols: | ceramidase family protein | chr1:2264827-2268304 REVERSE gb|CA612866;	0.974	1.094	-0.559	2.42
ta.2702.1.s1_at	11.8.1.2	lipid metabolism.''exotics'' (steroids, squalene etc).sphingolipids.serine C-palmitoyltransferase	Transcript	moderately similar to ( 468)AT5G23670| Symbols: LCB2 | LCB2 (Serine palmitoyltransferase LCB2 (long chain base) subunit gene); serine C-palmitoyltransferase | chr5:7981892-7985040 FORWARDVAR1 gb|CA741402;	-0.197	-0.279	-0.587	-0.3
ta.25251.1.s1_at	11.8.10	lipid metabolism.'exotics' (steroids, squalene etc).phosphatidylcholinesterol O-acyltransferase	Transcript	highly similar to ( 597)AT5G13640| Symbols: ATPDAT | ATPDAT (Arabidopsis thaliana phospholipid:diacylglycerol acyltransferase); phosphatidylcholine-sterol O-acyltransferase | chr5:4393532-4397216 FORWARD gb|CD373624;	0.026	0.229	-0.438	0.381
taaffx.110539.2.s1_at	11.8.10	lipid metabolism.'exotics' (steroids, squalene etc).phosphatidylcholinesterol O-acyltransferase	Transcript	weakly similar to ( 167)AT4G19860| Symbols: | lecithin:cholesterol acyltransferase family protein / LACT family protein | chr4:10777665-10780270 REVERSE gb|CA664200;	-0.26	-0.796	-1.045	0.818
ta.10293.1.a1_s_at	11.8.10	lipid metabolism.'exotics' (steroids, squalene etc).phosphatidylcholinesterol O-acyltransferase	Transcript	moderately similar to ( 209)AT4G19860| Symbols: | lecithin:cholesterol acyltransferase family protein / LACT family protein | chr4:10777665-10780270 REVERSE gb|BJ244236;	0.723	0.469	-0.436	0.302
taaffx.110539.1.s1_s_at	11.8.10	lipid metabolism.'exotics' (steroids, squalene etc).phosphatidylcholinesterol O-acyltransferase	Transcript	moderately similar to ( 342)AT4G19860| Symbols: | lecithin:cholesterol acyltransferase family protein / LACT family protein | chr4:10777665-10780270 REVERSE gb|CA657948;	0.686	0.906	-1.998	1.288
taaffx.85532.1.s1_at	11.8.10	lipid metabolism.'exotics' (steroids, squalene etc).phosphatidylcholinesterol O-acyltransferase	Transcript	weakly similar to ( 109)AT5G13640| Symbols: ATPDAT | ATPDAT (Arabidopsis thaliana phospholipid:diacylglycerol acyltransferase); phosphatidylcholine-sterol O-acyltransferase | chr5:4393532-4397216 FORWARD gb|CA621932;	0.123	0.33	0.955	-0.806
taaffx.64652.1.s1_at	11.8.10	lipid metabolism.'exotics' (steroids, squalene etc).phosphatidylcholinesterol O-acyltransferase	Transcript	weakly similar to ( 109)AT1G27480| Symbols: | lecithin:cholesterol acyltransferase family protein / LACT family protein | chr1:9544594-9546155 FORWARD gb|BJ283237;	-0.942	-0.394	0.67	-3.688
ta.12919.1.a1_at	11.8.10	lipid metabolism.'exotics' (steroids, squalene etc).phosphatidylcholinesterol O-acyltransferase	Transcript	weakly similar to ( 122)AT5G13640| Symbols: ATPDAT | ATPDAT (Arabidopsis thaliana phospholipid:diacylglycerol acyltransferase); phosphatidylcholine-sterol O-acyltransferase | chr5:4393532-4397216 FORWARD gb|CD491486;	1.312	-1.012	3.23	-0.086
taaffx.85949.1.s1_at	11.8.10	lipid metabolism.'exotics' (steroids, squalene etc).phosphatidylcholinesterol O-acyltransferase	Transcript	weakly similar to ( 109)AT5G13640| Symbols: ATPDAT | ATPDAT (Arabidopsis thaliana phospholipid:diacylglycerol acyltransferase); phosphatidylcholine-sterol O-acyltransferase | chr5:4393532-4397216 FORWARD gb|CA618181;	1.555	-0.166	1.495	0.248
ta.21211.1.s1_at	11.8.2	lipid metabolism.''exotics'' (steroids, squalene etc).methylsterol monooxygenase	Transcript	moderately similar to ( 305)AT4G12110| Symbols: ATSMO1, ATSMO1-1, SMO1-1 | SMO1-1 (STEROL-4ALPHA-METHYL OXIDASE 1-1); catalytic | chr4:7254191-7255998 FORWARD gb|CA603347;	-0.179	0.496	-0.2	-0.027
ta.14436.1.s1_x_at	11.8.2	lipid metabolism.''exotics'' (steroids, squalene etc).methylsterol monooxygenase	Transcript	moderately similar to ( 228)AT2G29390| Symbols: ATSMO2, SMO2-1 | SMO2-1 (sterol 4-alpha-methyl-oxidase 1) | chr2:12617835-12619006 REVERSE gb|CK193804;	-0.417	-0.153	-0.458	-0.263
ta.14436.1.s1_s_at	11.8.2	lipid metabolism.''exotics'' (steroids, squalene etc).methylsterol monooxygenase	Transcript	moderately similar to ( 228)AT2G29390| Symbols: ATSMO2, SMO2-1 | SMO2-1 (sterol 4-alpha-methyl-oxidase 1) | chr2:12617835-12619006 REVERSE gb|CK193804;	-0.432	-0.094	-0.316	-0.297
ta.14436.2.s1_x_at	11.8.2	lipid metabolism.''exotics'' (steroids, squalene etc).methylsterol monooxygenase	Transcript	weakly similar to ( 162)AT2G29390| Symbols: ATSMO2, SMO2-1 | SMO2-1 (sterol 4-alpha-methyl-oxidase 1) | chr2:12617835-12619006 REVERSE gb|CA636332;	-0.368	0.038	0.027	0.189
ta.14436.2.s1_a_at	11.8.2	lipid metabolism.''exotics'' (steroids, squalene etc).methylsterol monooxygenase	Transcript	weakly similar to ( 162)AT2G29390| Symbols: ATSMO2, SMO2-1 | SMO2-1 (sterol 4-alpha-methyl-oxidase 1) | chr2:12617835-12619006 REVERSE gb|CA636332;	-0.446	0.663	0.323	0.235
taaffx.59462.1.s1_at	11.8.2	lipid metabolism.''exotics'' (steroids, squalene etc).methylsterol monooxygenase	Transcript	weakly similar to ( 107)AT4G12110| Symbols: ATSMO1, ATSMO1-1, SMO1-1 | SMO1-1 (STEROL-4ALPHA-METHYL OXIDASE 1-1); catalytic | chr4:7254191-7255998 FORWARD gb|CA600120;	-0.998	-1.34	0.519	-1.326
ta.13232.1.s1_at	11.8.2	lipid metabolism.''exotics'' (steroids, squalene etc).methylsterol monooxygenase	Transcript	weakly similar to ( 156)AT4G22756| Symbols: ATSMO1-2, ATSMO1, SMO1, SMO1-2 | SMO1-2 (STEROL C4-METHYL OXIDASE); catalytic | chr4:11955135-11956706 REVERSE gb|CA620054;	0.895	0.204	1.058	-0.912
taaffx.120395.1.s1_at	11.8.2	lipid metabolism.''exotics'' (steroids, squalene etc).methylsterol monooxygenase	Transcript	weakly similar to ( 133)AT4G12110| Symbols: ATSMO1, ATSMO1-1, SMO1-1 | SMO1-1 (STEROL-4ALPHA-METHYL OXIDASE 1-1); catalytic | chr4:7254191-7255998 FORWARD gb|CA632870;	0.717	-0.669	1.199	-0.21
ta.13720.1.s1_at	11.8.2	lipid metabolism.''exotics'' (steroids, squalene etc).methylsterol monooxygenase	Transcript	weakly similar to ( 189)AT4G12110| Symbols: ATSMO1, ATSMO1-1, SMO1-1 | SMO1-1 (STEROL-4ALPHA-METHYL OXIDASE 1-1); catalytic | chr4:7254191-7255998 FORWARD gb|BQ295351;	-1.737	-0.029	-0.2	-0.765
ta.17157.1.s1_at	11.8.2	lipid metabolism.''exotics'' (steroids, squalene etc).methylsterol monooxygenase	Transcript	weakly similar to ( 151)AT4G22756| Symbols: ATSMO1-2, ATSMO1, SMO1, SMO1-2 | SMO1-2 (STEROL C4-METHYL OXIDASE); catalytic | chr4:11955135-11956706 REVERSE gb|CA618261;	-1.409	-0.98	-1.384	-2.032
ta.7371.1.s1_a_at	11.8.4	lipid metabolism.''exotics'' (steroids, squalene etc).3-beta hydroxysteroid dehydrogenase/isomerase	Transcript	moderately similar to ( 205)AT2G26260| Symbols: AT3BETAHSD/D2 | AT3BETAHSD/D2 (3BETA-HYDROXYSTEROID-DEHYDROGENASE/DECARBOXYLASE ISOFORM 2); 3-beta-hydroxy-delta5-steroid dehydrogenase | chr2:11185664-11189950 FORWARD gb|BJ266697;	-0.117	0.111	-0.595	0.309
ta.2850.1.s1_at	11.8.4	lipid metabolism.''exotics'' (steroids, squalene etc).3-beta hydroxysteroid dehydrogenase/isomerase	Transcript	moderately similar to ( 260)AT2G26260| Symbols: AT3BETAHSD/D2 | AT3BETAHSD/D2 (3BETA-HYDROXYSTEROID-DEHYDROGENASE/DECARBOXYLASE ISOFORM 2); 3-beta-hydroxy-delta5-steroid dehydrogenase | chr2:11185664-11189950 FORWARD gb|BQ487328;	-0.344	0.011	-0.348	-0.131
ta.2850.2.s1_at	11.8.4	lipid metabolism.''exotics'' (steroids, squalene etc).3-beta hydroxysteroid dehydrogenase/isomerase	Transcript	weakly similar to ( 155)AT1G47290| Symbols: AT3BETAHSD/D1 | AT3BETAHSD/D1 (3BETA-HYDROXYSTEROID-DEHYDROGENASE/DECARBOXYLASE ISOFORM 1); 3-beta-hydroxy-delta5-steroid dehydrogenase | chr1:17338561-17341470 FORWARD gb|BE213515;	-1.655	0.128	0.819	1.411
ta.8134.2.s1_at	11.8.4	lipid metabolism.''exotics'' (steroids, squalene etc).3-beta hydroxysteroid dehydrogenase/isomerase	Transcript	weakly similar to ( 144)AT2G33630| Symbols: | 3-beta hydroxysteroid dehydrogenase/isomerase family protein | chr2:14244027-14245810 REVERSE gb|CA637177;	-0.486	-0.788	-0.354	-0.613
ta.4846.1.a1_at	11.8.7	lipid metabolism.''exotics'' (steroids, squalene etc).trans-2-enoyl-CoA reductase (NADPH)	Transcript	moderately similar to ( 488)AT3G45770| Symbols: | oxidoreductase, zinc-binding dehydrogenase family protein | chr3:16816738-16818759 REVERSE gb|CD490598;	0.236	0.501	-0.154	0.17
ta.28682.3.s1_x_at	11.8.7	lipid metabolism.''exotics'' (steroids, squalene etc).trans-2-enoyl-CoA reductase (NADPH)	Transcript	weakly similar to ( 142)AT3G55360| Symbols: ECR, CER10, ATTSC13, TSC13 | ATTSC13/CER10/ECR/TSC13 (ENOYL-COA REDUCTASE); 3-oxo-5-alpha-steroid 4-dehydrogenase/ fatty acid elongase/ trans-2-enoyl-CoA reductase (NADPH) | chr3:20532163-20533833 REVERSE gb|CA632929;	-0.432	0.153	0.162	0.79
ta.28682.2.s1_x_at	11.8.7	lipid metabolism.''exotics'' (steroids, squalene etc).trans-2-enoyl-CoA reductase (NADPH)	Transcript	very weakly similar to ( 100)AT3G55360| Symbols: ECR, CER10, ATTSC13, TSC13 | ATTSC13/CER10/ECR/TSC13 (ENOYL-COA REDUCTASE); 3-oxo-5-alpha-steroid 4-dehydrogenase/ fatty acid elongase/ trans-2-enoyl-CoA reductase (NADPH) | chr3:20532163-20533833 REVERSE gb|CA629021;	-0.084	-0.303	0.322	-0.158
ta.26954.1.s1_at	11.8.7	lipid metabolism.''exotics'' (steroids, squalene etc).trans-2-enoyl-CoA reductase (NADPH)	Transcript	highly similar to ( 556)AT3G55360| Symbols: ECR, CER10, ATTSC13, TSC13 | ATTSC13/CER10/ECR/TSC13 (ENOYL-COA REDUCTASE); 3-oxo-5-alpha-steroid 4-dehydrogenase/ fatty acid elongase/ trans-2-enoyl-CoA reductase (NADPH) | chr3:20532163-20533833 REVERSE gb|CD491378;	-1.2	0.168	0.299	1.209
ta.28682.1.s1_x_at	11.8.7	lipid metabolism.''exotics'' (steroids, squalene etc).trans-2-enoyl-CoA reductase (NADPH)	Transcript	moderately similar to ( 224)AT3G55360| Symbols: ECR, CER10, ATTSC13, TSC13 | ATTSC13/CER10/ECR/TSC13 (ENOYL-COA REDUCTASE); 3-oxo-5-alpha-steroid 4-dehydrogenase/ fatty acid elongase/ trans-2-enoyl-CoA reductase (NADPH) | chr3:20532163-20533833 REVERSEVAR1 gb|BE426723;	-0.232	-0.696	0.079	-0.174
ta.28682.2.s1_at	11.8.7	lipid metabolism.''exotics'' (steroids, squalene etc).trans-2-enoyl-CoA reductase (NADPH)	Transcript	very weakly similar to ( 100)AT3G55360| Symbols: ECR, CER10, ATTSC13, TSC13 | ATTSC13/CER10/ECR/TSC13 (ENOYL-COA REDUCTASE); 3-oxo-5-alpha-steroid 4-dehydrogenase/ fatty acid elongase/ trans-2-enoyl-CoA reductase (NADPH) | chr3:20532163-20533833 REVERSE gb|CA629021;	-0.16	-0.48	0.464	-0.076
ta.4250.1.s1_x_at	11.9.2	lipid metabolism.lipid degradation.lipases	Transcript	moderately similar to ( 322)AT5G11650| Symbols: | hydrolase, alpha/beta fold family protein | chr5:3745070-3746817 FORWARD gb|BJ267068;	-0.064	-0.421	-0.089	0.244
taaffx.79991.1.s1_at	11.9.2	lipid metabolism.lipid degradation.lipases	Transcript	weakly similar to ( 122)AT2G47630| Symbols: | esterase/lipase/thioesterase family protein | chr2:19541707-19543981 FORWARD gb|CA704644;	0.406	1.171	-0.744	0.793
taaffx.86362.1.s1_at	11.9.2	lipid metabolism.lipid degradation.lipases	Transcript	very weakly similar to (87.0)AT5G18640| Symbols: | lipase class 3 family protein | chr5:6213249-6215496 FORWARD gb|CA610245;	0.589	0.937	-0.636	0.485
ta.8438.1.s1_at	11.9.2	lipid metabolism.lipid degradation.lipases	Transcript	moderately similar to ( 342)AT5G18630| Symbols: | lipase class 3 family protein | chr5:6202967-6205450 FORWARD gb|BQ162340;	0.422	0.791	0.023	0.489
ta.9162.1.s1_at	11.9.2	lipid metabolism.lipid degradation.lipases	Transcript	moderately similar to ( 382)AT5G18640| Symbols: | lipase class 3 family protein | chr5:6213249-6215496 FORWARDVAR1 gb|CK194213;	0.643	0.063	-0.548	0.174
ta.345.2.s1_x_at	11.9.2	lipid metabolism.lipid degradation.lipases	Transcript	weakly similar to ( 174)AT1G73480| Symbols: | hydrolase, alpha/beta fold family protein | chr1:27632927-27636147 FORWARD gb|BE399757;	0.259	0.085	-0.614	0.492
ta.27086.1.s1_at	11.9.2	lipid metabolism.lipid degradation.lipases	Transcript	moderately similar to ( 282)AT5G18640| Symbols: | lipase class 3 family protein | chr5:6213249-6215496 FORWARD gb|CD919398;	0.752	0.556	-0.354	0.075
taaffx.92041.1.s1_at	11.9.2	lipid metabolism.lipid degradation.lipases	Transcript	moderately similar to ( 307)AT2G39420| Symbols: | esterase/lipase/thioesterase family protein | chr2:16467520-16469950 FORWARD gb|CD866007;	-0.115	-0.439	1.33	-0.896
ta.5401.3.s1_a_at	11.9.2	lipid metabolism.lipid degradation.lipases	Transcript	weakly similar to ( 127)AT2G39420| Symbols: | esterase/lipase/thioesterase family protein | chr2:16467520-16469950 FORWARD gb|CA593594;	-0.429	-0.401	0.787	0.092
ta.11779.1.s1_at	11.9.2	lipid metabolism.lipid degradation.lipases	Transcript	moderately similar to ( 259)AT5G16120| Symbols: | hydrolase, alpha/beta fold family protein | chr5:5265823-5267778 FORWARD gb|CA648118;	-0.096	0.202	0.313	0.311
ta.5401.1.s1_a_at	11.9.2	lipid metabolism.lipid degradation.lipases	Transcript	moderately similar to ( 280)AT2G39420| Symbols: | esterase/lipase/thioesterase family protein | chr2:16467520-16469950 FORWARD gb|CD872229;	-0.683	-0.259	0.491	-0.01
ta.10575.1.a1_at	11.9.2	lipid metabolism.lipid degradation.lipases	Transcript	moderately similar to ( 204)AT5G18640| Symbols: | lipase class 3 family protein | chr5:6213249-6215496 FORWARD gb|BQ166028;	0.245	0.967	-0.098	0.898
ta.345.2.s1_at	11.9.2	lipid metabolism.lipid degradation.lipases	Transcript	weakly similar to ( 174)AT1G73480| Symbols: | hydrolase, alpha/beta fold family protein | chr1:27632927-27636147 FORWARD gb|BE399757;	0.157	-0.676	0.562	0.256
taaffx.82739.1.s1_s_at	11.9.2	lipid metabolism.lipid degradation.lipases	Transcript	very weakly similar to (87.4)AT2G42690| Symbols: | lipase, putative | chr2:17783433-17784759 REVERSE gb|CA667803;	-0.513	0.584	2.398	-0.086
taaffx.41446.1.a1_s_at	11.9.2	lipid metabolism.lipid degradation.lipases	Transcript	weakly similar to ( 115)AT2G44970| Symbols: | lipase-related | chr2:18556074-18559094 REVERSE gb|BE420352;	1.881	0.983	-0.064	0.492
ta.9749.1.a1_at	11.9.2	lipid metabolism.lipid degradation.lipases	Transcript	very weakly similar to (88.2)AT2G31100| Symbols: | lipase, putative | chr2:13263815-13265251 REVERSE gb|BJ229752;	1.439	-0.103	1.324	-0.573
ta.26724.1.a1_at	11.9.2	lipid metabolism.lipid degradation.lipases	Transcript	weakly similar to ( 132)AT2G39420| Symbols: | esterase/lipase/thioesterase family protein | chr2:16467520-16469950 FORWARD gb|CD490956;	-2.417	-0.012	1.468	-1.119
ta.601.1.a1_at	11.9.2	lipid metabolism.lipid degradation.lipases	Transcript	very weakly similar to (80.5)AT2G31100| Symbols: | lipase, putative | chr2:13263815-13265251 REVERSE gb|BE489046;	-1.234	-1.806	-1.251	-0.414
ta.7740.2.a1_x_at	11.9.2.1	lipid metabolism.lipid degradation.lipases.triacylglycerol lipase	Transcript	moderately similar to ( 209)AT4G18550| Symbols: | lipase class 3 family protein | chr4:10225017-10226873 REVERSEVAR1 COG5048 gb|BJ272793;	-0.119	0.845	-0.689	0.512
ta.22671.1.s1_at	11.9.2.1	lipid metabolism.lipid degradation.lipases.triacylglycerol lipase	Transcript	moderately similar to ( 330)AT1G73920| Symbols: | lipase family protein | chr1:27795428-27798359 FORWARD gb|CD873881;	0.136	0.325	-0.542	0.356
ta.6477.1.a1_a_at	11.9.2.1	lipid metabolism.lipid degradation.lipases.triacylglycerol lipase	Transcript	moderately similar to ( 209)AT3G07400| Symbols: | lipase class 3 family protein | chr3:2367462-2372244 FORWARD gb|BJ226068;	0.715	-0.205	-0.276	-0.226
ta.6477.1.a1_at	11.9.2.1	lipid metabolism.lipid degradation.lipases.triacylglycerol lipase	Transcript	moderately similar to ( 209)AT3G07400| Symbols: | lipase class 3 family protein | chr3:2367462-2372244 FORWARD gb|BJ226068;	0.258	0.266	-0.356	0.331
ta.7740.1.a1_x_at	11.9.2.1	lipid metabolism.lipid degradation.lipases.triacylglycerol lipase	Transcript	weakly similar to ( 192)AT4G18550| Symbols: | lipase class 3 family protein | chr4:10225017-10226873 REVERSEVAR1 COG5048 gb|CK198840;	-0.385	0.298	-0.084	0.192
ta.17067.1.s1_at	11.9.2.1	lipid metabolism.lipid degradation.lipases.triacylglycerol lipase	Transcript	very weakly similar to (92.8)AT1G56630| Symbols: | lipase class 3 family protein | chr1:21227258-21230608 REVERSE gb|BT009135.1;	-0.745	-0.372	-0.6	0.725
ta.12452.1.s1_at	11.9.2.1	lipid metabolism.lipid degradation.lipases.triacylglycerol lipase	Transcript	very weakly similar to (80.9)AT2G15230| Symbols: ATLIP1 | ATLIP1 (ARABIDOPSIS THALIANA LIPASE 1); galactolipase/ hydrolase/ phospholipase/ triacylglycerol lipase | chr2:6619748-6622286 FORWARD gb|CA684419;	0.219	-0.024	-0.19	-0.153
ta.7740.1.a1_at	11.9.2.1	lipid metabolism.lipid degradation.lipases.triacylglycerol lipase	Transcript	weakly similar to ( 192)AT4G18550| Symbols: | lipase class 3 family protein | chr4:10225017-10226873 REVERSEVAR1 COG5048 gb|CK198840;	-0.428	0.535	-0.577	0.376
taaffx.66758.1.s1_x_at	11.9.2.1	lipid metabolism.lipid degradation.lipases.triacylglycerol lipase	Transcript	weakly similar to ( 118)AT1G56630| Symbols: | lipase class 3 family protein | chr1:21227258-21230608 REVERSE gb|BG904414;	-1.071	0.654	0.249	-0.988
taaffx.120320.1.a1_at	11.9.2.1	lipid metabolism.lipid degradation.lipases.triacylglycerol lipase	Transcript	weakly similar to ( 131)AT1G06800| Symbols: | lipase class 3 family protein | chr1:2090108-2091442 REVERSE gb|BJ231824;	0.169	0.648	0.934	0.457
taaffx.59709.1.s1_at	11.9.2.1	lipid metabolism.lipid degradation.lipases.triacylglycerol lipase	Transcript	moderately similar to ( 243)AT3G61680| Symbols: | lipase class 3 family protein | chr3:22835605-22837901 FORWARD gb|CA596557;	0.344	-0.432	0.456	0.36
ta.7740.2.a1_s_at	11.9.2.1	lipid metabolism.lipid degradation.lipases.triacylglycerol lipase	Transcript	moderately similar to ( 209)AT4G18550| Symbols: | lipase class 3 family protein | chr4:10225017-10226873 REVERSEVAR1 COG5048 gb|BJ272793;	0.218	0.406	0.374	-0.171
taaffx.5269.1.s1_at	11.9.2.1	lipid metabolism.lipid degradation.lipases.triacylglycerol lipase	Transcript	weakly similar to ( 124)AT5G42930| Symbols: | triacylglycerol lipase | chr5:17227966-17229654 REVERSE gb|CA716814;	0.173	0.416	0.724	0.671
ta.23237.1.s1_at	11.9.2.1	lipid metabolism.lipid degradation.lipases.triacylglycerol lipase	Transcript	moderately similar to ( 289)AT5G50890| Symbols: | similar to lipase class 3 family protein [Arabidopsis thaliana] (TAIR:AT2G05260.1); similar to unnamed protein product [Vitis vinifera] (GB:CAO69997.1); contains domain SSF53474 (SSF53474) | chr5:20719910-20721461 FORWARD gb|CK215116;	-0.515	-0.163	0.556	0.495
ta.8251.1.a1_at	11.9.2.1	lipid metabolism.lipid degradation.lipases.triacylglycerol lipase	Transcript	very weakly similar to (83.6)AT1G05790| Symbols: | lipase class 3 family protein | chr1:1733995-1737364 FORWARD gb|CD873310;	-0.227	-0.015	0.249	0.097
taaffx.102117.1.s1_at	11.9.2.1	lipid metabolism.lipid degradation.lipases.triacylglycerol lipase	Transcript	very weakly similar to (99.8)AT4G16820| Symbols: | lipase class 3 family protein | chr4:9467582-9469135 FORWARD gb|CD905521;	-0.44	-0.344	0.864	0.065
ta.5128.1.a1_at	11.9.2.1	lipid metabolism.lipid degradation.lipases.triacylglycerol lipase	Transcript	very weakly similar to (87.8)AT5G42930| Symbols: | triacylglycerol lipase | chr5:17227966-17229654 REVERSE gb|BJ282476;	-0.045	-1.127	-0.427	2.779
ta.2995.1.s1_at	11.9.2.1	lipid metabolism.lipid degradation.lipases.triacylglycerol lipase	Transcript	moderately similar to ( 285)AT4G18550| Symbols: | lipase class 3 family protein | chr4:10225017-10226873 REVERSE gb|BE493028;	-0.767	0.82	-0.327	0.436
taaffx.64146.1.s1_at	11.9.2.1	lipid metabolism.lipid degradation.lipases.triacylglycerol lipase	Transcript	weakly similar to ( 112)AT3G14075| Symbols: | lipase class 3 family protein | chr3:4663826-4666345 REVERSE gb|CA651259;	0.074	0.877	-0.751	1.186
ta.9430.1.s1_at	11.9.2.1	lipid metabolism.lipid degradation.lipases.triacylglycerol lipase	Transcript	weakly similar to ( 171)AT1G06800| Symbols: | lipase class 3 family protein | chr1:2090108-2091442 REVERSEVAR1 gb|AJ614438;	0.453	0.967	0.434	1.77
taaffx.31957.1.s1_at	11.9.2.1	lipid metabolism.lipid degradation.lipases.triacylglycerol lipase	Transcript	very weakly similar to (83.2)AT1G05790| Symbols: | lipase class 3 family protein | chr1:1733995-1737364 FORWARD gb|CD930568;	-0.275	-0.412	0.713	-0.853
taaffx.111785.1.s1_at	11.9.2.1	lipid metabolism.lipid degradation.lipases.triacylglycerol lipase	Transcript	moderately similar to ( 208)AT4G18550| Symbols: | lipase class 3 family protein | chr4:10225017-10226873 REVERSE gb|CA633761;	-0.462	-1.363	-1.209	-0.416
taaffx.113183.1.s1_at	11.9.2.1	lipid metabolism.lipid degradation.lipases.triacylglycerol lipase	Transcript	weakly similar to ( 170)AT2G42450| Symbols: | lipase class 3 family protein | chr2:17679503-17681932 REVERSE gb|CA617425;	0.45	-0.581	-0.422	-0.417
taaffx.64769.1.a1_at	11.9.2.1	lipid metabolism.lipid degradation.lipases.triacylglycerol lipase	Transcript	weakly similar to ( 127)AT4G18550| Symbols: | lipase class 3 family protein | chr4:10225017-10226873 REVERSE gb|BJ277094;	0.022	-1.808	-0.888	0.168
taaffx.114269.1.s1_at	11.9.2.1	lipid metabolism.lipid degradation.lipases.triacylglycerol lipase	Transcript	weakly similar to ( 120)AT4G18550| Symbols: | lipase class 3 family protein | chr4:10225017-10226873 REVERSE gb|CA595919;	1.841	-0.208	2.288	2.228
ta.556.1.s1_at	11.9.2.1	lipid metabolism.lipid degradation.lipases.triacylglycerol lipase	Transcript	weakly similar to ( 176)AT3G14360| Symbols: | lipase class 3 family protein | chr3:4791603-4793541 FORWARD gb|CA671780;	0.806	1.902	1.764	3.027
ta.27493.1.a1_at	11.9.2.1	lipid metabolism.lipid degradation.lipases.triacylglycerol lipase	Transcript	weakly similar to ( 165)AT2G42690| Symbols: | lipase, putative | chr2:17783433-17784759 REVERSE gb|CA731878;	1.626	1.136	0.876	-0.167
ta.17752.1.s1_at	11.9.2.1	lipid metabolism.lipid degradation.lipases.triacylglycerol lipase	Transcript	very weakly similar to (84.3)AT4G18550| Symbols: | lipase class 3 family protein | chr4:10225017-10226873 REVERSE gb|CA624076;	1.389	0.401	1.202	0.995
ta.12112.1.a1_at	11.9.2.1	lipid metabolism.lipid degradation.lipases.triacylglycerol lipase	Transcript	very weakly similar to ( 100)AT4G13550| Symbols: | lipase class 3 family protein | chr4:7871247-7876873 REVERSE gb|BQ171622;	1.155	2.181	-0.105	1.173
taaffx.92553.1.s1_at	11.9.2.1	lipid metabolism.lipid degradation.lipases.triacylglycerol lipase	Transcript	moderately similar to ( 249)AT5G14180| Symbols: MPL1 | MPL1 (MYZUS PERSICAE-INDUCED LIPASE 1); catalytic | chr5:4571444-4574415 REVERSE gb|BJ264196;	0.187	-4.137	-0.101	-1.192
ta.556.1.s1_x_at	11.9.2.1	lipid metabolism.lipid degradation.lipases.triacylglycerol lipase	Transcript	weakly similar to ( 176)AT3G14360| Symbols: | lipase class 3 family protein | chr3:4791603-4793541 FORWARD gb|CA671780;	-0.656	-0.918	-0.437	-1.762
taaffx.87171.1.s1_at	11.9.2.1	lipid metabolism.lipid degradation.lipases.triacylglycerol lipase	Transcript	weakly similar to ( 160)AT5G14180| Symbols: MPL1 | MPL1 (MYZUS PERSICAE-INDUCED LIPASE 1); catalytic | chr5:4571444-4574415 REVERSE gb|BJ251430;	0.062	-0.542	0.296	-2.687
taaffx.66758.1.s1_at	11.9.2.1	lipid metabolism.lipid degradation.lipases.triacylglycerol lipase	Transcript	weakly similar to ( 118)AT1G56630| Symbols: | lipase class 3 family protein | chr1:21227258-21230608 REVERSE gb|BG904414;	0.586	-0.621	0.959	-0.932
ta.9749.3.s1_at	11.9.2.1	lipid metabolism.lipid degradation.lipases.triacylglycerol lipase	Transcript	very weakly similar to (80.1)AT4G18550| Symbols: | lipase class 3 family protein | chr4:10225017-10226873 REVERSE gb|BJ226041;	2.174	-2.523	2.376	0.049
ta.27493.1.s1_at	11.9.2.1	lipid metabolism.lipid degradation.lipases.triacylglycerol lipase	Transcript	weakly similar to ( 165)AT2G42690| Symbols: | lipase, putative | chr2:17783433-17784759 REVERSE gb|BT009343.1;	-1.21	-1.219	0.668	-0.797
ta.7740.2.a1_at	11.9.2.1	lipid metabolism.lipid degradation.lipases.triacylglycerol lipase	Transcript	moderately similar to ( 209)AT4G18550| Symbols: | lipase class 3 family protein | chr4:10225017-10226873 REVERSEVAR1 COG5048 gb|BJ272793;	-4.376	-0.6	-3.869	-0.713
ta.23136.3.s1_a_at	11.9.3	lipid metabolism.lipid degradation.lysophospholipases	Transcript	weakly similar to ( 131)AT3G18860| Symbols: | transducin family protein / WD-40 repeat family protein | chr3:6501780-6508358 FORWARD gb|CA640653;	-0.191	0.46	-0.368	0.676
ta.14254.1.s1_at	11.9.3	lipid metabolism.lipid degradation.lysophospholipases	Transcript	moderately similar to ( 230)AT1G31480| Symbols: SGR2 | SGR2 (SHOOT GRAVITROPISM 2) | chr1:11266206-11271508 FORWARD gb|BQ841688;	0.764	0.646	-0.353	0.29
ta.13406.1.s1_x_at	11.9.3	lipid metabolism.lipid degradation.lysophospholipases	Transcript	very weakly similar to (83.6)AT3G18860| Symbols: | transducin family protein / WD-40 repeat family protein | chr3:6501780-6508358 FORWARD gb|BQ606014;	-0.301	0.052	0.116	-0.089
ta.13406.1.s1_at	11.9.3	lipid metabolism.lipid degradation.lysophospholipases	Transcript	very weakly similar to (83.6)AT3G18860| Symbols: | transducin family protein / WD-40 repeat family protein | chr3:6501780-6508358 FORWARD gb|BQ606014;	-0.185	0.142	0.166	0.034
ta.13645.1.s1_at	11.9.3	lipid metabolism.lipid degradation.lysophospholipases	Transcript	moderately similar to ( 217)AT3G48610| Symbols: | phosphoesterase family protein | chr3:18022638-18024944 REVERSE gb|BQ172090;	0.759	-0.283	0.353	0
ta.6988.1.s1_at	11.9.3	lipid metabolism.lipid degradation.lysophospholipases	Transcript	nearly identical (1294)AT3G15730| Symbols: PLD, PLDALPHA1 | PLDALPHA1 (PHOSPHOLIPASE D ALPHA 1); phospholipase D | chr3:5330842-5333481 FORWARDnearly identical (1460)PLDA1_ORYSA VAR1 COG5048 MopB_Res-Cmplx1_Nad11-M COG4886 gb|CD877763;	0.241	0.428	0.082	-0.214
taaffx.91925.1.s1_at	11.9.3	lipid metabolism.lipid degradation.lysophospholipases	Transcript	gb|BJ292202;	0.429	0.2	1.344	0.108
taaffx.105502.1.s1_at	11.9.3	lipid metabolism.lipid degradation.lysophospholipases	Transcript	weakly similar to ( 129)AT3G18860| Symbols: | transducin family protein / WD-40 repeat family protein | chr3:6501780-6508358 FORWARD gb|CA733369;	-0.548	1.567	-0.572	2.179
ta.9462.2.s1_at	11.9.3	lipid metabolism.lipid degradation.lysophospholipases	Transcript	moderately similar to ( 278)AT2G26870| Symbols: | phosphoesterase family protein | chr2:11464195-11466433 REVERSE gb|CD866309;	-0.365	-0.331	0.05	0.071
taaffx.31061.1.s1_x_at	11.9.3	lipid metabolism.lipid degradation.lysophospholipases	Transcript	weakly similar to ( 115)AT1G07230| Symbols: | phosphoesterase family protein | chr1:2220508-2222777 REVERSE gb|CA619888;	-1.054	-0.684	0.181	-1.034
ta.9462.1.s1_at	11.9.3	lipid metabolism.lipid degradation.lysophospholipases	Transcript	highly similar to ( 509)AT1G07230| Symbols: | phosphoesterase family protein | chr1:2220508-2222777 REVERSE VAR1 COG5048 gb|CK211936;	-0.301	-0.594	-0.514	-0.029
ta.11535.1.a1_at	11.9.3	lipid metabolism.lipid degradation.lysophospholipases	Transcript	weakly similar to ( 110)AT2G26870| Symbols: | phosphoesterase family protein | chr2:11464195-11466433 REVERSE gb|BQ170294;	-0.145	-0.842	-0.154	-0.312
ta.11144.1.a1_at	11.9.3	lipid metabolism.lipid degradation.lysophospholipases	Transcript	weakly similar to ( 115)AT3G15730| Symbols: PLD, PLDALPHA1 | PLDALPHA1 (PHOSPHOLIPASE D ALPHA 1); phospholipase D | chr3:5330842-5333481 FORWARDweakly similar to ( 123)PLDA1_MAIZE gb|BQ169477;	0.774	-0.877	0.323	0.255
taaffx.6217.1.s1_x_at	11.9.3	lipid metabolism.lipid degradation.lysophospholipases	Transcript	weakly similar to ( 147)AT1G07230| Symbols: | phosphoesterase family protein | chr1:2220508-2222777 REVERSE gb|CA689852;	-0.912	-0.604	0.113	-0.005
ta.3908.1.s1_at	11.9.3	lipid metabolism.lipid degradation.lysophospholipases	Transcript	moderately similar to ( 430)AT1G52570| Symbols: PLDALPHA2 | PLDALPHA2 (PHOSPHLIPASE D ALPHA 2); phospholipase D | chr1:19587609-19590220 REVERSEmoderately similar to ( 490)PLDA2_ORYSA gb|CD453920;	-0.202	-0.409	0.039	-0.025
taaffx.105881.1.s1_at	11.9.3	lipid metabolism.lipid degradation.lysophospholipases	Transcript	moderately similar to ( 274)AT2G26870| Symbols: | phosphoesterase family protein | chr2:11464195-11466433 REVERSE gb|CA593194;	-0.28	-0.712	0.254	-0.321
ta.25895.1.a1_at	11.9.3	lipid metabolism.lipid degradation.lysophospholipases	Transcript	moderately similar to ( 270)AT1G52570| Symbols: PLDALPHA2 | PLDALPHA2 (PHOSPHLIPASE D ALPHA 2); phospholipase D | chr1:19587609-19590220 REVERSEmoderately similar to ( 311)PLDA2_ORYSA gb|CD454156;	-0.039	-1.525	0.415	-0.586
ta.25212.1.s1_at	11.9.3	lipid metabolism.lipid degradation.lysophospholipases	Transcript	moderately similar to ( 296)AT4G38690| Symbols: | 1-phosphatidylinositol phosphodiesterase-related | chr4:18074737-18075693 REVERSE gb|CD453992;	2.286	0.598	2.188	0.966
taaffx.31061.1.s1_at	11.9.3	lipid metabolism.lipid degradation.lysophospholipases	Transcript	weakly similar to ( 115)AT1G07230| Symbols: | phosphoesterase family protein | chr1:2220508-2222777 REVERSE gb|CA619888;	-0.802	-0.537	-0.093	-1.193
ta.23136.2.s1_at	11.9.3	lipid metabolism.lipid degradation.lysophospholipases	Transcript	very weakly similar to ( 100)AT3G18860| Symbols: | transducin family protein / WD-40 repeat family protein | chr3:6501780-6508358 FORWARD gb|CA607196;	1.108	-1.324	2.033	-0.905
ta.17890.1.s1_at	11.9.3	lipid metabolism.lipid degradation.lysophospholipases	Transcript	very weakly similar to (92.4)AT5G25370| Symbols: PLDALPHA3 | PLDALPHA3 (PHOSPHLIPASE D ALPHA 3); phospholipase D | chr5:8804243-8807550 REVERSEvery weakly similar to (95.1)PLDA2_ORYSA gb|CA625346;	1.502	-0.137	1.354	-0.16
taaffx.79041.1.s1_at	11.9.3	lipid metabolism.lipid degradation.lysophospholipases	Transcript	very weakly similar to (84.3)PLDA1_MAIZE gb|CA698116;	0.603	-1.295	2.025	-0.285
ta.18838.1.s1_at	11.9.3	lipid metabolism.lipid degradation.lysophospholipases	Transcript	weakly similar to ( 126)AT3G15730| Symbols: PLD, PLDALPHA1 | PLDALPHA1 (PHOSPHOLIPASE D ALPHA 1); phospholipase D | chr3:5330842-5333481 FORWARDweakly similar to ( 146)PLDA2_ORYSA gb|CA642780;	0.896	-0.04	1.437	-0.767
taaffx.42890.1.a1_at	11.9.3	lipid metabolism.lipid degradation.lysophospholipases	Transcript	very weakly similar to (85.5)AT3G15730| Symbols: PLD, PLDALPHA1 | PLDALPHA1 (PHOSPHOLIPASE D ALPHA 1); phospholipase D | chr3:5330842-5333481 FORWARDvery weakly similar to (91.7)PLDA1_RICCO gb|BQ169239;	-1.652	-0.507	-0.258	0.801
taaffx.79122.1.s1_at	11.9.3	lipid metabolism.lipid degradation.lysophospholipases	Transcript	very weakly similar to (85.5)AT3G15730| Symbols: PLD, PLDALPHA1 | PLDALPHA1 (PHOSPHOLIPASE D ALPHA 1); phospholipase D | chr3:5330842-5333481 FORWARDweakly similar to ( 109)PLDA2_ORYSA gb|CA721023;	-3.338	-1.992	0.379	-0.325
ta.17890.2.s1_at	11.9.3	lipid metabolism.lipid degradation.lysophospholipases	Transcript	very weakly similar to (80.5)AT3G15730| Symbols: PLD, PLDALPHA1 | PLDALPHA1 (PHOSPHOLIPASE D ALPHA 1); phospholipase D | chr3:5330842-5333481 FORWARDvery weakly similar to (87.0)PLDA1_MAIZE gb|CA642298;	-3.947	-0.858	-0.781	0.011
ta.3414.2.s1_at	11.9.3.1	lipid metabolism.lipid degradation.lysophospholipases.phospholipase D	Transcript	moderately similar to ( 296)AT2G42010| Symbols: PLDBETA, PLDBETA1 | PLDBETA1 (PHOSPHOLIPASE D BETA 1); phospholipase D | chr2:17540096-17545068 REVERSEweakly similar to ( 174)PLDA1_RICCO gb|BJ259743;	-0.839	0.156	-0.34	-0.547
ta.9709.1.a1_at	11.9.3.1	lipid metabolism.lipid degradation.lysophospholipases.phospholipase D	Transcript	weakly similar to ( 166)AT3G16785| Symbols: PLDZ1, PLDZETA1, PLD ZETA 1, PLDP1 | PLDP1 (PHOSPHOLIPASE D ZETA1); phospholipase D | chr3:5711335-5718702 FORWARD gb|CK209971;	0.027	0.301	-0.159	0.442
ta.7929.1.s1_at	11.9.3.1	lipid metabolism.lipid degradation.lysophospholipases.phospholipase D	Transcript	moderately similar to ( 469)AT2G42010| Symbols: PLDBETA, PLDBETA1 | PLDBETA1 (PHOSPHOLIPASE D BETA 1); phospholipase D | chr2:17540096-17545068 REVERSEmoderately similar to ( 360)PLDA1_TOBAC gb|BQ170680;	0.808	0.65	0.1	0.335
taaffx.6484.1.s1_at	11.9.3.1	lipid metabolism.lipid degradation.lysophospholipases.phospholipase D	Transcript	moderately similar to ( 221)AT4G35790| Symbols: PLDDELTA, ATPLDDELTA | ATPLDDELTA (Arabidopsis thaliana phospholipase D delta); phospholipase D | chr4:16955778-16959879 REVERSEweakly similar to ( 134)PLDA1_VIGUN gb|CA685118;	0.408	0.448	0.534	0.793
ta.3414.1.s1_at	11.9.3.1	lipid metabolism.lipid degradation.lysophospholipases.phospholipase D	Transcript	moderately similar to ( 301)AT2G42010| Symbols: PLDBETA, PLDBETA1 | PLDBETA1 (PHOSPHOLIPASE D BETA 1); phospholipase D | chr2:17540096-17545068 REVERSEmoderately similar to ( 216)PLDA1_RICCO gb|BJ265462;	-0.005	-0.301	-0.037	-0.157
ta.9453.1.s1_at	11.9.3.2	lipid metabolism.lipid degradation.lysophospholipases.carboxylesterase	Transcript	moderately similar to ( 253)AT5G20060| Symbols: | phospholipase/carboxylesterase family protein | chr5:6776802-6779449 FORWARDVAR1 COG5048 gb|AY093953.1;	-0.39	0.026	-0.239	0.024
ta.26156.2.s1_a_at	11.9.3.2	lipid metabolism.lipid degradation.lysophospholipases.carboxylesterase	Transcript	very weakly similar to (96.3)AT4G22300| Symbols: SOBER1 | SOBER1 (SUPPRESSOR OF AVRBST-ELICITED RESISTANCE 1); carboxylesterase | chr4:11787572-11791067 REVERSE gb|CA648811;	0.092	0.618	-0.302	-0.146
ta.26156.1.s1_at	11.9.3.2	lipid metabolism.lipid degradation.lysophospholipases.carboxylesterase	Transcript	weakly similar to ( 194)AT4G22300| Symbols: SOBER1 | SOBER1 (SUPPRESSOR OF AVRBST-ELICITED RESISTANCE 1); carboxylesterase | chr4:11787572-11791067 REVERSE gb|CD453054;	-0.404	-0.018	0.041	-0.313
ta.26156.2.s1_at	11.9.3.2	lipid metabolism.lipid degradation.lysophospholipases.carboxylesterase	Transcript	very weakly similar to (96.3)AT4G22300| Symbols: SOBER1 | SOBER1 (SUPPRESSOR OF AVRBST-ELICITED RESISTANCE 1); carboxylesterase | chr4:11787572-11791067 REVERSE gb|CA648811;	0.766	0.155	0.626	2.083
taaffx.23544.1.a1_at	11.9.3.3	lipid metabolism.lipid degradation.lysophospholipases.glycerophosphodiester phosphodiesterase	Transcript	very weakly similar to (84.7)AT5G58050| Symbols: | glycerophosphoryl diester phosphodiesterase family protein | chr5:23511724-23514612 REVERSE gb|BQ169149;	-0.013	0.842	-0.26	-0.327
ta.9492.1.s1_at	11.9.3.3	lipid metabolism.lipid degradation.lysophospholipases.glycerophosphodiester phosphodiesterase	Transcript	moderately similar to ( 338)AT3G02040| Symbols: SRG3 | SRG3 (SENESCENCE-RELATED GENE 3); glycerophosphodiester phosphodiesterase | chr3:348512-349916 REVERSE gb|BQ161477;	0.211	-0.382	-0.304	-0.109
ta.23095.1.s1_at	11.9.3.3	lipid metabolism.lipid degradation.lysophospholipases.glycerophosphodiester phosphodiesterase	Transcript	weakly similar to ( 123)AT3G02040| Symbols: SRG3 | SRG3 (SENESCENCE-RELATED GENE 3); glycerophosphodiester phosphodiesterase | chr3:348512-349916 REVERSE gb|CA602830;	0.141	0.031	0.236	-0.02
ta.30473.1.a1_s_at	11.9.3.3	lipid metabolism.lipid degradation.lysophospholipases.glycerophosphodiester phosphodiesterase	Transcript	weakly similar to ( 105)AT1G71340| Symbols: | glycerophosphoryl diester phosphodiesterase family protein | chr1:26889218-26890983 REVERSE gb|CA594401;	0.407	-0.11	0.479	-0.057
taaffx.28229.1.s1_at	11.9.3.3	lipid metabolism.lipid degradation.lysophospholipases.glycerophosphodiester phosphodiesterase	Transcript	very weakly similar to (88.6)AT3G02040| Symbols: SRG3 | SRG3 (SENESCENCE-RELATED GENE 3); glycerophosphodiester phosphodiesterase | chr3:348512-349916 REVERSE gb|CA663159;	-0.387	0.62	0.363	0.929
taaffx.86081.1.s1_at	11.9.3.3	lipid metabolism.lipid degradation.lysophospholipases.glycerophosphodiester phosphodiesterase	Transcript	weakly similar to ( 102)AT3G02040| Symbols: SRG3 | SRG3 (SENESCENCE-RELATED GENE 3); glycerophosphodiester phosphodiesterase | chr3:348512-349916 REVERSE gb|CA616896;	-0.827	0.866	0.809	2.085
taaffx.23544.2.s1_at	11.9.3.3	lipid metabolism.lipid degradation.lysophospholipases.glycerophosphodiester phosphodiesterase	Transcript	moderately similar to ( 234)AT5G58170| Symbols: | glycerophosphoryl diester phosphodiesterase family protein | chr5:23557487-23560318 REVERSE gb|BJ243351;	0.57	-0.613	-0.474	-0.179
ta.4797.1.a1_at	11.9.3.3	lipid metabolism.lipid degradation.lysophospholipases.glycerophosphodiester phosphodiesterase	Transcript	moderately similar to ( 234)AT5G58170| Symbols: | glycerophosphoryl diester phosphodiesterase family protein | chr5:23557487-23560318 REVERSE gb|BJ271967;	-0.359	-0.731	-0.203	-0.442
ta.25428.1.s1_at	11.9.3.3	lipid metabolism.lipid degradation.lysophospholipases.glycerophosphodiester phosphodiesterase	Transcript	weakly similar to ( 102)AT4G26690| Symbols: MRH5, SHV3 | MRH5/SHV3 (morphogenesis of root hair 5); glycerophosphodiester phosphodiesterase/ kinase | chr4:13456799-13459896 REVERSE gb|BQ803770;	-0.536	-0.733	0.371	-0.903
ta.209.1.s1_at	11.9.3.3	lipid metabolism.lipid degradation.lysophospholipases.glycerophosphodiester phosphodiesterase	Transcript	moderately similar to ( 498)AT1G66970| Symbols: | glycerophosphoryl diester phosphodiesterase family protein | chr1:24996409-24999668 REVERSE gb|AF031231.1;	-0.329	-0.474	0.043	-0.25
taaffx.50419.1.s1_at	11.9.3.3	lipid metabolism.lipid degradation.lysophospholipases.glycerophosphodiester phosphodiesterase	Transcript	weakly similar to ( 115)AT5G58050| Symbols: | glycerophosphoryl diester phosphodiesterase family protein | chr5:23511724-23514612 REVERSE gb|BJ260653;	-0.306	-1.162	1.048	-0.481
taaffx.113645.1.s1_at	11.9.3.3	lipid metabolism.lipid degradation.lysophospholipases.glycerophosphodiester phosphodiesterase	Transcript	weakly similar to ( 142)AT1G74210| Symbols: | glycerophosphoryl diester phosphodiesterase family protein | chr1:27914057-27916446 FORWARD gb|CA607669;	-0.322	-1.132	1.357	-0.465
taaffx.64510.1.s1_at	11.9.3.3	lipid metabolism.lipid degradation.lysophospholipases.glycerophosphodiester phosphodiesterase	Transcript	weakly similar to ( 119)AT1G74210| Symbols: | glycerophosphoryl diester phosphodiesterase family protein | chr1:27914057-27916446 FORWARD gb|CA596488;	-0.858	-1.745	-0.209	0.362
taaffx.124121.1.s1_at	11.9.3.3	lipid metabolism.lipid degradation.lysophospholipases.glycerophosphodiester phosphodiesterase	Transcript	very weakly similar to (88.2)AT5G55480| Symbols: | glycerophosphoryl diester phosphodiesterase family protein | chr5:22491503-22495045 FORWARD gb|CA713272;	-0.154	-0.703	-0.626	-0.09
ta.6770.1.s1_at	11.9.3.3	lipid metabolism.lipid degradation.lysophospholipases.glycerophosphodiester phosphodiesterase	Transcript	weakly similar to ( 180)AT5G41080| Symbols: | glycerophosphoryl diester phosphodiesterase family protein | chr5:16459217-16461063 FORWARD gb|BQ168403;	0.662	1.728	0.292	1.374
ta.6770.1.s1_s_at	11.9.3.3	lipid metabolism.lipid degradation.lysophospholipases.glycerophosphodiester phosphodiesterase	Transcript	weakly similar to ( 180)AT5G41080| Symbols: | glycerophosphoryl diester phosphodiesterase family protein | chr5:16459217-16461063 FORWARD gb|BQ168403;	0.75	0.686	0.433	0.71
ta.4797.2.s1_at	11.9.3.3	lipid metabolism.lipid degradation.lysophospholipases.glycerophosphodiester phosphodiesterase	Transcript	weakly similar to ( 157)AT5G58170| Symbols: | glycerophosphoryl diester phosphodiesterase family protein | chr5:23557487-23560318 REVERSE gb|BJ266858;	1.244	-2.306	2.171	-3.874
ta.5569.1.s1_at	11.9.3.3	lipid metabolism.lipid degradation.lysophospholipases.glycerophosphodiester phosphodiesterase	Transcript	highly similar to ( 530)AT5G08030| Symbols: | glycerophosphoryl diester phosphodiesterase family protein | chr5:2575153-2576771 REVERSE gb|CA618380;	1.027	-2.276	0.852	-0.697
ta.5569.2.a1_a_at	11.9.3.3	lipid metabolism.lipid degradation.lysophospholipases.glycerophosphodiester phosphodiesterase	Transcript	moderately similar to ( 217)AT1G74210| Symbols: | glycerophosphoryl diester phosphodiesterase family protein | chr1:27914057-27916446 FORWARD gb|CD452635;	-1.113	-0.631	-0.361	0.45
ta.5569.2.a1_at	11.9.3.3	lipid metabolism.lipid degradation.lysophospholipases.glycerophosphodiester phosphodiesterase	Transcript	moderately similar to ( 217)AT1G74210| Symbols: | glycerophosphoryl diester phosphodiesterase family protein | chr1:27914057-27916446 FORWARD gb|CD452635;	-0.995	-0.946	-1.04	0.074
taaffx.113645.2.s1_at	11.9.3.3	lipid metabolism.lipid degradation.lysophospholipases.glycerophosphodiester phosphodiesterase	Transcript	weakly similar to ( 114)AT1G74210| Symbols: | glycerophosphoryl diester phosphodiesterase family protein | chr1:27914057-27916446 FORWARD gb|CA612825;	-2.882	-0.803	0.146	0.331
ta.6608.2.s1_a_at	11.9.3.4	lipid metabolism.lipid degradation.lysophospholipases.phospholipase A2	Transcript	weakly similar to ( 104)AT2G06925| Symbols: ATSPLA2-ALPHA, PLA2-ALPHA | ATSPLA2-ALPHA/PLA2-ALPHA (PHOSPHOLIPASE A2-ALPHA); phospholipase A2 | chr2:2842472-2843209 REVERSE gb|BJ302885;	-0.001	0.045	0.325	-0.272
ta.6608.1.s1_at	11.9.3.4	lipid metabolism.lipid degradation.lysophospholipases.phospholipase A2	Transcript	weakly similar to ( 132)AT2G06925| Symbols: ATSPLA2-ALPHA, PLA2-ALPHA | ATSPLA2-ALPHA/PLA2-ALPHA (PHOSPHOLIPASE A2-ALPHA); phospholipase A2 | chr2:2842472-2843209 REVERSE gb|CD453559;	-0.256	-0.524	-0.516	-0.595
taaffx.38139.2.a1_at	11.9.3.5	lipid metabolism.lipid degradation.lysophospholipases.phosphoinositide phospholipase C	Transcript	very weakly similar to (99.4)AT3G51460| Symbols: RHD4 | phosphoinositide phosphatase family protein | chr3:19103986-19108121 FORWARD gb|BJ254812;	-1.135	-2.252	-1.693	-0.605
ta.12415.3.s1_at	11.9.4.13	lipid metabolism.lipid degradation.beta-oxidation.acyl CoA reductase	Transcript	weakly similar to ( 108)AT5G22500| Symbols: | acyl CoA reductase, putative / male-sterility protein, putative | chr5:7470544-7473919 FORWARD gb|CA679979;	-0.167	1.626	1.797	0.302
ta.22333.1.s1_at	11.9.4.13	lipid metabolism.lipid degradation.beta-oxidation.acyl CoA reductase	Transcript	very weakly similar to (86.7)AT3G44540| Symbols: | oxidoreductase, acting on the CH-CH group of donors | chr3:16135066-16138631 FORWARD gb|CA740940;	-0.488	-0.039	0.448	-0.274
taaffx.58023.1.s1_at	11.9.4.13	lipid metabolism.lipid degradation.beta-oxidation.acyl CoA reductase	Transcript	very weakly similar to (81.6)AT3G44550| Symbols: | oxidoreductase, acting on the CH-CH group of donors | chr3:16149047-16152396 FORWARD gb|CA623032;	-0.112	0.704	-0.299	1.729
taaffx.59797.1.s1_at	11.9.4.13	lipid metabolism.lipid degradation.beta-oxidation.acyl CoA reductase	Transcript	weakly similar to ( 132)AT3G11980| Symbols: MS2 | MS2 (MALE STERILITY 2) | chr3:3814490-3816933 FORWARD gb|CA597463;	0.952	-0.981	-0.006	0.286
ta.9528.1.a1_at	11.9.4.13	lipid metabolism.lipid degradation.beta-oxidation.acyl CoA reductase	Transcript	weakly similar to ( 183)AT3G44540| Symbols: | oxidoreductase, acting on the CH-CH group of donors | chr3:16135066-16138631 FORWARD gb|CD454643;	-0.394	-0.407	0.147	-0.381
taaffx.78639.1.s1_at	11.9.4.13	lipid metabolism.lipid degradation.beta-oxidation.acyl CoA reductase	Transcript	weakly similar to ( 102)AT5G22500| Symbols: | acyl CoA reductase, putative / male-sterility protein, putative | chr5:7470544-7473919 FORWARD gb|CA631705;	-0.366	-1.013	0.525	-0.23
ta.26144.1.a1_s_at	11.9.4.13	lipid metabolism.lipid degradation.beta-oxidation.acyl CoA reductase	Transcript	weakly similar to ( 150)AT5G22500| Symbols: | acyl CoA reductase, putative / male-sterility protein, putative | chr5:7470544-7473919 FORWARD gb|CK214660;	0.782	1.278	0.271	0.172
ta.1456.1.a1_at	11.9.4.13	lipid metabolism.lipid degradation.beta-oxidation.acyl CoA reductase	Transcript	weakly similar to ( 135)AT4G33790| Symbols: | acyl CoA reductase, putative | chr4:16204327-16206665 REVERSE gb|BG313300;	-0.306	-0.874	-0.344	-1.167
taaffx.38271.1.a1_at	11.9.4.13	lipid metabolism.lipid degradation.beta-oxidation.acyl CoA reductase	Transcript	very weakly similar to (97.8)AT4G33790| Symbols: | acyl CoA reductase, putative | chr4:16204327-16206665 REVERSE gb|BJ242205;	-0.457	-0.795	1.131	-2.995
ta.12415.2.s1_at	11.9.4.13	lipid metabolism.lipid degradation.beta-oxidation.acyl CoA reductase	Transcript	very weakly similar to (89.7)AT3G44540| Symbols: | oxidoreductase, acting on the CH-CH group of donors | chr3:16135066-16138631 FORWARD gb|CA735045;	0.213	-0.797	1.686	-1.181
ta.26144.1.a1_at	11.9.4.13	lipid metabolism.lipid degradation.beta-oxidation.acyl CoA reductase	Transcript	weakly similar to ( 150)AT5G22500| Symbols: | acyl CoA reductase, putative / male-sterility protein, putative | chr5:7470544-7473919 FORWARD gb|CK214660;	0.604	-1.259	1.693	-0.805
taaffx.78658.1.s1_at	11.9.4.13	lipid metabolism.lipid degradation.beta-oxidation.acyl CoA reductase	Transcript	weakly similar to ( 179)AT3G11980| Symbols: MS2 | MS2 (MALE STERILITY 2) | chr3:3814490-3816933 FORWARD gb|CA729450;	0.983	0.03	1.908	-0.14
ta.14149.1.s1_at	11.9.4.13	lipid metabolism.lipid degradation.beta-oxidation.acyl CoA reductase	Transcript	weakly similar to ( 141)AT3G44550| Symbols: | oxidoreductase, acting on the CH-CH group of donors | chr3:16149047-16152396 FORWARD gb|AJ459251.1;	-1.188	-0.731	-0.291	-0.475
taaffx.114226.1.s1_at	11.9.4.13	lipid metabolism.lipid degradation.beta-oxidation.acyl CoA reductase	Transcript	weakly similar to ( 127)AT3G11980| Symbols: MS2 | MS2 (MALE STERILITY 2) | chr3:3814490-3816933 FORWARD gb|BJ234930;	-1.465	-0.184	-0.387	-1.289
ta.13443.1.s1_at	11.9.4.13	lipid metabolism.lipid degradation.beta-oxidation.acyl CoA reductase	Transcript	moderately similar to ( 386)AT3G44540| Symbols: | oxidoreductase, acting on the CH-CH group of donors | chr3:16135066-16138631 FORWARD gb|AJ459253.1;	-1.731	-0.182	0.584	-0.704
ta.13444.1.s1_at	11.9.4.13	lipid metabolism.lipid degradation.beta-oxidation.acyl CoA reductase	Transcript	moderately similar to ( 395)AT3G44540| Symbols: | oxidoreductase, acting on the CH-CH group of donors | chr3:16135066-16138631 FORWARDVAR1 gb|AJ459249.1;	-1.07	-2.441	-1.446	-1.974
taaffx.26649.1.s1_at	11.9.4.2	lipid metabolism.lipid degradation.beta-oxidation.acyl CoA DH	Transcript	weakly similar to ( 155)AT3G06810| Symbols: IBR3 | IBR3 (IBA-RESPONSE 3); acyl-CoA dehydrogenase/ oxidoreductase | chr3:2146540-2150660 FORWARD gb|CA686709;	0.428	0.175	-0.963	0.41
ta.3420.3.s1_x_at	11.9.4.2	lipid metabolism.lipid degradation.beta-oxidation.acyl CoA DH	Transcript	very weakly similar to (95.1)AT1G06310| Symbols: ACX6 | ACX6 (ACYL-COA OXIDASE 6); acyl-CoA oxidase | chr1:1926801-1930226 FORWARD gb|CA647953;	0.281	0.389	-0.509	0.309
ta.10260.1.s1_at	11.9.4.2	lipid metabolism.lipid degradation.beta-oxidation.acyl CoA DH	Transcript	highly similar to ( 519)AT5G65110| Symbols: ATACX2, ACX2 | ACX2 (ACYL-COA OXIDASE 2); acyl-CoA oxidase | chr5:26027286-26029708 REVERSEhighly similar to ( 505)ACOX2_CUCMA gb|CD373536;	1.133	0.224	-0.11	0.541
ta.3420.3.s1_a_at	11.9.4.2	lipid metabolism.lipid degradation.beta-oxidation.acyl CoA DH	Transcript	very weakly similar to (95.1)AT1G06310| Symbols: ACX6 | ACX6 (ACYL-COA OXIDASE 6); acyl-CoA oxidase | chr1:1926801-1930226 FORWARD gb|CA647953;	0.247	0.527	-0.709	0.571
ta.3420.1.s1_x_at	11.9.4.2	lipid metabolism.lipid degradation.beta-oxidation.acyl CoA DH	Transcript	moderately similar to ( 442)AT1G06290| Symbols: ATACX3, ACX3 | ACX3 (ACYL-COA OXIDASE 3); acyl-CoA oxidase | chr1:1922422-1926001 FORWARDweakly similar to ( 189)ACOX2_CUCMAVAR1 gb|CA633431;	0.455	-0.121	-0.09	0.106
ta.27205.1.s1_at	11.9.4.2	lipid metabolism.lipid degradation.beta-oxidation.acyl CoA DH	Transcript	nearly identical (1002)AT4G16760| Symbols: ATACX1, ACX1 | ACX1 (ACYL-COA OXIDASE 1) | chr4:9424918-9428710 REVERSEmoderately similar to ( 255)ACOX2_CUCMA gb|BT009170.1;	-1.074	1.188	-0.458	-0.964
ta.4957.2.a1_at	11.9.4.2	lipid metabolism.lipid degradation.beta-oxidation.acyl CoA DH	Transcript	moderately similar to ( 244)AT4G16760| Symbols: ATACX1, ACX1 | ACX1 (ACYL-COA OXIDASE 1) | chr4:9424918-9428710 REVERSE gb|CK207705;	-0.217	0.383	-0.216	0.311
ta.3420.3.s1_at	11.9.4.2	lipid metabolism.lipid degradation.beta-oxidation.acyl CoA DH	Transcript	very weakly similar to (95.1)AT1G06310| Symbols: ACX6 | ACX6 (ACYL-COA OXIDASE 6); acyl-CoA oxidase | chr1:1926801-1930226 FORWARD gb|CA647953;	0.3	0.432	-0.394	0.316
ta.25699.1.s1_at	11.9.4.2	lipid metabolism.lipid degradation.beta-oxidation.acyl CoA DH	Transcript	highly similar to ( 617)AT3G06810| Symbols: IBR3 | IBR3 (IBA-RESPONSE 3); acyl-CoA dehydrogenase/ oxidoreductase | chr3:2146540-2150660 FORWARDVAR1 COG5048 gb|CD373930;	0.189	0.089	0.526	-0.126
taaffx.131027.1.s1_x_at	11.9.4.2	lipid metabolism.lipid degradation.beta-oxidation.acyl CoA DH	Transcript	moderately similar to ( 388)AT4G16760| Symbols: ATACX1, ACX1 | ACX1 (ACYL-COA OXIDASE 1) | chr4:9424918-9428710 REVERSEvery weakly similar to (93.6)ACOX2_CUCMA gb|CA702310;	-0.492	0.026	-0.007	-0.061
taaffx.77559.1.s1_at	11.9.4.2	lipid metabolism.lipid degradation.beta-oxidation.acyl CoA DH	Transcript	very weakly similar to (96.7)AT2G35690| Symbols: ACX5 | ACX5 (ACYL-COA OXIDASE 5); acyl-CoA oxidase | chr2:15007041-15009971 FORWARD gb|CA746048;	-0.137	0.919	0.973	-0.853
ta.4957.1.s1_at	11.9.4.2	lipid metabolism.lipid degradation.beta-oxidation.acyl CoA DH	Transcript	highly similar to ( 546)AT4G16760| Symbols: ATACX1, ACX1 | ACX1 (ACYL-COA OXIDASE 1) | chr4:9424918-9428710 REVERSEweakly similar to ( 130)ACOX2_CUCMAVAR1 COG5048 gb|CK164879;	-0.292	0.255	0.195	0.285
taaffx.110044.1.s1_at	11.9.4.2	lipid metabolism.lipid degradation.beta-oxidation.acyl CoA DH	Transcript	weakly similar to ( 104)AT1G06290| Symbols: ATACX3, ACX3 | ACX3 (ACYL-COA OXIDASE 3); acyl-CoA oxidase | chr1:1922422-1926001 FORWARD gb|CA685388;	-0.046	0.978	-1.42	1.141
ta.15411.1.s1_at	11.9.4.2	lipid metabolism.lipid degradation.beta-oxidation.acyl CoA DH	Transcript	very weakly similar to (95.1)AT2G35690| Symbols: ACX5 | ACX5 (ACYL-COA OXIDASE 5); acyl-CoA oxidase | chr2:15007041-15009971 FORWARD gb|CA484338;	0.48	1.408	-0.177	1.887
taaffx.77660.1.s1_at	11.9.4.2	lipid metabolism.lipid degradation.beta-oxidation.acyl CoA DH	Transcript	very weakly similar to (92.8)AT3G06810| Symbols: IBR3 | IBR3 (IBA-RESPONSE 3); acyl-CoA dehydrogenase/ oxidoreductase | chr3:2146540-2150660 FORWARD gb|CA744568;	-0.28	-1.867	0.822	-0.733
ta.6570.1.a1_a_at	11.9.4.5	lipid metabolism.lipid degradation.beta-oxidation.acyl-CoA thioesterase	Transcript	weakly similar to ( 163)AT1G01710| Symbols: | acyl-CoA thioesterase family protein | chr1:262950-266029 FORWARD gb|BJ264494;	-0.213	0.555	-0.193	0.524
[truncated: 60,285 more rows]
