# Supplementary material for: Comparative transcriptome analysis of wheat embryo and endosperm responses to ABA and H2O2 stresses during seed germination
Source: BMC Genomics. 2016 Feb 4;17:97. doi: 10.1186/s12864-016-2416-9 (PMC4743158; doi:10.1186/s12864-016-2416-9)
Supplement: Additional file 2: Table S2. — The list of significant differentially expressed genes under ABA and H2O2 treatment respectively in the different tissues (embryo and endosperm). ABA vs CK_embryo: ABA_embryo compared to CK_embryo; H2O2 vs CK_embryo: H2O2_embryo compared to CK_ embryo; ABA vs CK_endosperm: ABA_endosperm vs CK_endosperm; H2O2 vs CK_endosperm: H2O2 _endosperm compared to CK_endosperm. (xls 728 KB) [file 12864_2016_2416_MOESM2_ESM.xls]

## Sheet: ABA vs CK_embryo
UniqueID	Accession	p-value	FDR	Geom mean of intensities in ABA_embryo	Geom mean of intensities in CK_embryo	Fold-change	regulation	UGCluster	Symbol	Name	EntrezID
Ta.6213.1.S1_at	BJ293360	< 1e-07	< 1e-07	2256.44	24.68	91.43	up	Ta.6213
Ta.4826.3.S1_at	AL817773	< 1e-07	< 1e-07	612.04	10	61.2	up	Ta.54483
Ta.154.4.S1_x_at	CD910354	< 1e-07	< 1e-07	696.89	13.2	52.81	up	Ta.54396
Ta.5915.3.S1_x_at	BJ292018	< 1e-07	< 1e-07	887.52	21.58	41.12	up	Ta.54472
Ta.23243.1.S1_a_at	BJ291786	< 1e-07	< 1e-07	669.36	18.51	36.16	up	Ta.67724
Ta.28378.1.S1_at	BJ292422	< 1e-07	< 1e-07	691.28	19.71	35.08	up	Ta.5720
Ta.28378.1.S1_x_at	BJ292422	< 1e-07	< 1e-07	1150.18	32.81	35.06	up	Ta.5720
Ta.5915.1.S1_at	BJ292123	< 1e-07	< 1e-07	2853.03	76.91	37.09	up	Ta.54472
Ta.28555.3.S1_at	CD904599	< 1e-07	< 1e-07	693.38	17.81	38.94	up	Ta.129
Ta.4826.2.S1_at	CD907588	< 1e-07	< 1e-07	816.92	16.73	48.84	up
Ta.4826.3.S1_x_at	AL817773	< 1e-07	< 1e-07	1193.87	28.43	42	up	Ta.54483
Ta.5888.2.S1_x_at	BJ291459	< 1e-07	< 1e-07	1696.04	29.1	58.28	up	Ta.6019
Ta.5685.1.S1_at	CD913614	< 1e-07	< 1e-07	294.78	10	29.48	up	Ta.5685	LOC543220	group 3 late embryogenesis abundant protein	543220
Ta.154.1.S1_a_at	BJ298893	< 1e-07	< 1e-07	1242.88	34.83	35.69	up	Ta.54396
Ta.5904.1.S1_at	BJ299578	< 1e-07	< 1e-07	267.47	10	26.75	up	Ta.5904
Ta.23243.2.S1_at	CD920810	< 1e-07	< 1e-07	1108.91	21.1	52.55	up		LOC100415870	dehydrin	100415870
Ta.20582.1.S1_x_at	BJ296527	< 1e-07	< 1e-07	1050.27	30.06	34.94	up	Ta.54402
Ta.25230.1.S1_at	CD490513	< 1e-07	< 1e-07	1243.8	28.03	44.37	up
Ta.14066.1.S1_at	CK207869	< 1e-07	< 1e-07	569.02	11.04	51.54	up	Ta.5814
Ta.25089.1.S1_s_at	CD920299	< 1e-07	< 1e-07	1663.15	47.95	34.69	up	Ta.12657
Ta.28555.2.S1_at	BJ290445	< 1e-07	< 1e-07	745.54	26.23	28.43	up	Ta.129
Ta.5915.1.S1_x_at	BJ292123	< 1e-07	< 1e-07	2515.4	65.43	38.44	up	Ta.54472
Ta.20582.1.S1_a_at	BJ296527	< 1e-07	< 1e-07	1621.21	30.11	53.85	up	Ta.54402
Ta.154.5.S1_x_at	BJ292464	< 1e-07	< 1e-07	1687.1	44.35	38.04	up	Ta.54396
Ta.25025.2.S1_at	BQ579513	< 1e-07	< 1e-07	3605.31	171.56	21.01	up	Ta.54436 /// Ta.57898	Em	Em protein	543480
Ta.14510.1.S1_at	CD910502	< 1e-07	< 1e-07	371.45	14.13	26.29	up	Ta.14510
Ta.14247.2.S1_x_at	CA722714	< 1e-07	< 1e-07	312.68	14.77	21.17	up
Ta.27001.1.S1_at	CD920085	< 1e-07	< 1e-07	1846.02	45.96	40.16	up	Ta.55817
Ta.4874.1.S1_at	CD913616	< 1e-07	< 1e-07	969.16	42.67	22.71	up	Ta.4874	LOC543238	PMA1951	543238
Ta.18720.3.S1_x_at	BJ295779	< 1e-07	< 1e-07	924.7	49.12	18.82	up	Ta.10150 /// Ta.55691
Ta.154.3.S1_x_at	BJ299669	< 1e-07	< 1e-07	830.57	14.15	58.68	up	Ta.66336
Ta.20518.2.S1_x_at	BJ294772	< 1e-07	< 1e-07	245.17	10.33	23.74	up	Ta.54387
TaAffx.116604.1.S1_at	CD490483	< 1e-07	< 1e-07	791.52	18.8	42.1	up	Ta.37990
Ta.154.4.S1_at	CD910354	< 1e-07	< 1e-07	667.79	11.17	59.81	up	Ta.54396
TaAffx.74187.1.S1_at	CD907251	< 1e-07	< 1e-07	310.59	14.71	21.11	up	Ta.61252
Ta.14259.1.S1_at	BJ300061	< 1e-07	< 1e-07	1949.78	62.87	31.01	up	Ta.129
Ta.30754.1.S1_at	BJ295650	< 1e-07	< 1e-07	392.25	22.21	17.66	up	Ta.49829
Ta.20483.2.S1_x_at	CD909074	< 1e-07	< 1e-07	1537.76	64.99	23.66	up	Ta.20483
Ta.12657.1.S1_at	BQ838979	< 1e-07	< 1e-07	900.15	38.65	23.29	up	Ta.12657
Ta.13396.3.S1_at	CA740972	< 1e-07	< 1e-07	1034.61	23.14	44.7	up	Ta.13396
Ta.5809.1.S1_at	CD906063	< 1e-07	< 1e-07	1080.14	43.47	24.85	up	Ta.5809
Ta.21933.1.S1_a_at	CD921530	< 1e-07	< 1e-07	1803.32	71.48	25.23	up	Ta.21933
Ta.21910.3.S1_a_at	BJ295909	< 1e-07	< 1e-07	553.52	14.54	38.06	up	Ta.21910
Ta.12787.1.S1_at	CD901150	< 1e-07	< 1e-07	215.48	10.11	21.32	up
Ta.21082.2.S1_at	CA613117	< 1e-07	< 1e-07	19.9	447.59	0.044	down	Ta.24364
Ta.14247.1.S1_at	BQ839126	< 1e-07	< 1e-07	1125.92	40.64	27.7	up
Ta.20582.2.S1_x_at	CD915945	< 1e-07	< 1e-07	711.79	13.16	54.09	up	Ta.54402
Ta.5730.1.S1_s_at	CD912781	< 1e-07	< 1e-07	272.07	10.51	25.89	up	Ta.24170
Ta.6019.1.S1_at	BE517508	< 1e-07	< 1e-07	1544.33	64.62	23.9	up	Ta.6019
Ta.5720.1.S1_at	BJ296692	< 1e-07	< 1e-07	530.02	25.11	21.1	up
Ta.13183.1.S1_s_at	AB097412	< 1e-07	< 1e-07	2669.63	146.24	18.26	up	Ta.32059	Wcor18	cold regulated protein	542799
Ta.2638.1.S1_at	X62476	< 1e-07	< 1e-07	2854.92	85.21	33.5	up	Ta.2638	rab 15B	Rab protein	543296
Ta.24312.1.S1_at	BQ841778	< 1e-07	< 1e-07	1109.01	32.39	34.24	up	Ta.24312
Ta.13300.1.S1_at	BQ483522	< 1e-07	< 1e-07	432.44	24.77	17.46	up	Ta.47491
Ta.21082.2.S1_s_at	CA613117	< 1e-07	< 1e-07	13.74	278.42	0.049	down
Ta.6219.2.S1_at	CD921849	< 1e-07	< 1e-07	709.12	28.28	25.07	up	Ta.6219
Ta.5913.1.S1_at	CD924673	< 1e-07	< 1e-07	949.32	37.72	25.17	up	Ta.5913
Ta.129.1.S1_at	U80037	< 1e-07	< 1e-07	702.22	25.11	27.97	up	Ta.55886	WTABAPM	ABA induced plasma membrane protein PM 19	543263
Ta.2720.1.S1_at	BJ297815	< 1e-07	< 1e-07	969.22	41.24	23.5	up	Ta.2720
Ta.14503.1.S1_at	AY304482	< 1e-07	< 1e-07	2067.57	72.81	28.4	up	Ta.67690	LOC100415869 /// PER1	peroxiredoxin /// 1-Cys-peroxiredoxine	100415869 /// 543108
Ta.18720.1.S1_a_at	BJ288588	< 1e-07	< 1e-07	1306.06	68.96	18.94	up	Ta.10150 /// Ta.18720 /// Ta.55691
Ta.28838.2.S1_at	BJ299408	< 1e-07	< 1e-07	147.97	10	14.8	up	Ta.28838
Ta.5817.1.S1_at	CD903155	< 1e-07	< 1e-07	1767.26	109.16	16.19	up	Ta.5817
Ta.2798.1.S1_x_at	BJ290016	< 1e-07	< 1e-07	2224.1	119.16	18.66	up	Ta.56893	LOC543497	Em protein (AA 1-93)	543497
Ta.14258.1.S1_at	CK207621	< 1e-07	< 1e-07	1835.18	64.31	28.54	up	Ta.54994
Ta.13400.2.A1_at	CD913635	< 1e-07	< 1e-07	653.88	40.14	16.29	up	Ta.13400
Ta.13183.1.S1_x_at	AB097412	< 1e-07	< 1e-07	2132.57	82.39	25.88	up	Ta.32059	Wcor18	Cold regulated protein	542799
Ta.20483.3.A1_a_at	BJ297765	< 1e-07	< 1e-07	1196.72	63.49	18.85	up
Ta.10765.1.A1_at	BQ166490	< 1e-07	< 1e-07	1828.05	76.3	23.96	up	Ta.10765
Ta.28555.3.S1_x_at	CD904599	< 1e-07	< 1e-07	679.83	24.12	28.19	up	Ta.129
Ta.13403.1.S1_at	BQ579756	< 1e-07	< 1e-07	371.1	12.77	29.05	up	Ta.13403
Ta.5760.1.S1_at	CD922076	< 1e-07	< 1e-07	387.47	22.22	17.44	up	Ta.28535
Ta.18720.1.S1_x_at	BJ288588	< 1e-07	< 1e-07	1085.45	59.43	18.26	up	Ta.18720
Ta.29375.1.S1_at	CD923033	< 1e-07	< 1e-07	192.01	10.35	18.56	up	Ta.5916
Ta.21910.2.S1_at	CA708152	< 1e-07	< 1e-07	1016.56	28.4	35.79	up	Ta.21910
Ta.27950.1.S1_x_at	CD923913	< 1e-07	< 1e-07	317.08	24.05	13.19	up	Ta.38385
Ta.28838.1.S1_x_at	BJ298179	< 1e-07	< 1e-07	378.84	10	37.88	up	Ta.67727
Ta.28848.1.S1_at	BQ579494	< 1e-07	< 1e-07	1132.32	28.85	39.25	up
Ta.20518.3.S1_at	BJ297179	< 1e-07	< 1e-07	694.34	19.4	35.79	up	Ta.54387
Ta.5843.1.S1_x_at	CD905348	< 1e-07	< 1e-07	656.65	29.03	22.62	up	Ta.5843
Ta.5899.1.S1_at	BQ579542	< 1e-07	< 1e-07	138.43	10	13.84	up	Ta.57832
Ta.162.1.S1_at	L07941	< 1e-07	< 1e-07	173.36	10	17.34	up	Ta.162	LOC543193	L-isoaspartyl methyltransferase	543193
Ta.5814.1.S1_at	BU099542	< 1e-07	< 1e-07	203.17	10	20.32	up	Ta.5814
Ta.25026.1.S1_at	BQ804965	< 1e-07	< 1e-07	1313.18	53.24	24.67	up	Ta.54408
Ta.13396.2.S1_at	BJ287941	< 1e-07	< 1e-07	864.57	62.22	13.89	up
Ta.18720.2.S1_x_at	CK154847	< 1e-07	< 1e-07	476.63	26.17	18.21	up	Ta.10150 /// Ta.18720
Ta.14366.2.S1_a_at	BJ297580	< 1e-07	< 1e-07	482.54	24.46	19.73	up	Ta.14366	HSD11BL	11-beta-hydroxysteroid dehydrogenase-like protein	100037555
Ta.5734.1.S1_at	CD917290	< 1e-07	< 1e-07	419.94	15.57	26.97	up	Ta.5734
Ta.154.1.S1_x_at	BJ298893	< 1e-07	< 1e-07	825.48	21.71	38.03	up	Ta.54396
Ta.5908.1.S1_at	BJ291902	< 1e-07	< 1e-07	118.09	10	11.81	up	Ta.5908
Ta.5888.2.S1_at	BJ291459	< 1e-07	< 1e-07	1210.64	14.73	82.19	up	Ta.6019
Ta.20583.2.S1_a_at	CD910001	< 1e-07	< 1e-07	241.52	10	24.15	up	Ta.54270
Ta.6136.1.S1_at	CD901486	< 1e-07	< 1e-07	758.52	30.07	25.22	up	Ta.54432
Ta.27950.1.S1_at	CD923913	< 1e-07	< 1e-07	357.14	26.17	13.65	up	Ta.38385
Ta.29951.1.S1_at	CD903633	< 1e-07	< 1e-07	750.11	52.94	14.17	up	Ta.29951
TaAffx.80145.2.S1_at	CA719001	< 1e-07	< 1e-07	10	105.93	0.094	down	Ta.58571
Ta.23814.1.S1_at	CD919701	< 1e-07	< 1e-07	622.7	32.39	19.23	up	Ta.55007
Ta.25025.1.S1_s_at	CD490538	< 1e-07	< 1e-07	6717.72	675.32	9.95	up	Ta.54436	Em	Em protein	543480
Ta.147.1.S1_at	M25537	< 1e-07	< 1e-07	1599.57	139.08	11.5	up	Ta.147	LOC543494	agglutinin isolectin D precursor	543494
Ta.20517.3.S1_x_at	BJ296546	< 1e-07	< 1e-07	2397.94	220.35	10.88	up	Ta.20517
Ta.5945.1.S1_at	CD920884	< 1e-07	< 1e-07	1485.15	84.77	17.52	up	Ta.5945
Ta.14516.2.S1_a_at	BJ294773	< 1e-07	< 1e-07	148.84	10	14.88	up	Ta.14516
Ta.13739.1.S1_at	CD910658	< 1e-07	< 1e-07	674.87	24.77	27.24	up	Ta.13739
Ta.14496.2.A1_at	BJ294280	< 1e-07	< 1e-07	1376.52	109.57	12.56	up	Ta.14496
Ta.64.1.S1_at	CD906435	< 1e-07	< 1e-07	2509.76	226.73	11.07	up	Ta.64	LOC543366	Ec protein, Metallothionein(class II)	543366
Ta.25228.1.S1_at	CD490508	< 1e-07	< 1e-07	188.65	11.24	16.79	up
Ta.28838.1.S1_at	BJ298179	< 1e-07	< 1e-07	132.64	10.15	13.07	up	Ta.67727
Ta.6223.1.S1_at	BT009049	< 1e-07	< 1e-07	1343.43	60.83	22.08	up	Ta.48429
Ta.14497.1.S1_x_at	CD914823	< 1e-07	< 1e-07	561.45	22.14	25.36	up	Ta.67811
Ta.23812.1.S1_a_at	BJ291456	< 1e-07	< 1e-07	93.09	10	9.31	up	Ta.23812
Ta.1954.1.A1_at	BE471198	< 1e-07	< 1e-07	275.74	10.65	25.88	up	Ta.1954
Ta.19206.1.A1_x_at	CA648736	< 1e-07	< 1e-07	10	98.99	0.1	down	Ta.59126
Ta.14247.2.S1_at	CA722714	< 1e-07	< 1e-07	332.84	11.45	29.07	up
Ta.5829.1.S1_at	CD908987	< 1e-07	< 1e-07	507.17	10.84	46.8	up	Ta.5829
Ta.6135.1.S1_at	BJ297625	< 1e-07	< 1e-07	454.45	18.4	24.7	up	Ta.6135
Ta.20518.2.S1_at	BJ294772	< 1e-07	< 1e-07	471.73	20.58	22.92	up	Ta.54387
TaAffx.46097.1.S1_at	CD900463	< 1e-07	< 1e-07	141.72	10.17	13.94	up	Ta.2704	rab	Rab protein	543293
Ta.27704.1.S1_at	CD910590	< 1e-07	< 1e-07	200.72	10.03	20.02	up	Ta.27704
Ta.30509.1.A1_at	CK211720	< 1e-07	< 1e-07	100.06	10	10.01	up	Ta.30509
Ta.5904.2.S1_at	BJ293768	< 1e-07	< 1e-07	128.54	10	12.85	up	Ta.5904
Ta.13396.2.S1_x_at	BJ287941	< 1e-07	< 1e-07	955.43	63.53	15.04	up
Ta.14492.1.S1_at	CK199539	< 1e-07	< 1e-07	16.81	303.18	0.055	down	Ta.56281
Ta.5714.1.S1_s_at	BJ297909	< 1e-07	< 1e-07	1852.68	128.14	14.46	up	Ta.14501 /// Ta.67811
Ta.14574.2.S1_x_at	BJ296012	< 1e-07	< 1e-07	342.59	34.55	9.92	up	Ta.55242
Ta.5236.2.S1_a_at	CA609814	< 1e-07	< 1e-07	144.48	17.72	8.15	up	Ta.5236
Ta.20517.1.S1_a_at	BQ172091	< 1e-07	< 1e-07	2100.49	155.58	13.5	up	Ta.20517
Ta.2787.1.S1_at	AF453444	< 1e-07	< 1e-07	91.82	10.23	8.98	up	Ta.56538	LOC542888	dehydrin WZY1-1	542888
Ta.412.1.S1_at	BF474922	< 1e-07	< 1e-07	719.91	76.2	9.45	up	Ta.412
Ta.5728.1.S1_at	CD912228	< 1e-07	< 1e-07	85.8	10	8.58	up	Ta.5728
Ta.28810.1.S1_at	CD916221	< 1e-07	< 1e-07	1200.49	110.01	10.91	up
Ta.14496.3.S1_a_at	CA611180	< 1e-07	< 1e-07	592.85	63.8	9.29	up	Ta.14496
Ta.4826.1.S1_at	BQ171098	< 1e-07	< 1e-07	447.46	25.14	17.8	up	Ta.54483
Ta.9564.2.S1_x_at	CD919749	< 1e-07	< 1e-07	109.16	14.18	7.7	up	Ta.5847
Ta.10760.1.S1_at	BQ806324	< 1e-07	< 1e-07	103.5	10.5	9.86	up	Ta.10760
Ta.28207.1.S1_at	BQ743929	< 1e-07	< 1e-07	452.69	35.29	12.83	up	Ta.57872
Ta.13400.1.S1_x_at	BJ296370	< 1e-07	< 1e-07	1333.79	113.94	11.71	up	Ta.13400
Ta.24158.1.S1_a_at	BE515946	< 1e-07	< 1e-07	1198.94	62.89	19.06	up
Ta.2704.1.S1_at	X59133	< 1e-07	< 1e-07	2068.42	194.9	10.61	up	Ta.2704	rab	rab protein	543293
Ta.2704.1.S1_x_at	X59133	< 1e-07	< 1e-07	2041.17	186.08	10.97	up	Ta.2704	rab	rab protein	543293
TaAffx.74619.1.S1_at	CA721223	< 1e-07	< 1e-07	80.23	10	8.02	up	Ta.49653
Ta.20518.3.S1_a_at	BJ297179	< 1e-07	< 1e-07	462.57	17.59	26.3	up	Ta.54387
Ta.14496.2.A1_a_at	BJ294280	< 1e-07	< 1e-07	2304.23	191.35	12.04	up	Ta.14496
Ta.20483.1.S1_at	CA718376	< 1e-07	< 1e-07	1703.28	84.41	20.18	up	Ta.20483
Ta.22050.1.S1_at	CD910291	< 1e-07	< 1e-07	572.47	19.61	29.19	up	Ta.22050
Ta.13382.1.S1_at	CD918545	< 1e-07	< 1e-07	81.7	10	8.17	up	Ta.13382
Ta.22049.1.S1_at	CD909599	< 1e-07	< 1e-07	354.23	21.06	16.82	up	Ta.22049
Ta.5734.1.S1_a_at	CD917290	< 1e-07	< 1e-07	177.35	10	17.73	up	Ta.5734
Ta.5499.2.S1_a_at	CA605509	< 1e-07	< 1e-07	80.76	10	8.08	up	Ta.5499
Ta.5721.1.S1_at	CD911583	< 1e-07	< 1e-07	118.51	10.52	11.27	up	Ta.5721
Ta.351.2.S1_x_at	CA673444	< 1e-07	< 1e-07	281.77	14.8	19.04	up	Ta.351	LOC778392	cold acclimation induced protein 2-1	778392
Ta.14496.1.S1_x_at	CK203323	< 1e-07	< 1e-07	1144.32	92.2	12.41	up	Ta.14496
Ta.5926.1.S1_at	CD912379	< 1e-07	< 1e-07	839.97	40.68	20.65	up	Ta.40915
TaAffx.128555.1.S1_at	CK163818	< 1e-07	< 1e-07	766.53	80.82	9.48	up	Ta.29352
Ta.6111.1.S1_at	AJ603054	< 1e-07	< 1e-07	734.31	93.31	7.87	up	Ta.55410
Ta.6120.1.S1_at	BQ839046	< 1e-07	< 1e-07	429.17	43.55	9.85	up	Ta.6120
Ta.18239.1.S1_at	CA632242	< 1e-07	< 1e-07	180.5	25.06	7.2	up	Ta.18239
Ta.8085.1.S1_at	CK193776	< 1e-07	< 1e-07	1298.68	148.04	8.77	up	Ta.8085
Ta.14499.1.S1_at	BJ298784	< 1e-07	< 1e-07	283.59	20.76	13.66	up	Ta.28535
Ta.10207.1.S1_at	BJ243702	< 1e-07	< 1e-07	402.69	38.56	10.44	up	Ta.10207
Ta.25025.1.S1_x_at	CD490538	< 1e-07	< 1e-07	5640.11	728.52	7.74	up	Ta.54436	Em	Em protein	543480
Ta.26049.1.S1_a_at	CD454952	< 1e-07	< 1e-07	91.28	10.49	8.7	up	Ta.48459
Ta.28605.1.S1_at	AB115914	< 1e-07	< 1e-07	165.59	12.44	13.32	up	Ta.61158	Wrab18	ABA inducible protein	542804
Ta.2798.1.S1_s_at	BJ290016	< 1e-07	< 1e-07	4481.69	374.37	11.97	up	Ta.56893	Em /// LOC543497	Em protein /// Em protein (AA 1-93)	543480 /// 543497
Ta.28273.1.S1_x_at	BQ483998	< 1e-07	< 1e-07	481.5	43.97	10.95	up	Ta.54928
TaAffx.119028.1.A1_at	BJ295790	< 1e-07	< 1e-07	94.17	10	9.42	up
Ta.19303.1.S1_at	BQ579574	< 1e-07	< 1e-07	448.01	37.16	12.06	up
Ta.9564.1.S1_at	BJ288777	< 1e-07	< 1e-07	242.26	11.6	20.88	up	Ta.5847
TaAffx.46097.2.S1_at	BQ806472	< 1e-07	< 1e-07	307.91	17.98	17.13	up	Ta.2704	rab	Rab protein	543293
Ta.18559.1.S1_at	CA638720	< 1e-07	< 1e-07	714.42	68.03	10.5	up	Ta.18559
Ta.5978.2.A1_at	BE430231	< 1e-07	< 1e-07	267.87	18.4	14.56	up	Ta.5978
Ta.5435.1.S1_x_at	CA639073	< 1e-07	< 1e-07	10	58.36	0.17	down	Ta.56281
TaAffx.12089.1.S1_at	CD912719	< 1e-07	< 1e-07	155.44	13.24	11.74	up	Ta.40921
Ta.2789.2.S1_at	CK170981	< 1e-07	< 1e-07	35.33	214.63	0.16	down	Ta.55030
Ta.2709.1.S1_s_at	CK166154	< 1e-07	< 1e-07	7350.18	1195.7	6.15	up	Ta.2709 /// Ta.27389 /// Ta.54297 /// Ta.58898	LOC542908	Acidic ribosomal protein	542908
Ta.24550.2.S1_x_at	CD906571	< 1e-07	< 1e-07	81.49	10	8.15	up
Ta.5385.1.S1_at	X85228	< 1e-07	< 1e-07	10.14	73.36	0.14	down	Ta.56715	POX2	peroxidase	543313
Ta.5996.1.S1_at	BJ293661	< 1e-07	< 1e-07	73.71	10	7.37	up	Ta.5996
Ta.21115.3.A1_s_at	BJ287359	< 1e-07	< 1e-07	10	61.36	0.16	down	Ta.59305
Ta.23679.1.S1_at	BQ807036	< 1e-07	< 1e-07	674.38	85.04	7.93	up	Ta.23679	PP2C	protein phosphatase 2C	100125736
Ta.1880.1.S1_x_at	BJ285618	< 1e-07	< 1e-07	36.25	226.99	0.16	down	Ta.56262
Ta.3390.1.A1_at	BJ211094	< 1e-07	< 1e-07	1006.06	110.91	9.07	up	Ta.43823
Ta.9564.2.S1_at	CD919749	< 1e-07	< 1e-07	128.64	16.98	7.58	up	Ta.5847
Ta.9389.2.S1_at	BQ805303	< 1e-07	< 1e-07	951.09	91.64	10.38	up	Ta.9389
Ta.24550.2.S1_at	CD906571	< 1e-07	< 1e-07	118.89	10	11.89	up
Ta.24752.1.A1_at	AL820663	< 1e-07	< 1e-07	19.27	231.79	0.083	down
Ta.5883.1.S1_at	BJ298001	< 1e-07	< 1e-07	122.01	11.87	10.28	up	Ta.5883
TaAffx.2655.1.S1_at	BJ294353	< 1e-07	< 1e-07	83.4	10	8.34	up	Ta.33725
Ta.2789.2.S1_x_at	CK170981	< 1e-07	< 1e-07	27.17	160.29	0.17	down	Ta.55030
Ta.25836.1.S1_at	CD453514	< 1e-07	< 1e-07	354.43	54.38	6.52	up	Ta.25836
Ta.13744.1.S1_at	AL818224	< 1e-07	< 1e-07	1569.59	263.36	5.96	up
Ta.26279.1.A1_at	CD490534	< 1e-07	< 1e-07	63.68	10	6.37	up	Ta.26279
Ta.9389.1.S1_x_at	CD909442	< 1e-07	< 1e-07	2672.57	259.09	10.32	up	Ta.9389
Ta.25025.1.S1_at	CD490538	< 1e-07	< 1e-07	6403.3	834.18	7.68	up	Ta.54436	Em	Em protein	543480
Ta.25576.1.S1_at	CD373874	< 1e-07	< 1e-07	122.42	11.47	10.68	up	Ta.25576
Ta.27781.1.S1_at	CD913427	< 1e-07	< 1e-07	63.82	10	6.38	up	Ta.27009
Ta.27657.6.S1_x_at	BJ274465	< 1e-07	< 1e-07	86.8	475.52	0.18	down	Ta.54248	LOC732714	Protein H2A	732714
Ta.2791.1.S1_at	BJ251528	< 1e-07	< 1e-07	275.13	47.23	5.83	up	Ta.2791	Tatil	temperature stress-induced lipocalin	543070
TaAffx.3462.1.S1_at	CK215505	< 1e-07	< 1e-07	123.9	10.34	11.99	up
Ta.6111.1.S1_x_at	AJ603054	< 1e-07	< 1e-07	756	90.98	8.31	up	Ta.55410
Ta.13385.1.S1_at	BQ579186	< 1e-07	< 1e-07	101.28	10.55	9.6	up	Ta.13385
Ta.28555.1.S1_at	BQ166465	< 1e-07	< 1e-07	274.29	15.67	17.51	up
Ta.27389.1.S1_at	BQ579004	< 1e-07	< 1e-07	908.85	109.24	8.32	up	Ta.27389 /// Ta.54297	LOC542908	Acidic ribosomal protein	542908
Ta.226.1.S1_at	AF139915	< 1e-07	< 1e-07	136.55	13.45	10.16	up	Ta.51095	Wrab19	cold-responsive LEA/RAB-related COR protein	542854
Ta.24968.1.S1_at	BJ290810	< 1e-07	< 1e-07	141.33	11.07	12.77	up	Ta.5844
Ta.5833.1.S1_at	BJ290482	< 1e-07	< 1e-07	598.87	49.39	12.13	up
TaAffx.64116.1.S1_at	BJ294685	< 1e-07	< 1e-07	78.92	10	7.89	up
Ta.27389.2.S1_x_at	BJ297034	< 1e-07	< 1e-07	3703.23	638.5	5.8	up	Ta.54297 /// Ta.58898	LOC542908	Acidic ribosomal protein	542908
Ta.5972.1.A1_at	BQ165954	< 1e-07	< 1e-07	51.9	10	5.19	up	Ta.5972
Ta.27333.3.S1_x_at	CA676613	< 1e-07	< 1e-07	1045.89	209.26	5	up	Ta.54482
Ta.1930.1.S1_x_at	CA700798	< 1e-07	< 1e-07	561.86	78.73	7.14	up	Ta.1930
Ta.28761.1.S1_at	AJ603999	< 1e-07	< 1e-07	159.06	10	15.91	up	Ta.28761
Ta.7378.5.A1_at	BJ225202	< 1e-07	< 1e-07	25.76	193.06	0.13	down	Ta.54247
Ta.14313.2.S1_x_at	CA602061	< 1e-07	< 1e-07	163.63	26.59	6.15	up	Ta.26144
Ta.9516.2.S1_at	BE444016	< 1e-07	< 1e-07	300.83	60.04	5.01	up	Ta.54669
Ta.28604.1.S1_at	AF475128	< 1e-07	< 1e-07	200.12	38.8	5.16	up	Ta.5920	LOC543427	abscisic acid-induced protein	543427
Ta.27657.7.S1_x_at	BJ306445	< 1e-07	< 1e-07	55	419.09	0.13	down	Ta.54232 /// Ta.54248	LOC732714	Protein H2A	732714
Ta.9564.1.S1_x_at	BJ288777	< 1e-07	< 1e-07	266.72	14.98	17.8	up	Ta.5847
Ta.10329.13.S1_a_at	BJ217006	< 1e-07	< 1e-07	51.66	360.47	0.14	down	Ta.54231
Ta.5843.2.S1_at	BQ172069	< 1e-07	< 1e-07	181.16	27.73	6.53	up	Ta.5843
Ta.1930.2.S1_a_at	BE470774	< 1e-07	< 1e-07	624.05	95.75	6.52	up	Ta.1930
Ta.6065.1.A1_x_at	CK157996	< 1e-07	< 1e-07	1018.94	170.12	5.99	up	Ta.9361
Ta.5734.2.S1_at	BJ294836	< 1e-07	< 1e-07	70.64	10	7.06	up	Ta.5734
Ta.26929.2.S1_a_at	CA618877	< 1e-07	< 1e-07	291.8	33.24	8.78	up	Ta.26929
Ta.27945.1.S1_x_at	CK216098	< 1e-07	< 1e-07	471.24	73.46	6.42	up	Ta.27945
Ta.5920.1.S1_at	AB115913	< 1e-07	< 1e-07	279.19	12.93	21.59	up	Ta.57877	Wrab15	Wrab15 protein	542803
Ta.28369.1.S1_at	CA727825	< 1e-07	< 1e-07	221.02	27.91	7.92	up	Ta.54928
Ta.5695.1.S1_at	CK213369	< 1e-07	< 1e-07	2304.21	398.65	5.78	up
Ta.14492.2.S1_at	CA631890	< 1e-07	< 1e-07	122.08	805.72	0.15	down	Ta.59144
TaAffx.69939.1.S1_at	AJ613345	< 1e-07	< 1e-07	55.71	10	5.57	up
Ta.27657.5.S1_x_at	BJ320258	< 1e-07	< 1e-07	35.82	283.24	0.13	down	Ta.54232
Ta.27969.1.S1_at	BQ172107	< 1e-07	< 1e-07	465.65	84.46	5.51	up	Ta.12328
Ta.14574.1.S1_at	CD921478	< 1e-07	< 1e-07	156.56	16.55	9.46	up	Ta.55242
TaAffx.132315.1.S1_at	BT009488	< 1e-07	< 1e-07	27.52	185.86	0.15	down
Ta.18939.2.S1_at	CA644563	< 1e-07	< 1e-07	23.21	165.52	0.14	down	Ta.58571
Ta.28337.2.S1_x_at	BQ838101	< 1e-07	< 1e-07	129.65	588.54	0.22	down	Ta.7146
Ta.19206.1.A1_at	CA648736	< 1e-07	< 1e-07	10	54.69	0.18	down	Ta.59126
Ta.10329.17.S1_x_at	BJ308545	< 1e-07	< 1e-07	10	47.32	0.21	down	Ta.54231
Ta.10768.1.A1_at	BQ166508	< 1e-07	< 1e-07	155.95	19.27	8.09	up	Ta.53920
Ta.4035.2.S1_at	BE517240	< 1e-07	< 1e-07	339.37	70.74	4.8	up	Ta.54246
Ta.27725.1.S1_at	AB030210	< 1e-07	< 1e-07	910.61	168.01	5.42	up	Ta.56902	wpi6	plasma membrane protein	542781
TaAffx.10989.1.S1_at	CK163733	< 1e-07	< 1e-07	215.64	43.78	4.93	up	Ta.33822
Ta.13396.1.S1_at	BQ579546	< 1e-07	< 1e-07	1116.86	70.67	15.8	up	Ta.13396
Ta.9361.2.S1_x_at	BJ243552	< 1e-07	< 1e-07	175.38	32.52	5.39	up	Ta.56459 /// Ta.9361
Ta.5794.1.S1_at	BJ289764	< 1e-07	< 1e-07	251.02	17.26	14.54	up	Ta.57840
Ta.5979.1.A1_at	BJ293258	< 1e-07	< 1e-07	137.81	14.19	9.71	up	Ta.5979
Ta.5820.1.S1_at	CD913737	< 1e-07	< 1e-07	126.99	21.38	5.94	up	Ta.40921
Ta.28486.1.A1_at	CA719316	< 1e-07	< 1e-07	28.93	177.02	0.16	down	Ta.54232
Ta.5879.1.S1_at	AJ615290	< 1e-07	< 1e-07	45.53	10	4.55	up	Ta.57849
Ta.22968.1.S1_at	CA614519	< 1e-07	< 1e-07	73.13	307.99	0.24	down	Ta.58580
Ta.10201.3.S1_at	BQ169510	< 1e-07	< 1e-07	28.93	164.96	0.18	down	Ta.54805
Ta.11956.1.A1_at	BQ171149	< 1e-07	< 1e-07	85.86	17.03	5.04	up	Ta.11956
Ta.1880.1.S1_at	BJ285618	< 1e-07	< 1e-07	39.61	205.42	0.19	down	Ta.56262
Ta.3886.1.S1_at	BJ254650	< 1e-07	< 1e-07	95.67	11.37	8.41	up
Ta.1880.2.S1_x_at	BJ283930	< 1e-07	< 1e-07	10	42.79	0.23	down	Ta.56262
Ta.5895.1.S1_at	CD453730	< 1e-07	< 1e-07	441.87	42.62	10.37	up	Ta.5895
Ta.13337.1.S1_at	CK163798	< 1e-07	< 1e-07	48.92	10	4.89	up	Ta.36522
Ta.8304.1.S1_x_at	CA602902	< 1e-07	< 1e-07	10	46.36	0.22	down	Ta.56744
Ta.154.3.S1_at	BJ299669	< 1e-07	< 1e-07	684.38	12.67	54.03	up	Ta.66336
Ta.7467.1.S1_x_at	CA721965	< 1e-07	< 1e-07	1359.11	241.61	5.63	up	Ta.56459
TaAffx.32069.2.S1_at	CD907784	< 1e-07	< 1e-07	46.1	10	4.61	up	Ta.33936
Ta.8966.1.S1_at	BQ162701	< 1e-07	< 1e-07	54.8	250.44	0.22	down	Ta.8966
Ta.21082.1.S1_x_at	CA639770	< 1e-07	< 1e-07	13.86	71.73	0.19	down	Ta.24364
Ta.14056.1.S1_x_at	BQ805971	< 1e-07	< 1e-07	80.49	10	8.05	up
Ta.23659.1.S1_at	AY148491	< 1e-07	< 1e-07	217.92	41.75	5.22	up	Ta.28605	LEA2	LEA2 protein	543396
Ta.11152.2.A1_a_at	BJ277098	< 1e-07	< 1e-07	153.81	31.44	4.89	up	Ta.11152
Ta.7294.1.S1_at	BQ171510	< 1e-07	< 1e-07	515.48	121.24	4.25	up
Ta.22773.2.S1_x_at	CA720455	< 1e-07	< 1e-07	27.91	133.8	0.21	down	Ta.58571
Ta.2789.1.S1_a_at	AB029887	< 1e-07	< 1e-07	29.62	177.37	0.17	down	Ta.48437	6-SFT	sucrose:fructan 6-fructosyltransferase	542773
Ta.5972.1.A1_x_at	BQ165954	< 1e-07	< 1e-07	50.35	10	5.04	up	Ta.5972
Ta.3605.2.S1_a_at	BU101007	< 1e-07	< 1e-07	16.26	166.82	0.097	down	Ta.8834
Ta.1583.1.S1_at	BE444349	< 1e-07	< 1e-07	10	41	0.24	down
Ta.1227.1.A1_at	BQ160869	< 1e-07	< 1e-07	10.12	47.44	0.21	down	Ta.1227
Ta.10329.17.S1_at	BJ308545	< 1e-07	< 1e-07	10	42.18	0.24	down	Ta.54231
TaAffx.69777.1.S1_at	J02961	< 1e-07	< 1e-07	661.2	119.95	5.51	up
Ta.14251.1.S1_at	BQ841642	< 1e-07	< 1e-07	67.99	10	6.8	up	Ta.14251
Ta.30755.1.S1_at	CN007962	< 1e-07	< 1e-07	81.94	14.86	5.52	up	Ta.65877
TaAffx.64496.1.A1_at	BJ294744	< 1e-07	< 1e-07	94.8	16.29	5.82	up	Ta.30562
Ta.13715.1.S1_s_at	CD453602	< 1e-07	< 1e-07	16.18	155.91	0.1	down
Ta.13357.1.A1_at	CK163731	< 1e-07	< 1e-07	709.54	117.92	6.02	up	Ta.56791
Ta.14574.3.S1_x_at	CA718855	< 1e-07	< 1e-07	63.5	10.25	6.2	up	Ta.55242
TaAffx.89907.1.S1_x_at	CA679192	< 1e-07	< 1e-07	55.8	10	5.58	up
Ta.14574.2.S1_s_at	BJ296012	< 1e-07	< 1e-07	302.23	27.16	11.13	up	Ta.55242
Ta.30183.3.S1_a_at	BJ294687	< 1e-07	< 1e-07	162.07	34.42	4.71	up	Ta.30183
Ta.8571.1.S1_x_at	BQ806459	< 1e-07	< 1e-07	159.48	27.25	5.85	up	Ta.8571
Ta.27657.5.S1_at	BJ320258	< 1e-07	< 1e-07	10	58.06	0.17	down	Ta.54232
Ta.8571.2.S1_x_at	CD882680	< 1e-07	< 1e-07	235.2	55.56	4.23	up	Ta.8571
Ta.14236.1.S1_at	BQ838757	< 1e-07	< 1e-07	210.45	36.4	5.78	up
Ta.27657.9.S1_x_at	BJ308450	< 1e-07	< 1e-07	23.9	155.09	0.15	down	Ta.54232
Ta.2789.1.S1_at	AB029887	< 1e-07	< 1e-07	13.94	123.12	0.11	down	Ta.48437	6-SFT	Sucrose:fructan 6-fructosyltransferase	542773
Ta.10329.27.S1_at	BJ219603	< 1e-07	< 1e-07	15.79	80.32	0.2	down	Ta.54231
Ta.28537.1.S1_x_at	BQ160686	< 1e-07	< 1e-07	1210.4	292.64	4.14	up	Ta.5720
Ta.9692.3.S1_s_at	CA645282	< 1e-07	< 1e-07	53.55	10.45	5.12	up	Ta.9692
Ta.27101.3.S1_at	CK209895	< 1e-07	< 1e-07	72.41	386.06	0.19	down	Ta.8296
Ta.13494.1.S1_at	BJ289337	< 1e-07	< 1e-07	48.19	10	4.82	up	Ta.13494
TaAffx.11213.1.S1_s_at	BQ606501	< 1e-07	< 1e-07	124.5	19.17	6.49	up
Ta.13255.1.S1_at	CK163939	< 1e-07	< 1e-07	480.34	43.46	11.05	up	Ta.56538	LOC542888	Dehydrin WZY1-1	542888
Ta.5358.1.S1_a_at	CK216705	< 1e-07	< 1e-07	466.85	114.18	4.09	up	Ta.5358
Ta.28533.1.S1_at	BJ288885	< 1e-07	< 1e-07	657.97	17.26	38.12	up	Ta.55850
Ta.27970.1.A1_at	CD921955	< 1e-07	< 1e-07	117.72	10.98	10.72	up	Ta.27970
Ta.27333.1.S1_x_at	CK214850	< 1e-07	< 1e-07	1362.58	291.3	4.68	up	Ta.54482
Ta.2551.1.S1_at	BE492852	< 1e-07	< 1e-07	479.34	108.86	4.4	up	Ta.2551	LOC543221	protein kinase	543221
Ta.5693.1.S1_at	BJ287875	< 1e-07	< 1e-07	104.09	10.94	9.51	up
Ta.8571.1.S1_a_at	BQ806459	< 1e-07	< 1e-07	148.54	28.45	5.22	up	Ta.8571
Ta.9062.1.S1_s_at	BJ309327	< 1e-07	< 1e-07	174.85	32.98	5.3	up
Ta.28535.1.S1_at	BJ289039	< 1e-07	< 1e-07	226.36	34.15	6.63	up
Ta.25073.1.S1_s_at	BJ292572	< 1e-07	< 1e-07	2935.52	757.1	3.88	up	Ta.25073
Ta.1287.1.S1_at	BQ167549	< 1e-07	< 1e-07	42.71	10	4.27	up	Ta.1287
Ta.14231.1.S1_x_at	CA604109	< 1e-07	< 1e-07	18.96	90.75	0.21	down	Ta.14231
Ta.6081.1.S1_a_at	BE517410	< 1e-07	< 1e-07	396.1	60.28	6.57	up
Ta.9389.1.S1_at	CD909442	< 1e-07	< 1e-07	3484.83	520.12	6.7	up	Ta.9389
Ta.5840.1.S1_at	BJ306840	< 1e-07	< 1e-07	146.02	30.76	4.75	up	Ta.5840
Ta.5978.1.S1_x_at	BJ296544	< 1e-07	< 1e-07	321.56	63.68	5.05	up	Ta.5978
Ta.14313.1.S1_x_at	CK163888	< 1e-07	< 1e-07	314.07	46.81	6.71	up	Ta.26144
TaAffx.132268.1.S1_at	CK211203	< 1e-07	< 1e-07	1158.03	271.73	4.26	up	Ta.37083
Ta.1345.1.S1_x_at	CK212819	< 1e-07	< 1e-07	13.21	70.15	0.19	down	Ta.55121
Ta.5888.1.S1_s_at	BQ807116	< 1e-07	< 1e-07	4357.37	326.54	13.34	up	Ta.6019
TaAffx.28944.1.S1_at	CA653930	< 1e-07	< 1e-07	202.64	44.61	4.54	up	Ta.46438
Ta.30871.1.S1_at	BM134972	< 1e-07	< 1e-07	92.68	14.63	6.33	up
Ta.21933.3.S1_x_at	CA711418	< 1e-07	< 1e-07	626.85	59.02	10.62	up	Ta.21933
Ta.5978.1.S1_a_at	BJ296544	< 1e-07	< 1e-07	268.61	46.72	5.75	up	Ta.5978
Ta.9692.1.S1_s_at	BJ226604	< 1e-07	< 1e-07	760.35	186.84	4.07	up	Ta.9692
Ta.10733.1.A1_at	CK215871	< 1e-07	< 1e-07	233.4	34.19	6.83	up	Ta.33810
Ta.5499.1.S1_at	BJ255179	< 1e-07	< 1e-07	177.21	25.47	6.96	up	Ta.5499
Ta.2799.1.S1_x_at	CD906539	< 1e-07	< 1e-07	5234.65	1120.92	4.67	up	Ta.2799	LOC543479	Ec protein, Metallothionein(class II)	543479
Ta.30183.2.S1_a_at	CK197798	< 1e-07	< 1e-07	103.87	23.38	4.44	up	Ta.30183
Ta.12273.1.A1_at	BQ171798	< 1e-07	< 1e-07	152.77	31.99	4.78	up	Ta.21174
Ta.23176.1.S1_at	CK208784	< 1e-07	< 1e-07	403.79	107.97	3.74	up	Ta.23176	TaABI1	Protein phosphatase 2C	100125713
Ta.21049.1.S1_at	CA652678	< 1e-07	< 1e-07	39.96	141.59	0.28	down	Ta.16226
TaAffx.499.1.A1_at	BQ802858	< 1e-07	< 1e-07	41.82	10	4.18	up	Ta.60081	SAP	senescence-associated protein	778416
Ta.6162.1.S1_at	BJ298450	< 1e-07	< 1e-07	248.07	33.19	7.47	up
Ta.14313.2.S1_a_at	CA602061	< 1e-07	< 1e-07	185.57	25.6	7.25	up	Ta.26144
Ta.27101.3.S1_x_at	CK209895	< 1e-07	< 1e-07	84.68	404.4	0.21	down	Ta.8296
Ta.27001.2.S1_at	BJ298679	< 1e-07	< 1e-07	1058.43	58.77	18.01	up	Ta.55817
Ta.23677.1.A1_at	BJ284210	< 1e-07	< 1e-07	10	35.59	0.28	down	Ta.23677
Ta.14641.1.S1_at	BJ214272	< 1e-07	< 1e-07	20.54	75.44	0.27	down
Ta.4035.2.S1_x_at	BE517240	< 1e-07	< 1e-07	339.07	82.2	4.13	up	Ta.54246
Ta.3749.1.S1_s_at	CK167447	< 1e-07	< 1e-07	17.02	134.02	0.13	down
Ta.27657.11.S1_x_at	BJ318011	< 1e-07	< 1e-07	22.15	127.06	0.17	down
Ta.20756.1.S1_x_at	CK197465	< 1e-07	< 1e-07	10	47.34	0.21	down	Ta.56431
TaAffx.54307.1.S1_x_at	CA683205	< 1e-07	< 1e-07	39.69	10.3	3.85	up	Ta.55002
Ta.12654.1.S1_at	BQ172054	< 1e-07	< 1e-07	41.1	10	4.11	up
Ta.4916.1.S1_at	BJ275157	< 1e-07	< 1e-07	41.22	10	4.12	up	Ta.38848
Ta.22656.2.S1_at	CD881145	< 1e-07	< 1e-07	34.9	10	3.49	up	Ta.22656
Ta.1203.1.S1_at	BE515598	< 1e-07	< 1e-07	182.27	37.76	4.83	up	Ta.48626
TaAffx.119073.1.S1_at	BJ292311	< 1e-07	< 1e-07	74.44	10	7.44	up
Ta.21041.1.S1_at	CA643406	< 1e-07	< 1e-07	10	36.32	0.28	down	Ta.68006
Ta.11940.1.A1_at	BQ171111	< 1e-07	< 1e-07	64.19	10	6.42	up	Ta.11940
Ta.11249.1.A1_at	CK212566	< 1e-07	< 1e-07	75.22	247.51	0.3	down	Ta.11249
Ta.5390.2.S1_at	BE413805	< 1e-07	< 1e-07	589.28	180.74	3.26	up	Ta.5390
Ta.1345.3.S1_x_at	CK213960	< 1e-07	< 1e-07	10.62	50.51	0.21	down	Ta.55121
Ta.1671.2.A1_x_at	BJ311097	< 1e-07	< 1e-07	10	42.72	0.23	down
Ta.27657.14.S1_s_at	BJ310437	< 1e-07	< 1e-07	37.24	173.23	0.21	down	Ta.54232 /// Ta.54248	LOC732714	Protein H2A	732714
Ta.3823.1.S1_at	CD865280	< 1e-07	< 1e-07	57.97	17.5	3.31	up
Ta.9692.1.S1_at	BJ226604	< 1e-07	< 1e-07	60.15	14.41	4.17	up	Ta.9692
Ta.5317.1.S1_at	CA637934	< 1e-07	< 1e-07	45.24	147.57	0.31	down	Ta.5317
Ta.10329.9.S1_a_at	CA728584	< 1e-07	< 1e-07	58.4	210	0.28	down	Ta.54231
Ta.7378.18.S1_at	CB307642	< 1e-07	< 1e-07	14.25	108.07	0.13	down	Ta.54247
Ta.6146.1.S1_at	CD490558	< 1e-07	< 1e-07	630.1	17.95	35.1	up	Ta.55850
Ta.6659.1.A1_at	BJ309663	< 1e-07	< 1e-07	115.47	18.64	6.19	up	Ta.5115
Ta.22656.2.S1_x_at	CD881145	< 1e-07	< 1e-07	33.96	10	3.4	up	Ta.22656
Ta.5799.1.S1_at	CK163474	< 1e-07	< 1e-07	128.17	19.5	6.57	up	Ta.5799
Ta.24550.2.S1_s_at	CD906571	< 1e-07	< 1e-07	64.95	10	6.5	up	Ta.54459
Ta.9491.1.S1_at	CD452852	< 1e-07	< 1e-07	32.23	119.34	0.27	down	Ta.29790
TaAffx.41446.1.A1_s_at	BE420352	< 1e-07	< 1e-07	98.55	24.63	4	up	Ta.54950
TaAffx.44251.1.A1_at	CK214593	< 1e-07	< 1e-07	19	75.62	0.25	down	Ta.66560
TaAffx.34778.1.S1_at	CK208279	< 1e-07	< 1e-07	60.71	10.04	6.05	up	Ta.33634
Ta.7378.28.S1_x_at	BJ229643	< 1e-07	< 1e-07	42.05	151.78	0.28	down	Ta.54247 /// Ta.54386	LOC543184	Protein H2B-8	543184
Ta.12053.1.A1_at	BQ171491	< 1e-07	< 1e-07	104.51	17.61	5.94	up	Ta.12053
Ta.5739.1.S1_at	BJ288758	< 1e-07	< 1e-07	73.24	10	7.32	up	Ta.5739
Ta.25466.1.S1_a_at	CD453963	< 1e-07	< 1e-07	112.11	32.43	3.46	up	Ta.25466
Ta.27657.1.S1_at	D38090	< 1e-07	< 1e-07	67.44	314.74	0.21	down	Ta.54248	LOC732714	protein H2A	732714
Ta.16815.1.S1_s_at	CA613176	< 1e-07	< 1e-07	116.22	25.12	4.63	up
Ta.1848.2.S1_x_at	BJ230034	< 1e-07	< 1e-07	163.56	528.07	0.31	down	Ta.50448	pip1:2	Aquaporin 1:2	100037609
Ta.7378.18.S1_x_at	CB307642	< 1e-07	< 1e-07	13.91	96.57	0.14	down	Ta.54247
Ta.7069.1.S1_at	CA671403	< 1e-07	< 1e-07	172.5	26.53	6.5	up	Ta.15182
Ta.3379.1.S1_at	AB078883	< 1e-07	< 1e-07	49.37	10	4.94	up	Ta.3379	Waox1c	alternative oxidase	542794
Ta.16296.1.S1_at	CA604223	< 1e-07	< 1e-07	16.09	92.49	0.17	down	Ta.16296
TaAffx.42756.1.A1_at	AJ609926	< 1e-07	< 1e-07	25.06	104.11	0.24	down
Ta.28243.1.A1_x_at	CA676486	< 1e-07	< 1e-07	238.79	776.76	0.31	down	Ta.21391
TaAffx.19323.1.A1_at	CD886060	< 1e-07	< 1e-07	187.17	55.18	3.39	up
TaAffx.15201.1.S1_x_at	CD912963	< 1e-07	< 1e-07	365.09	84.42	4.32	up	Ta.31475
Ta.26280.1.S1_at	CD490563	< 1e-07	< 1e-07	781.95	112.69	6.94	up	Ta.26280
Ta.4494.1.S1_x_at	BE516748	< 1e-07	< 1e-07	243.43	69.46	3.5	up	Ta.4494
Ta.30183.1.S1_at	CK205469	< 1e-07	< 1e-07	62.48	11.46	5.45	up	Ta.30183
Ta.3193.1.S1_x_at	BQ838076	< 1e-07	< 1e-07	81.9	320.84	0.26	down	Ta.57088
Ta.12342.1.S1_at	BT009293	< 1e-07	< 1e-07	61.06	16.96	3.6	up	Ta.48527
Ta.10329.3.S1_at	CK217164	< 1e-07	< 1e-07	16.47	80.23	0.21	down	Ta.54231
Ta.21146.1.S1_at	CK194309	< 1e-07	< 1e-07	85.23	24.54	3.47	up	Ta.21146
TaAffx.63981.1.A1_at	BJ321260	< 1e-07	< 1e-07	101.17	19.76	5.12	up	Ta.44897	CTR1	putative ethylene constitutive triple response protein	100286402
Ta.5711.2.S1_at	CD881375	< 1e-07	< 1e-07	41.58	10.54	3.95	up
Ta.28691.1.A1_x_at	BQ294672	< 1e-07	< 1e-07	36.98	203.7	0.18	down	Ta.54231
TaAffx.19463.2.S1_at	AJ612490	< 1e-07	< 1e-07	50.97	10.07	5.06	up
Ta.20519.1.S1_at	CK166067	< 1e-07	< 1e-07	10	41.84	0.24	down	Ta.37104
Ta.15930.1.S1_at	CA501626	< 1e-07	< 1e-07	109.84	22.52	4.88	up	Ta.15930
Ta.28802.3.S1_at	BJ228498	< 1e-07	< 1e-07	10	34.7	0.29	down	Ta.54232
TaAffx.129409.1.S1_at	CK210829	< 1e-07	< 1e-07	10	29.67	0.34	down	Ta.37103
TaAffx.70216.1.S1_s_at	AJ297768	< 1e-07	< 1e-07	241.12	48.58	4.96	up	Ta.65877
Ta.28351.1.S1_s_at	CK215324	< 1e-07	< 1e-07	20.1	82.16	0.24	down	Ta.54163	LOC542989	Adenosine diphosphate glucose pyrophosphatase	542989
Ta.4760.1.S1_x_at	CD936415	< 1e-07	< 1e-07	81.06	18.02	4.5	up	Ta.54296
Ta.3193.1.S1_at	BQ838076	< 1e-07	< 1e-07	209.04	791.9	0.26	down	Ta.57088
Ta.9897.1.S1_at	BJ233928	< 1e-07	< 1e-07	84.45	10.99	7.68	up	Ta.9897
Ta.10329.32.S1_at	BJ320326	< 1e-07	< 1e-07	28.46	137.35	0.21	down	Ta.56389
Ta.22120.1.S1_at	CA724491	< 1e-07	< 1e-07	294.87	91.6	3.22	up	Ta.22120
Ta.27333.2.S1_at	CD882503	< 1e-07	< 1e-07	135.59	37.19	3.65	up	Ta.54482
Ta.14939.1.S1_s_at	CA685159	< 1e-07	< 1e-07	21.71	78.34	0.28	down	Ta.14939 /// Ta.22206
Ta.5390.1.S1_at	CD891379	< 1e-07	< 1e-07	390.36	123.4	3.16	up	Ta.5390
TaAffx.128418.62.S1_at	BJ294403	< 1e-07	< 1e-07	237.46	25.97	9.14	up
Ta.20756.1.S1_at	CK197465	< 1e-07	< 1e-07	10	31.13	0.32	down	Ta.56431
Ta.4256.1.S1_at	CD910522	< 1e-07	< 1e-07	248.9	72.92	3.41	up	Ta.4256	SPS2	Sucrose-phosphate synthase 2	542872
Ta.12671.1.S1_a_at	CK194385	< 1e-07	< 1e-07	13.45	62.88	0.21	down	Ta.12671
Ta.6010.1.S1_at	BJ287882	< 1e-07	< 1e-07	50.76	10.02	5.07	up	Ta.6010
Ta.12655.1.S1_at	BI479118	< 1e-07	< 1e-07	39.1	10	3.91	up	Ta.12655
TaAffx.15201.1.S1_at	CD912963	< 1e-07	< 1e-07	356.41	83.65	4.26	up	Ta.31475
Ta.1991.1.S1_at	BJ264076	< 1e-07	< 1e-07	160.53	681.78	0.24	down	Ta.63047	Wcor410c	cold acclimation protein WCOR410c	543250
Ta.2067.1.S1_at	CK208414	< 1e-07	< 1e-07	137.51	18.86	7.29	up	Ta.55175
Ta.23013.3.S1_s_at	CA711144	< 1e-07	< 1e-07	287.71	1050.44	0.27	down	Ta.33534
Ta.27658.1.S1_at	BT009528	< 1e-07	< 1e-07	167.59	46.94	3.57	up	Ta.48626
Ta.22933.1.S1_at	CD939586	< 1e-07	< 1e-07	452.93	150.64	3.01	up
Ta.727.1.S1_x_at	AY148492	< 1e-07	< 1e-07	1843.06	326.6	5.64	up	Ta.55138	LEA3	LEA3 protein	543084
Ta.23072.1.S1_at	CD374031	< 1e-07	< 1e-07	224.76	66.45	3.38	up
Ta.22962.1.S1_x_at	CN012324	< 1e-07	< 1e-07	35.22	112.12	0.31	down	Ta.54199
Ta.28378.2.S1_at	BE515510	< 1e-07	< 1e-07	1414.86	373.74	3.79	up
Ta.1579.1.A1_at	BQ904556	< 1e-07	< 1e-07	15.33	75.42	0.2	down
Ta.7378.34.S1_at	BJ305771	< 1e-07	< 1e-07	14.86	126.9	0.12	down	Ta.54247
Ta.8171.1.A1_at	CK196888	< 1e-07	< 1e-07	162.75	38.56	4.22	up	Ta.8171
Ta.4760.1.S1_at	CD936415	< 1e-07	< 1e-07	32.93	10	3.29	up	Ta.54296
Ta.9965.1.S1_at	CA654027	< 1e-07	< 1e-07	41.12	162.26	0.25	down	Ta.8296
Ta.28420.1.A1_x_at	BE517155	< 1e-07	< 1e-07	129.61	25.64	5.06	up	Ta.5799
TaAffx.106424.1.S1_at	CA719019	< 1e-07	< 1e-07	75.37	17.51	4.3	up
Ta.28817.1.S1_a_at	CA666988	< 1e-07	< 1e-07	119.11	36.29	3.28	up
Ta.10762.1.A1_at	BQ166486	< 1e-07	< 1e-07	177.02	33.59	5.27	up	Ta.10762
Ta.1989.3.S1_s_at	CA679732	< 1e-07	< 1e-07	44.2	10.95	4.04	up	Ta.54321	g6pdh	Glucose-6-phosphate dehydrogenase	542778
Ta.27657.2.S1_x_at	CD934994	< 1e-07	< 1e-07	20.56	91.97	0.22	down	Ta.54232
Ta.12705.2.S1_a_at	CA647449	< 1e-07	< 1e-07	231.2	69.48	3.33	up	Ta.8608
TaAffx.28651.1.S1_s_at	CA657822	< 1e-07	< 1e-07	74.44	25.22	2.95	up	Ta.48527
Ta.2541.1.S1_s_at	U73217	< 1e-07	< 1e-07	63.06	237.5	0.27	down	Ta.2541	Wcor615	cold acclimation protein WCOR615	543472
Ta.5737.1.A1_at	CD919710	< 1e-07	< 1e-07	51.16	11.19	4.57	up
Ta.22537.1.S1_x_at	CA632198	< 1e-07	< 1e-07	759.28	266.52	2.85	up	Ta.37083
Ta.4035.3.S1_at	CA680041	< 1e-07	< 1e-07	232.44	73.68	3.15	up	Ta.54246
Ta.25040.1.S1_at	BG606187	< 1e-07	< 1e-07	103.87	19.33	5.37	up	Ta.58493
TaAffx.45277.1.S1_x_at	BJ231180	< 1e-07	< 1e-07	11.03	37.6	0.29	down	Ta.47240
Ta.1165.1.A1_at	AF207545	< 1e-07	< 1e-07	88.52	22.31	3.97	up	Ta.1165	LOC542946	WCOR14a	542946
Ta.5711.3.S1_x_at	CA608831	< 1e-07	< 1e-07	57.92	19.34	3	up	Ta.5711
Ta.9497.1.S1_at	AL829472	< 1e-07	< 1e-07	262.13	79.13	3.31	up	Ta.9497
Ta.13357.2.S1_at	BJ314166	< 1e-07	< 1e-07	82.68	17.43	4.74	up	Ta.56791
TaAffx.106069.1.S1_at	CK216974	< 1e-07	< 1e-07	35.66	10	3.57	up	Ta.9361
Ta.20230.1.S1_at	CA676479	< 1e-07	< 1e-07	13.3	64.8	0.21	down	Ta.57461
Ta.24947.1.S1_at	BJ294249	< 1e-07	< 1e-07	625.07	224.31	2.79	up	Ta.15986
TaAffx.13929.1.A1_at	BJ274486	< 1e-07	< 1e-07	42.13	10	4.21	up	Ta.42609
Ta.10747.1.S1_at	BQ166456	< 1e-07	< 1e-07	37.83	10	3.78	up
Ta.3663.1.A1_a_at	CK209259	< 1e-07	< 1e-07	14.58	49.45	0.29	down	Ta.55321
Ta.9062.1.S1_at	BJ309327	< 1e-07	< 1e-07	63.28	11.06	5.72	up	Ta.21174
Ta.3605.3.S1_x_at	CA612620	< 1e-07	< 1e-07	30.91	121.78	0.25	down	Ta.8834
Ta.7022.1.S1_s_at	BJ281221	< 1e-07	< 1e-07	16.77	74.65	0.22	down	Ta.47240
Ta.8571.2.S1_a_at	CD882680	< 1e-07	< 1e-07	294.85	67.61	4.36	up	Ta.8571
Ta.27657.14.S1_x_at	BJ310437	< 1e-07	< 1e-07	33.45	152.41	0.22	down	Ta.54232
Ta.5707.1.S1_at	BJ296628	< 1e-07	< 1e-07	1934.93	651.75	2.97	up	Ta.30754
Ta.28327.1.S1_x_at	CD916923	< 1e-07	< 1e-07	298.3	86.63	3.44	up	Ta.65877
Ta.994.1.S1_x_at	CK200364	< 1e-07	< 1e-07	10	29.22	0.34	down	Ta.56281
Ta.231.1.S1_x_at	AF079526	< 1e-07	< 1e-07	181.76	57.44	3.16	up	Ta.54446	WAS-2	Secretory protein	542830
TaAffx.62317.1.S1_at	CA646521	< 1e-07	< 1e-07	50.87	12.31	4.13	up	Ta.33810
Ta.12705.1.S1_at	AJ615330	< 1e-07	< 1e-07	161.32	44.73	3.61	up	Ta.8608
Ta.30183.3.S1_x_at	BJ294687	< 1e-07	< 1e-07	185.59	35.7	5.2	up	Ta.30183
Ta.10329.36.S1_a_at	BJ316876	< 1e-07	< 1e-07	46.72	174.24	0.27	down	Ta.54231
Ta.5390.1.S1_x_at	CD891379	< 1e-07	< 1e-07	179.16	54.67	3.28	up	Ta.5390
Ta.7378.22.S1_at	BJ214626	< 1e-07	< 1e-07	87.61	292.45	0.3	down	Ta.2636 /// Ta.54386 /// Ta.54500 /// Ta.54790	LOC543183 /// LOC543184 /// LOC543489	Protein H2B-6 /// Protein H2B-8 /// Histone H2B	543183 /// 543184 /// 543489
Ta.14034.1.A1_at	BQ170864	< 1e-07	< 1e-07	235.78	83.95	2.81	up	Ta.14034
TaAffx.128927.1.A1_at	CK207679	< 1e-07	< 1e-07	230	82.04	2.8	up	Ta.63106
Ta.5915.2.S1_at	CD913555	< 1e-07	< 1e-07	28.29	10.05	2.81	up
Ta.22673.1.S1_s_at	M21962	< 1e-07	< 1e-07	95.6	257.9	0.37	down	Ta.56254	LOC543498	germin protein precursor	543498
Ta.20949.1.A1_at	CA602309	< 1e-07	< 1e-07	267.5	67.36	3.97	up
Ta.14043.1.S1_at	BQ805612	< 1e-07	< 1e-07	47.14	144.79	0.33	down	Ta.58747
Ta.18958.1.S1_at	CA644817	< 1e-07	< 1e-07	20.79	80.27	0.26	down	Ta.18958
Ta.6144.1.S1_a_at	CA722147	< 1e-07	< 1e-07	160.37	58.37	2.75	up	Ta.6144
Ta.16838.1.S1_s_at	CA613525	< 1e-07	< 1e-07	17.4	60.51	0.29	down	Ta.30269
Ta.14449.1.S1_at	BJ250245	< 1e-07	< 1e-07	66.9	10	6.69	up	Ta.480
Ta.1759.1.A1_at	BE444766	< 1e-07	< 1e-07	22.93	80.33	0.29	down	Ta.11344
Ta.4225.1.S1_at	BJ276566	< 1e-07	< 1e-07	158.13	51.25	3.09	up	Ta.38571
Ta.731.1.S1_at	BE516718	< 1e-07	< 1e-07	188.71	64.4	2.93	up
Ta.27657.9.S1_at	BJ308450	< 1e-07	< 1e-07	23.96	158.6	0.15	down	Ta.54232
Ta.29352.1.S1_x_at	CK163855	< 1e-07	< 1e-07	26.55	10	2.65	up	Ta.29352
Ta.20399.1.A1_at	BJ322623	< 1e-07	< 1e-07	10.16	27.26	0.37	down	Ta.48926
Ta.5861.1.S1_x_at	BQ806955	< 1e-07	< 1e-07	724.48	276.58	2.62	up	Ta.5886
Ta.6168.1.A1_at	BJ297207	< 1e-07	< 1e-07	27.06	10	2.71	up	Ta.6168
Ta.23167.1.S1_at	CA653708	< 1e-07	< 1e-07	15.32	44.04	0.35	down	Ta.59945
Ta.4765.1.S1_at	BJ271221	< 1e-07	< 1e-07	12.06	35.86	0.34	down	Ta.4765
Ta.10581.1.A1_at	CK156211	< 1e-07	< 1e-07	10	37.4	0.27	down	Ta.60373
Ta.27799.1.A1_s_at	CD868539	< 1e-07	< 1e-07	92.39	29.9	3.09	up	Ta.38848
Ta.5457.1.S1_at	BJ283633	< 1e-07	< 1e-07	134.49	28.38	4.74	up	Ta.5457
Ta.3361.2.S1_x_at	BJ274638	< 1e-07	< 1e-07	31.36	89.63	0.35	down	Ta.50370	SI	Salt tolerant protein	100037556
Ta.8093.2.S1_a_at	CA615237	< 1e-07	< 1e-07	27.42	10	2.74	up	Ta.8093
Ta.7829.1.S1_at	BQ160762	< 1e-07	< 1e-07	225.09	82.92	2.71	up	Ta.7829
Ta.5396.2.S1_a_at	BJ287380	< 1e-07	< 1e-07	608.79	216.08	2.82	up
TaAffx.110897.1.S1_at	CA652064	< 1e-07	< 1e-07	39.48	10	3.95	up	Ta.44897	CTR1	putative ethylene constitutive triple response protein	100286402
Ta.231.1.S1_at	AF079526	< 1e-07	< 1e-07	94.84	33.61	2.82	up	Ta.54446	WAS-2	Secretory protein	542830
Ta.1880.1.S1_a_at	BJ285618	< 1e-07	< 1e-07	28.36	152.07	0.19	down	Ta.56262
Ta.24170.1.S1_at	BE419634	< 1e-07	< 1e-07	48.46	10	4.85	up	Ta.24170
Ta.13682.1.A1_at	BQ171887	< 1e-07	< 1e-07	580.55	183.23	3.17	up	Ta.35298
TaAffx.71198.1.S1_at	BE492319	< 1e-07	< 1e-07	98.93	30.18	3.28	up
Ta.3553.1.S1_x_at	CK213321	< 1e-07	< 1e-07	24.99	80.23	0.31	down	Ta.65872
Ta.7378.22.S1_x_at	BJ214626	< 1e-07	< 1e-07	84.97	243.77	0.35	down	Ta.2636 /// Ta.54386 /// Ta.54500 /// Ta.54790	LOC543183 /// LOC543184 /// LOC543489	Protein H2B-6 /// Protein H2B-8 /// Histone H2B	543183 /// 543184 /// 543489
Ta.5842.2.S1_a_at	CA619931	< 1e-07	< 1e-07	111.7	34.25	3.26	up	Ta.5842
Ta.6123.1.A1_s_at	BJ297617	< 1e-07	< 1e-07	41.24	10.51	3.92	up	Ta.33888
Ta.19248.1.S1_at	AY181206	< 1e-07	< 1e-07	163.77	51.5	3.18	up	Ta.19248	LOC543089	cold acclimation protein COR413-TM1	543089
Ta.19582.1.S1_at	CA653649	< 1e-07	< 1e-07	10	33.74	0.3	down	Ta.59944
Ta.12530.3.S1_x_at	CA607773	< 1e-07	< 1e-07	74.86	24.84	3.01	up	Ta.12530
Ta.5852.1.A1_at	CK213161	< 1e-07	< 1e-07	494.73	126.33	3.92	up
Ta.6872.1.S1_a_at	CD891693	< 1e-07	< 1e-07	56.11	13.4	4.19	up	Ta.54953
Ta.5852.1.A1_x_at	CK213161	< 1e-07	< 1e-07	471.3	142.73	3.3	up	Ta.32642
Ta.18888.1.S1_at	CA643510	< 1e-07	< 1e-07	11.11	32.66	0.34	down	Ta.18888
Ta.15889.1.A1_a_at	CA500212	< 1e-07	< 1e-07	37.94	117.94	0.32	down	Ta.49217
Ta.13876.1.S1_at	AL830654	< 1e-07	< 1e-07	363.79	129.53	2.81	up
Ta.23167.1.S1_x_at	CA653708	< 1e-07	< 1e-07	15.41	43.59	0.35	down	Ta.59945
Ta.8304.1.S1_a_at	CA602902	< 1e-07	< 1e-07	11.04	54.37	0.2	down	Ta.56744
Ta.10110.2.S1_a_at	CA607121	< 1e-07	< 1e-07	114.73	37.68	3.04	up
Ta.5757.1.S1_at	BJ289003	< 1e-07	< 1e-07	26.29	10	2.63	up	Ta.5757
Ta.7378.25.S1_at	BJ221397	< 1e-07	< 1e-07	16.44	76.22	0.22	down	Ta.54386	LOC543184	Protein H2B-8	543184
Ta.14545.1.S1_at	BJ283780	< 1e-07	< 1e-07	20.34	79.67	0.26	down	Ta.14545
Ta.28351.1.S1_x_at	CK215324	< 1e-07	< 1e-07	15.11	41.04	0.37	down	Ta.54163	LOC542989	Adenosine diphosphate glucose pyrophosphatase	542989
Ta.1156.1.S1_x_at	CA642575	< 1e-07	< 1e-07	174.91	59.86	2.92	up	Ta.1156
TaAffx.107342.1.S1_at	CA701590	< 1e-07	< 1e-07	60.53	12.46	4.86	up
TaAffx.65171.1.A1_at	BJ263955	< 1e-07	< 1e-07	33.62	108.09	0.31	down	Ta.53984
Ta.11513.1.S1_s_at	BQ170258	< 1e-07	< 1e-07	320.99	117.93	2.72	up
Ta.29653.1.A1_s_at	BJ260027	< 1e-07	< 1e-07	244.56	88.69	2.76	up
Ta.29434.1.A1_at	CB307544	< 1e-07	< 1e-07	72.79	18.01	4.04	up	Ta.29434
Ta.22764.1.S1_x_at	CA693081	< 1e-07	< 1e-07	120.92	42.92	2.82	up	Ta.54928
Ta.5358.2.S1_x_at	CA625440	< 1e-07	< 1e-07	494.55	134.43	3.68	up	Ta.5358
Ta.2927.1.S1_s_at	BJ207394	< 1e-07	< 1e-07	136.92	356.94	0.38	down	Ta.66068	LOC100286393	GA-induced protein	100286393
Ta.23295.1.S1_at	CK206142	< 1e-07	< 1e-07	33.71	93.6	0.36	down	Ta.23295
Ta.28518.1.S1_at	CA709823	< 1e-07	< 1e-07	10	32.76	0.31	down	Ta.46282
Ta.20972.1.S1_at	CA612059	< 1e-07	< 1e-07	30.14	10.38	2.9	up
Ta.1623.2.S1_x_at	CK199699	< 1e-07	< 1e-07	33.63	85.41	0.39	down
TaAffx.16144.1.S1_at	CD492111	< 1e-07	< 1e-07	46.11	121.84	0.38	down	Ta.32270
Ta.25571.1.S1_s_at	CA666515	< 1e-07	< 1e-07	20.56	60.19	0.34	down	Ta.55951
Ta.320.2.S1_a_at	CA651217	< 1e-07	< 1e-07	21.64	56.64	0.38	down	Ta.320
Ta.19783.1.S1_x_at	CK193136	< 1e-07	< 1e-07	10	26.15	0.38	down	Ta.19783
Ta.10607.2.S1_at	BQ166098	< 1e-07	< 1e-07	10.44	36.97	0.28	down	Ta.10607
Ta.22817.2.S1_a_at	BJ319233	< 1e-07	< 1e-07	1637.98	509.98	3.21	up	Ta.24592
Ta.7378.29.S1_at	BJ231541	< 1e-07	< 1e-07	45.74	145.65	0.31	down	Ta.54247
Ta.9105.1.S1_at	CA633983	< 1e-07	< 1e-07	211.26	76.82	2.75	up	Ta.55384
Ta.9392.1.S1_a_at	BQ161576	< 1e-07	< 1e-07	590.94	227.25	2.6	up	Ta.9392
Ta.30773.1.S1_at	AY543531	< 1e-07	< 1e-07	12.17	37.97	0.32	down	Ta.30773	LOC543139	expansin EXPA5	543139
Ta.5876.1.S1_at	CK196203	< 1e-07	< 1e-07	801.54	278.89	2.87	up	Ta.49786
Ta.11152.3.S1_at	BJ271866	< 1e-07	< 1e-07	49.89	11.92	4.19	up	Ta.11152
Ta.25466.2.S1_x_at	CA641573	< 1e-07	< 1e-07	101.8	29.96	3.4	up	Ta.25466
Ta.28461.1.S1_at	CF134033	< 1e-07	< 1e-07	89.74	32.98	2.72	up	Ta.40900
Ta.14076.1.S1_at	CD872390	< 1e-07	< 1e-07	10.56	52.11	0.2	down	Ta.46282
Ta.712.1.S1_s_at	BE516078	< 1e-07	< 1e-07	281.03	39.86	7.05	up
Ta.6229.1.S1_at	AL829976	< 1e-07	< 1e-07	1296.56	477.63	2.71	up	Ta.6229	TaMDC1	multidomain cystatin	780592
TaAffx.17141.1.S1_at	CD866709	< 1e-07	< 1e-07	182.92	472.73	0.39	down	Ta.59051
Ta.3094.2.S1_at	CK195837	< 1e-07	< 1e-07	81.14	224.32	0.36	down	Ta.54342
Ta.27101.2.S1_at	CD868502	< 1e-07	< 1e-07	267.96	758.16	0.35	down	Ta.66466 /// Ta.8296
Ta.27333.1.S1_a_at	CK214850	< 1e-07	< 1e-07	847.56	181.39	4.67	up	Ta.54482
Ta.19248.1.S1_x_at	AY181206	< 1e-07	< 1e-07	125.62	39.18	3.21	up	Ta.19248	LOC543089	cold acclimation protein COR413-TM1	543089
TaAffx.94344.1.S1_at	CA664375	< 1e-07	< 1e-07	40.78	10	4.08	up	Ta.42995
Ta.16407.1.S1_at	CK214726	< 1e-07	< 1e-07	249.44	70.63	3.53	up
Ta.351.1.S1_at	CA669389	< 1e-07	< 1e-07	97.11	16.04	6.05	up	Ta.351	LOC778392	cold acclimation induced protein 2-1	778392
Ta.345.1.S1_x_at	CK215309	< 1e-07	< 1e-07	27.3	10.15	2.69	up	Ta.48350
Ta.3605.1.S1_x_at	CK196179	< 1e-07	< 1e-07	22.09	85.78	0.26	down	Ta.8834
Ta.5810.1.S1_at	BJ298411	< 1e-07	< 1e-07	53.2	11.28	4.72	up
Ta.6189.1.S1_at	BJ290215	< 1e-07	< 1e-07	305.2	93.26	3.27	up	Ta.35858
Ta.10110.1.S1_at	CA651992	< 1e-07	< 1e-07	112.16	38.81	2.89	up	Ta.57226
Ta.23832.1.S1_at	CA651830	< 1e-07	< 1e-07	10	25.13	0.4	down	Ta.53984
Ta.27200.1.S1_at	CD880640	< 1e-07	< 1e-07	143.88	51.48	2.8	up	Ta.27200
Ta.3651.3.S1_x_at	BJ227334	< 1e-07	< 1e-07	46.58	126.26	0.37	down	Ta.3651
Ta.7258.1.S1_at	CD453087	< 1e-07	< 1e-07	59.04	22.26	2.65	up	Ta.7258
TaAffx.29848.1.S1_at	CA741924	< 1e-07	< 1e-07	18.31	72.94	0.25	down	Ta.37125
Ta.11460.1.A1_at	BQ170151	< 1e-07	< 1e-07	10.24	29.64	0.35	down	Ta.11460
Ta.6896.1.A1_x_at	BJ238269	< 1e-07	< 1e-07	150.55	44.22	3.4	up	Ta.5115
Ta.6872.1.S1_x_at	CD891693	< 1e-07	< 1e-07	279.57	78.79	3.55	up	Ta.54953
Ta.20649.1.S1_x_at	BU100263	< 1e-07	< 1e-07	299.78	116.28	2.58	up	Ta.54504
Ta.23373.3.S1_x_at	BE413607	< 1e-07	< 1e-07	203.26	80.38	2.53	up	Ta.23373
Ta.8938.1.S1_at	BQ162656	< 1e-07	< 1e-07	311.8	815.86	0.38	down	Ta.56213
Ta.3094.3.A1_at	CK210783	< 1e-07	< 1e-07	35.36	98.88	0.36	down	Ta.54342
Ta.7015.1.S1_at	BQ482787	< 1e-07	< 1e-07	187.35	39.03	4.8	up	Ta.7015
Ta.7496.1.S1_a_at	BJ231715	< 1e-07	< 1e-07	38.28	119.58	0.32	down	Ta.7496
Ta.6928.1.S1_at	BJ312596	< 1e-07	< 1e-07	10.73	33.57	0.32	down	Ta.3172
TaAffx.96188.1.S1_at	CK213940	< 1e-07	< 1e-07	33.04	12.28	2.69	up
Ta.27657.12.S1_at	CD869995	< 1e-07	< 1e-07	12.34	51.1	0.24	down	Ta.54248 /// Ta.54254	LOC732712 /// LOC732714	Protein H2A /// Protein H2A	732712 /// 732714
Ta.30738.1.S1_x_at	CA635391	< 1e-07	< 1e-07	746.45	273.21	2.73	up	Ta.37083
Ta.23297.3.S1_x_at	CA668052	< 1e-07	< 1e-07	39.16	10	3.92	up	Ta.23297
Ta.29367.1.S1_at	BJ224721	< 1e-07	< 1e-07	29.95	78.37	0.38	down	Ta.29367
Ta.12530.2.A1_x_at	BQ172446	< 1e-07	< 1e-07	128.1	39.44	3.25	up	Ta.12530
Ta.7378.3.S1_at	BJ319734	< 1e-07	< 1e-07	233.42	569.41	0.41	down	Ta.54247 /// Ta.54790	LOC543183	Protein H2B-6	543183
Ta.10.2.S1_x_at	Z22873	< 1e-07	< 1e-07	53.01	140.06	0.38	down	Ta.10	LOC543334	beta glucanase	543334
Ta.6143.1.S1_at	CK216020	< 1e-07	< 1e-07	151.25	55.36	2.73	up	Ta.16512
Ta.5115.1.S1_at	BJ276856	< 1e-07	< 1e-07	58.83	10.78	5.46	up
Ta.3093.2.A1_x_at	CA499821	< 1e-07	< 1e-07	26.19	71.42	0.37	down	Ta.3093
Ta.5566.2.S1_a_at	CA640502	< 1e-07	< 1e-07	30.29	92.85	0.33	down	Ta.52479	TUBA-1B /// TUBA-1D	alpha tubulin-1B /// alpha tubulin-1D	100049039 /// 100049054
Ta.28347.1.S1_s_at	CA722297	< 1e-07	< 1e-07	262.27	856.67	0.31	down	Ta.33534
Ta.952.1.S1_s_at	CK151774	< 1e-07	< 1e-07	10.43	29.51	0.35	down	Ta.67771
Ta.14587.1.S1_at	CK207741	< 1e-07	< 1e-07	40.17	130.31	0.31	down	Ta.14587
Ta.18962.1.S1_at	CA644880	< 1e-07	< 1e-07	111.21	274.19	0.41	down	Ta.53024
Ta.23066.1.S1_s_at	CA619868	< 1e-07	< 1e-07	206.33	72.17	2.86	up	Ta.67984
Ta.7467.2.S1_x_at	BQ168791	< 1e-07	< 1e-07	45.06	14.58	3.09	up
TaAffx.2601.1.S1_at	CD916950	< 1e-07	< 1e-07	13.14	44.44	0.3	down	Ta.36486
Ta.7099.1.A1_at	CK155175	< 1e-07	< 1e-07	67.41	181.05	0.37	down	Ta.7099
Ta.27144.1.S1_a_at	CK200155	< 1e-07	< 1e-07	10.8	52.61	0.21	down	Ta.27144
Ta.4834.1.S1_at	BQ803694	< 1e-07	< 1e-07	16.56	68.67	0.24	down	Ta.58333	LOC542824	Ornithine/acetylornithine aminotransferase	542824
Ta.21311.1.S1_at	CA607679	< 1e-07	< 1e-07	33.9	103.47	0.33	down	Ta.21311
Ta.42.1.S1_at	AB047554	< 1e-07	< 1e-07	321.89	131.18	2.45	up
TaAffx.122795.1.S1_x_at	CD885809	< 1e-07	< 1e-07	99.27	36.81	2.7	up
Ta.3361.1.S1_x_at	CK216297	< 1e-07	< 1e-07	35.76	103.44	0.35	down	Ta.50370	SI	Salt tolerant protein	100037556
Ta.28145.1.S1_x_at	CA603299	< 1e-07	< 1e-07	608.84	1638.87	0.37	down	Ta.56213
Ta.203.1.S1_at	AF104107	< 1e-07	< 1e-07	62.02	166	0.37	down
Ta.5367.1.S1_s_at	CK193816	< 1e-07	< 1e-07	1932.13	812.86	2.38	up	Ta.55403	NAC2 /// NAC2a	NAC domain transcription factor /// NAC transcription factor 2a	100499184 /// 606326
TaAffx.24477.1.S1_at	BJ265819	< 1e-07	< 1e-07	56.38	159.02	0.35	down	Ta.37955
Ta.8602.1.S1_x_at	CA678271	< 1e-07	< 1e-07	10	24.25	0.41	down	Ta.30609
Ta.10329.42.S1_at	BQ607338	< 1e-07	< 1e-07	53.73	142.29	0.38	down	Ta.54231
Ta.5684.1.S1_at	BJ287638	< 1e-07	< 1e-07	49.75	162.75	0.31	down
Ta.122.1.S1_x_at	U73210	< 1e-07	< 1e-07	115.41	318.33	0.36	down	Ta.62210	Wcor410b	cold acclimation protein WCOR410b	543402
Ta.24926.1.S1_at	CA685291	< 1e-07	< 1e-07	10.49	33.56	0.31	down	Ta.14670
Ta.18082.1.S1_at	CA630215	< 1e-07	< 1e-07	10	30.81	0.32	down	Ta.8600
Ta.22954.2.S1_x_at	CA675346	< 1e-07	< 1e-07	80.36	225.41	0.36	down	Ta.55149
Ta.12530.1.S1_at	BM138339	< 1e-07	< 1e-07	225.01	64.73	3.48	up	Ta.12530
Ta.24453.1.S1_s_at	CA615555	< 1e-07	< 1e-07	89.93	25.51	3.53	up	Ta.25181	LOC543339	oxalate oxidase	543339
Ta.7378.33.A1_x_at	BJ209178	< 1e-07	< 1e-07	11.62	43.75	0.27	down	Ta.54247
Ta.3093.1.S1_a_at	CD453942	< 1e-07	< 1e-07	82.61	225.91	0.37	down	Ta.3093
Ta.27005.1.S1_at	CD452648	< 1e-07	< 1e-07	21.21	74.28	0.29	down	Ta.27005
Ta.22854.1.S1_x_at	CD870526	< 1e-07	< 1e-07	129.44	44.11	2.93	up	Ta.37534
Ta.5495.1.S1_at	BJ219619	< 1e-07	< 1e-07	27.27	68.72	0.4	down
Ta.3553.2.S1_x_at	CA652299	< 1e-07	< 1e-07	78.91	231.26	0.34	down	Ta.65872
Ta.8141.2.S1_x_at	CK157733	< 1e-07	< 1e-07	80.02	214.8	0.37	down
Ta.2746.1.S1_x_at	CK198851	< 1e-07	< 1e-07	68.91	191.9	0.36	down	Ta.2746
Ta.10754.1.S1_at	BQ166469	< 1e-07	< 1e-07	75.28	10.9	6.91	up	Ta.10754
TaAffx.45627.1.S1_at	CK163421	< 1e-07	< 1e-07	25.91	10	2.59	up
Ta.20649.1.S1_a_at	BU100263	< 1e-07	< 1e-07	144.63	45.86	3.15	up	Ta.54504
Ta.28539.1.A1_x_at	BJ286857	< 1e-07	< 1e-07	141.82	44.67	3.17	up	Ta.55403	NAC2	NAC domain transcription factor	606326
Ta.920.2.S1_x_at	CD881929	< 1e-07	< 1e-07	392.07	162.06	2.42	up	Ta.54434
Ta.12055.1.S1_x_at	BQ171493	< 1e-07	< 1e-07	48.45	17.44	2.78	up	Ta.12055
Ta.9225.1.S1_x_at	BJ290133	< 1e-07	< 1e-07	47.05	11.18	4.21	up	Ta.22993
Ta.30765.1.S1_at	CN011347	< 1e-07	< 1e-07	30.41	105.82	0.29	down	Ta.30765
Ta.9396.1.S1_x_at	CA606310	< 1e-07	< 1e-07	19.61	52.67	0.37	down	Ta.56293
Ta.7022.3.S1_at	BJ319555	< 1e-07	< 1e-07	10	25.59	0.39	down	Ta.47240
Ta.4200.1.A1_at	BJ266589	< 1e-07	< 1e-07	49.65	138.18	0.36	down	Ta.38751
Ta.8583.1.A1_at	BQ162087	< 1e-07	< 1e-07	135.22	40.52	3.34	up	Ta.8583
Ta.6538.2.S1_at	CK214714	< 1e-07	< 1e-07	23.6	78.83	0.3	down	Ta.54675
Ta.25345.1.A1_at	CD374082	< 1e-07	< 1e-07	54.94	10.94	5.02	up	Ta.25345
Ta.25342.2.S1_x_at	CK216111	< 1e-07	< 1e-07	163.56	382.32	0.43	down	Ta.9168	M5	meiosis 5	543177
Ta.7773.1.S1_x_at	CA611066	< 1e-07	< 1e-07	130.97	42.07	3.11	up	Ta.25129
Ta.5313.1.S1_at	CA664540	< 1e-07	< 1e-07	24.57	86.77	0.28	down	Ta.5313
Ta.9255.1.S1_a_at	CK208205	< 1e-07	< 1e-07	251.22	90.24	2.78	up	Ta.54736
TaAffx.113825.1.S1_at	CA604329	< 1e-07	< 1e-07	43.98	108.61	0.4	down	Ta.11542
Ta.22954.1.S1_at	CA673824	< 1e-07	< 1e-07	65.58	253.38	0.26	down	Ta.55149
Ta.18134.1.S1_at	AL826456	< 1e-07	< 1e-07	16.84	50.77	0.33	down	Ta.58646
Ta.8269.1.S1_at	BQ161676	< 1e-07	< 1e-07	1137.07	461.96	2.46	up	Ta.8269
Ta.14729.1.S1_at	CA681092	< 1e-07	< 1e-07	286.02	96.79	2.95	up
Ta.23797.1.S1_x_at	AY148490	< 1e-07	< 1e-07	1938.35	362.09	5.35	up	Ta.727	LOC543476	group 3 late embryogenesis abundant protein (LEA)	543476
Ta.2558.1.S1_at	CA634594	< 1e-07	< 1e-07	76.04	22.71	3.35	up	Ta.2558
TaAffx.36669.1.A1_at	BJ320776	< 1e-07	< 1e-07	19.58	51.5	0.38	down	Ta.38332
Ta.3960.1.S1_at	AJ603316	< 1e-07	< 1e-07	52.66	20.6	2.56	up	Ta.3960
Ta.1764.1.S1_at	BQ172253	< 1e-07	< 1e-07	13.4	46.98	0.29	down	Ta.55198
TaAffx.116853.1.S1_at	BQ802677	< 1e-07	< 1e-07	267.92	22.87	11.71	up	Ta.33685
Ta.8896.1.S1_x_at	CK153405	< 1e-07	< 1e-07	13.29	36.46	0.36	down
Ta.7022.2.S1_x_at	BF199967	< 1e-07	< 1e-07	13.28	33.38	0.4	down	Ta.47240
Ta.6173.1.A1_x_at	CD875200	< 1e-07	< 1e-07	112.26	42.4	2.65	up	Ta.19808
TaAffx.105751.2.S1_at	CA730330	< 1e-07	< 1e-07	27.67	10	2.77	up	Ta.43028
Ta.7686.1.A1_x_at	BQ162646	< 1e-07	< 1e-07	34.88	82.51	0.42	down	Ta.43905
Ta.1987.1.S1_x_at	AJ610195	< 1e-07	< 1e-07	63.44	175.54	0.36	down	Ta.1987
Ta.13165.1.S1_x_at	CK199583	< 1e-07	< 1e-07	864.27	366.17	2.36	up	Ta.37028
Ta.5994.1.S1_at	BJ293603	< 1e-07	< 1e-07	158.84	68.88	2.31	up	Ta.11727
Ta.8584.1.S1_at	BQ162089	< 1e-07	< 1e-07	108.28	28.73	3.77	up	Ta.58102
Ta.10329.8.S1_x_at	CK211459	< 1e-07	< 1e-07	168.46	387.62	0.43	down	Ta.54218
Ta.2746.2.S1_x_at	BQ295073	< 1e-07	< 1e-07	48.54	112.86	0.43	down	Ta.2746
Ta.6144.2.S1_a_at	BQ803188	< 1e-07	< 1e-07	75.78	28.25	2.68	up
Ta.5164.1.S1_at	BJ277744	< 1e-07	< 1e-07	10.89	47.12	0.23	down	Ta.57703
Ta.2752.3.S1_x_at	BJ266715	< 1e-07	< 1e-07	39.51	103.39	0.38	down	Ta.56914	LOC543465	ribulosebisphosphate carboxylase small subunit	543465
TaAffx.82031.1.S1_s_at	CA678575	< 1e-07	< 1e-07	18.99	54.27	0.35	down
Ta.4636.1.S1_a_at	AL830299	< 1e-07	< 1e-07	59.12	26.18	2.26	up	Ta.4636
Ta.16038.1.S1_at	CK215676	< 1e-07	< 1e-07	99.5	34.57	2.88	up	Ta.32939
Ta.480.1.S1_at	BQ169416	< 1e-07	< 1e-07	39.05	10	3.91	up	Ta.480
Ta.4601.2.S1_at	BJ310258	< 1e-07	< 1e-07	95.82	296.35	0.32	down	Ta.55172	TaGlu1a	beta-glucosidase	780595
Ta.994.1.S1_at	CK200364	< 1e-07	< 1e-07	10	31.02	0.32	down	Ta.56281
Ta.25946.1.A1_at	CD454681	< 1e-07	< 1e-07	25.9	80.69	0.32	down	Ta.25946
Ta.13459.1.S1_s_at	CA641348	< 1e-07	< 1e-07	368.57	143.05	2.58	up	Ta.13459
Ta.14231.2.S1_x_at	BJ284166	< 1e-07	< 1e-07	24.88	82.8	0.3	down
Ta.23066.1.S1_x_at	CA619868	< 1e-07	< 1e-07	239.92	92.2	2.6	up	Ta.67984
TaAffx.51456.1.S1_at	CK216217	< 1e-07	< 1e-07	10	22.94	0.44	down
Ta.6794.2.A1_at	CK208132	< 1e-07	< 1e-07	67.54	172.21	0.39	down	Ta.37137
Ta.14046.1.S1_s_at	CD453776	< 1e-07	< 1e-07	86.69	33.2	2.61	up	Ta.14046
TaAffx.86264.1.S1_s_at	CA723627	< 1e-07	< 1e-07	79.39	210.66	0.38	down	Ta.13168
Ta.5010.1.A1_at	CD901407	< 1e-07	< 1e-07	159	63.36	2.51	up	Ta.5010
Ta.345.1.S1_at	CK215309	< 1e-07	< 1e-07	28.98	10.04	2.89	up	Ta.48350
Ta.6040.1.S1_a_at	BJ297420	< 1e-07	< 1e-07	125.25	46.36	2.7	up	Ta.6040
Ta.7319.1.S1_at	BQ838118	< 1e-07	< 1e-07	10	23.25	0.43	down	Ta.7319
Ta.10746.1.S1_at	BQ166746	< 1e-07	< 1e-07	32.29	75.43	0.43	down	Ta.34098
Ta.8571.3.S1_x_at	CA694397	< 1e-07	< 1e-07	55.5	12.88	4.31	up	Ta.8571
Ta.25342.1.S1_x_at	BQ170230	< 1e-07	< 1e-07	383.27	860.86	0.45	down	Ta.9168	M5	Meiosis 5	543177
Ta.920.2.S1_at	CD881929	< 1e-07	< 1e-07	359.03	157.96	2.27	up	Ta.54434
Ta.9392.1.S1_x_at	BQ161576	< 1e-07	< 1e-07	443.32	188.96	2.35	up	Ta.9392
Ta.15228.1.S1_at	CA746806	< 1e-07	< 1e-07	22.73	10	2.27	up
Ta.7749.1.S1_at	CK194924	< 1e-07	< 1e-07	29.17	78.66	0.37	down	Ta.55599
TaAffx.64431.1.A1_at	BJ299187	< 1e-07	< 1e-07	29.43	10	2.94	up	Ta.50922
Ta.6018.1.S1_x_at	BE424387	< 1e-07	< 1e-07	44.3	14.88	2.98	up	Ta.54198
TaAffx.33894.1.S1_at	CK209275	< 1e-07	< 1e-07	10.09	23.53	0.43	down	Ta.32687
Ta.13902.2.S1_a_at	CA676536	< 1e-07	< 1e-07	43.14	143.82	0.3	down	Ta.13902
Ta.16709.1.S1_at	CA611308	< 1e-07	< 1e-07	10	28.83	0.35	down
Ta.13165.1.S1_at	CK199583	< 1e-07	< 1e-07	1101.07	477.06	2.31	up	Ta.37028
Ta.5842.1.S1_at	CK197461	< 1e-07	< 1e-07	197.39	59.97	3.29	up	Ta.5842
Ta.27457.3.S1_x_at	CA729143	< 1e-07	< 1e-07	236.35	653.1	0.36	down	Ta.27457
TaAffx.79680.1.S1_at	CA710735	< 1e-07	< 1e-07	28.14	71.55	0.39	down
Ta.25231.1.A1_at	CD490520	< 1e-07	< 1e-07	122.19	46.03	2.65	up	Ta.25231
Ta.10329.43.S1_x_at	BJ277068	< 1e-07	< 1e-07	54.54	141.71	0.38	down	Ta.54231
Ta.6801.1.A1_at	BJ305611	< 1e-07	< 1e-07	289.91	696.45	0.42	down	Ta.6801
Ta.15860.1.S1_at	CA498906	< 1e-07	< 1e-07	13.46	36.06	0.37	down	Ta.55321
Ta.9458.1.S1_at	CD452358	< 1e-07	< 1e-07	14.57	44.95	0.32	down	Ta.54569
TaAffx.15847.5.S1_at	CK212850	< 1e-07	< 1e-07	48.52	14.82	3.27	up	Ta.59538
Ta.2822.1.S1_x_at	CD453902	< 1e-07	< 1e-07	91.52	39.89	2.29	up	Ta.2822
Ta.19142.1.S1_at	CA647830	< 1e-07	< 1e-07	146.42	54.74	2.67	up	Ta.66478
Ta.28784.1.S1_x_at	U73215	< 1e-07	< 1e-07	36.62	100.91	0.36	down	Ta.56907	Wcor825	cold acclimation protein WCOR825	543254
Ta.2975.1.S1_at	BJ221404	< 1e-07	< 1e-07	12.66	32.4	0.39	down	Ta.2975
TaAffx.143995.4.S1_x_at	AY491970	< 1e-07	< 1e-07	134.54	50.42	2.67	up
TaAffx.81240.1.S1_x_at	AJ613718	< 1e-07	< 1e-07	36.24	14.3	2.53	up
Ta.5140.1.S1_at	BT009611	< 1e-07	< 1e-07	151.8	48.44	3.13	up	Ta.5140	LOC100037593	Multiple inositol polyphosphate phosphatase PhyIIc	100037593
Ta.5861.2.S1_x_at	BQ804351	< 1e-07	< 1e-07	262.18	107	2.45	up	Ta.5886
Ta.1450.1.S1_x_at	CK163680	< 1e-07	< 1e-07	83.28	32.79	2.54	up	Ta.54624
Ta.14923.1.S1_at	CK194919	< 1e-07	< 1e-07	1611.07	562.13	2.87	up	Ta.37083
TaAffx.143995.3.S1_s_at	AY491968	< 1e-07	< 1e-07	22.93	73.68	0.31	down	Ta.55297
Ta.14086.1.S1_at	BJ252553	< 1e-07	< 1e-07	405.82	174.35	2.33	up
Ta.10329.24.S1_at	BJ318779	< 1e-07	< 1e-07	46.22	138.44	0.33	down	Ta.56389
Ta.21557.1.A1_at	CA696027	< 1e-07	< 1e-07	490.22	211.86	2.31	up	Ta.7829
TaAffx.143995.4.S1_s_at	AY491970	< 1e-07	< 1e-07	210.43	91.25	2.31	up
Ta.18480.2.S1_x_at	CA631011	< 1e-07	< 1e-07	22.51	54.87	0.41	down	Ta.18480
Ta.7686.1.A1_at	BQ162646	< 1e-07	< 1e-07	35.45	79.98	0.44	down	Ta.43905
Ta.21174.1.S1_at	CA607946	< 1e-07	< 1e-07	27.17	10	2.72	up	Ta.21174
Ta.2746.3.S1_x_at	CA612157	< 1e-07	< 1e-07	29.88	69.7	0.43	down	Ta.2746
Ta.9225.1.S1_at	BJ290133	< 1e-07	< 1e-07	25.77	10	2.58	up	Ta.22993
Ta.6342.1.S1_at	BJ302601	< 1e-07	< 1e-07	119.43	45.03	2.65	up	Ta.6342
Ta.8600.1.S1_s_at	BQ162110	< 1e-07	< 1e-07	38.9	100.65	0.39	down	Ta.8600
Ta.12348.1.A1_at	BQ172159	< 1e-07	< 1e-07	82.85	32.98	2.51	up	Ta.35151
TaAffx.29776.1.A1_at	CA635708	< 1e-07	< 1e-07	22.32	10	2.23	up
TaAffx.50972.1.S1_at	BJ319552	< 1e-07	< 1e-07	202.38	495.79	0.41	down	Ta.32123
TaAffx.73807.1.A1_at	CD927227	< 1e-07	< 1e-07	147.42	344.39	0.43	down	Ta.50750
Ta.3094.3.A1_x_at	CK210783	< 1e-07	< 1e-07	40.58	102.83	0.39	down	Ta.54342
Ta.16733.1.S1_at	CA626026	< 1e-07	< 1e-07	199.86	461.76	0.43	down
Ta.13209.1.S1_at	CA702541	< 1e-07	< 1e-07	14.08	39.54	0.36	down	Ta.55993
Ta.5566.3.S1_a_at	CA640220	< 1e-07	< 1e-07	59.58	163.84	0.36	down	Ta.52479	TUBA-1B /// TUBA-1D	alpha tubulin-1B /// alpha tubulin-1D	100049039 /// 100049054
Ta.6364.2.S1_s_at	BJ302972	< 1e-07	< 1e-07	18.74	47.2	0.4	down
Ta.15042.1.A1_at	CA664508	< 1e-07	< 1e-07	59.71	18.49	3.23	up	Ta.54289
Ta.1010.1.S1_at	BJ284296	< 1e-07	< 1e-07	121.55	322.65	0.38	down	Ta.54837
Ta.28418.1.A1_at	BJ260620	< 1e-07	< 1e-07	288.58	107.84	2.68	up	Ta.13459
Ta.6381.2.S1_a_at	BJ254027	< 1e-07	< 1e-07	86.98	29.95	2.9	up
Ta.10389.1.S1_at	CD373448	< 1e-07	< 1e-07	187.65	78.5	2.39	up	Ta.10389
Ta.10329.6.S1_at	CA742067	< 1e-07	< 1e-07	53.16	125.04	0.43	down	Ta.54231
Ta.7891.1.A1_at	CA654666	< 1e-07	< 1e-07	24.25	10.16	2.39	up	Ta.7891
Ta.23082.1.S1_s_at	CA616144	< 1e-07	< 1e-07	440.47	183.49	2.4	up	Ta.56177
Ta.14301.1.S1_at	BU099360	< 1e-07	< 1e-07	220.82	79.81	2.77	up	Ta.47159
TaAffx.12142.1.S1_at	BJ288020	< 1e-07	< 1e-07	37.97	11.23	3.38	up	Ta.33725
Ta.6173.2.S1_a_at	CD935519	< 1e-07	< 1e-07	72.59	30.08	2.41	up		hir4	hypersensitive induced response protein 4	100415822
Ta.22962.1.S1_at	CN012324	< 1e-07	< 1e-07	37.3	116.44	0.32	down	Ta.54199
Ta.25632.1.S1_at	CD373657	< 1e-07	< 1e-07	27.09	61.36	0.44	down	Ta.25632
Ta.5711.2.S1_x_at	CD881375	< 1e-07	< 1e-07	42.29	13.46	3.14	up
Ta.1215.1.S1_at	CA686141	< 1e-07	< 1e-07	40.86	11.72	3.49	up	Ta.1215
Ta.6127.1.S1_at	BT009091	< 1e-07	< 1e-07	378.2	170.64	2.22	up	Ta.6127
Ta.2775.1.S1_at	AY057118	< 1e-07	< 1e-07	315.7	130.71	2.42	up	Ta.2775	LOC543353	cold acclimation protein WCOR413-like protein beta form	543353
TaAffx.17141.1.S1_x_at	CD866709	< 1e-07	< 1e-07	145.92	339.49	0.43	down	Ta.59051
Ta.9255.1.S1_at	CK208205	< 1e-07	< 1e-07	218.21	79.81	2.73	up	Ta.54736
Ta.22817.2.S1_s_at	BJ319233	< 1e-07	< 1e-07	2460.48	913.76	2.69	up	Ta.24592
Ta.27787.1.S1_s_at	CA721033	< 1e-07	< 1e-07	364.91	167.72	2.18	up	Ta.27787	LOC780586	MYB transcription factor TaMYB1	780586
Ta.9156.2.A1_a_at	CD870512	< 1e-07	< 1e-07	174.98	65.76	2.66	up	Ta.14721	WAP2	aspartic proteinase	778398
Ta.28802.2.S1_at	CD888660	< 1e-07	< 1e-07	18.91	49.33	0.38	down	Ta.54232
Ta.8141.3.S1_x_at	CA611515	< 1e-07	< 1e-07	102.26	266.99	0.38	down
Ta.30942.1.S1_a_at	BE515762	< 1e-07	< 1e-07	164.56	69.31	2.37	up	Ta.55836
Ta.26924.1.S1_at	CD454764	< 1e-07	< 1e-07	180.51	81.71	2.21	up	Ta.47083
Ta.4494.1.S1_at	BE516748	< 1e-07	< 1e-07	178.42	55.11	3.24	up	Ta.4494
Ta.18024.1.S1_at	BJ239902	< 1e-07	< 1e-07	604.63	255.11	2.37	up	Ta.18024
TaAffx.111328.1.S1_s_at	CA643232	< 1e-07	< 1e-07	48.35	20.11	2.4	up
Ta.28483.1.S1_at	CA603622	< 1e-07	< 1e-07	414.73	176.03	2.36	up	Ta.54204
TaAffx.97381.2.S1_at	CA700905	< 1e-07	< 1e-07	21.44	10	2.14	up	Ta.12743
Ta.3361.1.S1_at	CK216297	< 1e-07	< 1e-07	41.46	127.9	0.32	down	Ta.50370	SI	Salt tolerant protein	100037556
Ta.9400.1.S1_x_at	CA678196	< 1e-07	< 1e-07	59.71	148.35	0.4	down	Ta.1987
Ta.7378.7.S1_at	BJ308639	< 1e-07	< 1e-07	13.82	68.5	0.2	down	Ta.54247
Ta.10471.1.S1_x_at	BJ297605	< 1e-07	< 1e-07	129.06	45.09	2.86	up	Ta.54463
Ta.25282.1.S1_at	CK205979	< 1e-07	< 1e-07	29.69	79.58	0.37	down	Ta.25282
Ta.2690.1.S1_at	BT009245	< 1e-07	< 1e-07	602.95	257.06	2.35	up	Ta.2690	ASN1	Glutamine-dependent asparagine synthetase	606323
Ta.21098.1.S1_a_at	CA653276	< 1e-07	< 1e-07	10	44.8	0.22	down	Ta.27144
TaAffx.55834.1.S1_at	BJ292247	< 1e-07	< 1e-07	144.79	54.89	2.64	up	Ta.57873
Ta.7951.1.S1_at	CD920493	< 1e-07	< 1e-07	179.79	73.84	2.43	up	Ta.53894
Ta.2678.2.S1_x_at	BJ260749	< 1e-07	< 1e-07	181.95	404.84	0.45	down	Ta.55092
TaAffx.93175.1.S1_at	CA626170	< 1e-07	< 1e-07	51.51	16.47	3.13	up	Ta.66585
Ta.11590.1.S1_at	BQ170407	< 1e-07	< 1e-07	67.01	153.45	0.44	down	Ta.11590
Ta.16966.1.S1_at	CA616064	< 1e-07	< 1e-07	13.18	33.41	0.39	down	Ta.57785
Ta.18865.1.A1_at	CK208332	< 1e-07	< 1e-07	10	26.23	0.38	down	Ta.18865
Ta.6818.1.S1_at	CD453959	< 1e-07	< 1e-07	57.59	20.22	2.85	up	Ta.6818
Ta.5304.1.S1_at	BJ280434	< 1e-07	< 1e-07	43.49	13.22	3.29	up	Ta.5304
TaAffx.3542.1.S1_at	BQ801099	< 1e-07	< 1e-07	122.22	52.99	2.31	up	Ta.35929
Ta.1716.2.S1_a_at	CD895542	< 1e-07	< 1e-07	556.07	219.22	2.54	up	Ta.56769
Ta.25181.1.S1_at	CA611128	< 1e-07	< 1e-07	62.87	15.6	4.03	up	Ta.25181	LOC543339	oxalate oxidase	543339
Ta.920.3.S1_at	CK199521	< 1e-07	< 1e-07	2272.94	891.74	2.55	up	Ta.54434
Ta.8305.1.S1_at	BQ161719	< 1e-07	< 1e-07	22.84	10.12	2.26	up	Ta.8305
Ta.2543.1.S1_at	CK169090	< 1e-07	< 1e-07	971.23	441.84	2.2	up	Ta.48367
Ta.21356.1.S1_at	CA675978	< 1e-07	< 1e-07	95.25	234.19	0.41	down
Ta.14056.1.S1_at	BQ805971	< 1e-07	< 1e-07	33.76	10	3.38	up
Ta.5712.1.S1_at	BJ288259	< 1e-07	< 1e-07	87.73	24.53	3.58	up	Ta.5712
Ta.29349.1.S1_x_at	CK155644	< 1e-07	< 1e-07	225.01	90.3	2.49	up	Ta.23285
Ta.22311.1.S1_s_at	CA738789	< 1e-07	< 1e-07	10.56	31.84	0.33	down
Ta.30623.1.S1_at	BJ285357	< 1e-07	< 1e-07	136.87	331.32	0.41	down	Ta.54087
Ta.26092.1.S1_at	CD452594	< 1e-07	< 1e-07	228.32	528.02	0.43	down	Ta.26092
Ta.21956.1.S1_at	CA711719	< 1e-07	< 1e-07	241.57	102.64	2.35	up	Ta.36786
Ta.5861.2.S1_at	BQ804351	< 1e-07	< 1e-07	153.09	54.66	2.8	up	Ta.5886
Ta.5545.1.S1_at	CD452818	< 1e-07	< 1e-07	459.85	1019.19	0.45	down
TaAffx.8087.1.S1_at	CA636432	< 1e-07	< 1e-07	10	26.08	0.38	down
Ta.15889.3.A1_a_at	BJ213871	< 1e-07	< 1e-07	13.22	46.06	0.29	down	Ta.49217
TaAffx.64572.1.S1_at	CK207549	< 1e-07	< 1e-07	55.29	19.69	2.81	up	Ta.33415
Ta.9401.3.S1_x_at	BQ167481	< 1e-07	< 1e-07	118.6	52.07	2.28	up	Ta.56509
Ta.25466.1.S1_x_at	CD453963	< 1e-07	< 1e-07	103.06	28.39	3.63	up
TaAffx.82926.1.S1_s_at	CA664790	< 1e-07	< 1e-07	178.12	75.31	2.37	up	Ta.67657	gstu1B	Glutathione transferase	542992
Ta.24659.1.S1_at	BE516785	< 1e-07	< 1e-07	172.75	63.12	2.74	up	Ta.55892
Ta.25342.1.S1_at	BQ170230	< 1e-07	< 1e-07	528.87	1166.66	0.45	down	Ta.9168	M5	Meiosis 5	543177
TaAffx.109798.1.S1_s_at	CA668681	< 1e-07	< 1e-07	10	23.94	0.42	down
Ta.13810.1.S1_at	CA652498	< 1e-07	< 1e-07	13.73	31.37	0.44	down
Ta.12055.1.S1_s_at	BQ171493	< 1e-07	< 1e-07	42.51	13.61	3.12	up	Ta.12055
Ta.14537.3.S1_a_at	BJ284464	< 1e-07	< 1e-07	199.94	441.23	0.45	down	Ta.14537
Ta.7899.1.A1_at	CK163750	< 1e-07	< 1e-07	105.87	38.04	2.78	up	Ta.32757
Ta.22981.3.S1_a_at	BJ291883	< 1e-07	< 1e-07	50.18	21.01	2.39	up	Ta.22981
Ta.8399.2.S1_at	CA694080	< 1e-07	< 1e-07	77.61	14.65	5.3	up	Ta.8399
Ta.3093.1.S1_at	CD453942	< 1e-07	< 1e-07	45.3	117.81	0.38	down	Ta.3093
Ta.11841.1.A1_at	CA612589	< 1e-07	< 1e-07	22.62	63.48	0.36	down	Ta.32322
Ta.26273.1.A1_at	CD490481	< 1e-07	< 1e-07	23.71	10	2.37	up	Ta.33686
Ta.7378.36.S1_at	BJ305501	< 1e-07	< 1e-07	106.64	267.91	0.4	down	Ta.2636
TaAffx.121229.1.A1_at	BG907240	< 1e-07	< 1e-07	35.29	15.58	2.27	up	Ta.31598
Ta.7561.1.S1_x_at	BQ806632	< 1e-07	< 1e-07	214.83	487.68	0.44	down	Ta.7561
Ta.23112.1.S1_x_at	CD935642	< 1e-07	< 1e-07	93.78	35.31	2.66	up	Ta.11526
Ta.11725.3.S1_x_at	CA612895	< 1e-07	< 1e-07	47.15	13.09	3.6	up
Ta.13564.1.S1_at	BQ166163	< 1e-07	< 1e-07	12.36	33.68	0.37	down	Ta.35773
Ta.12652.1.S1_at	CA668420	< 1e-07	< 1e-07	42.29	18.03	2.35	up	Ta.12652
TaAffx.33689.1.S1_s_at	BQ800688	< 1e-07	< 1e-07	63.77	150.36	0.42	down	Ta.28370
TaAffx.113263.16.S1_at	CA611060	< 1e-07	< 1e-07	116.75	265.02	0.44	down
Ta.27711.1.S1_at	CD863198	< 1e-07	< 1e-07	50.77	17.25	2.94	up	Ta.27711
TaAffx.128418.43.S1_at	BJ252866	< 1e-07	< 1e-07	161.85	69.51	2.33	up	Ta.21342	Chi 3	Chitinase 3	542780
Ta.23373.3.S1_at	BE413607	< 1e-07	< 1e-07	187.05	81.81	2.29	up	Ta.23373
Ta.9261.1.S1_at	BT009495	< 1e-07	< 1e-07	73.04	162.44	0.45	down	Ta.48663
Ta.13163.1.S1_at	CD879114	< 1e-07	< 1e-07	224.11	103.17	2.17	up	Ta.8432
Ta.21342.1.S1_x_at	AB029936	< 1e-07	< 1e-07	257.83	106.53	2.42	up	Ta.21342	Chi 3	Chitinase 3	542780
TaAffx.64572.1.S1_s_at	CK207549	< 1e-07	< 1e-07	57.94	22.87	2.53	up	Ta.33415
Ta.9717.1.A1_a_at	CK154440	< 1e-07	< 1e-07	22.61	64.64	0.35	down	Ta.37103
Ta.10303.1.S1_at	BJ316273	< 1e-07	< 1e-07	76.94	169.6	0.45	down	Ta.10303
TaAffx.71935.1.S1_at	BQ162282	< 1e-07	< 1e-07	365.24	156.53	2.33	up
TaAffx.128686.3.A1_at	BQ802458	< 1e-07	< 1e-07	22.6	60.31	0.37	down	Ta.54232
Ta.14537.3.S1_x_at	BJ284464	< 1e-07	< 1e-07	139.36	305.2	0.46	down	Ta.14537
Ta.6126.2.S1_a_at	BG606815	< 1e-07	< 1e-07	251.59	96.74	2.6	up	Ta.6126
Ta.7951.2.S1_a_at	CA638836	< 1e-07	< 1e-07	30.53	12.55	2.43	up	Ta.53894
Ta.28817.1.S1_at	CA666988	< 1e-07	< 1e-07	100.43	26.66	3.77	up	Ta.28817
Ta.983.1.S1_at	BT009628	< 1e-07	< 1e-07	76.11	174.11	0.44	down	Ta.49744
Ta.6737.2.S1_a_at	CA650100	< 1e-07	< 1e-07	43.87	16.8	2.61	up	Ta.37569
Ta.3651.1.S1_at	CK152094	< 1e-07	< 1e-07	36.18	117.3	0.31	down	Ta.3651
TaAffx.44615.1.A1_at	CK208222	< 1e-07	< 1e-07	50.48	111.86	0.45	down
Ta.9696.1.S1_at	BJ231704	< 1e-07	< 1e-07	10	25.96	0.39	down	Ta.9696
Ta.8834.1.S1_a_at	CK201003	< 1e-07	< 1e-07	28.7	107.23	0.27	down	Ta.8834
TaAffx.91914.1.S1_at	BJ299357	< 1e-07	< 1e-07	32.31	11.54	2.8	up
TaAffx.71935.1.S1_x_at	BQ162282	< 1e-07	< 1e-07	448.61	208.23	2.15	up
Ta.6794.1.S1_x_at	CK198171	< 1e-07	< 1e-07	113.45	272.64	0.42	down	Ta.37137
Ta.5955.1.S1_a_at	CA653685	< 1e-07	< 1e-07	52.18	113.16	0.46	down	Ta.5955
Ta.7378.37.S1_x_at	BJ306762	< 1e-07	< 1e-07	83.55	183.11	0.46	down	Ta.2636
Ta.9626.1.A1_at	BJ218177	< 1e-07	< 1e-07	10.47	23.61	0.44	down	Ta.9626
Ta.1014.1.S1_at	BJ252012	< 1e-07	< 1e-07	130.12	51.75	2.51	up	Ta.14299
Ta.10741.1.S1_at	BQ166449	< 1e-07	< 1e-07	49.64	19.21	2.58	up	Ta.9224
Ta.25342.2.S1_at	CK216111	< 1e-07	< 1e-07	142.58	325.8	0.44	down	Ta.9168	M5	meiosis 5	543177
Ta.29472.1.S1_at	CA638453	< 1e-07	< 1e-07	679.16	298.88	2.27	up	Ta.66335
Ta.13168.1.S1_a_at	CA613639	< 1e-07	< 1e-07	191.9	463.72	0.41	down	Ta.13168
Ta.17378.1.S1_at	CA484005	< 1e-07	< 1e-07	55.73	21.45	2.6	up	Ta.17378
TaAffx.97160.1.S1_at	AJ614462	< 1e-07	< 1e-07	34.66	11.56	3	up
Ta.2809.1.S1_s_at	CD935951	< 1e-07	< 1e-07	644.93	1681.43	0.38	down	Ta.33441
Ta.29349.1.S1_s_at	CK155644	< 1e-07	< 1e-07	99.04	35.72	2.77	up
Ta.874.1.S1_at	BE470863	< 1e-07	< 1e-07	30.43	12.55	2.42	up	Ta.874
TaAffx.101731.1.S1_at	CA644849	< 1e-07	< 1e-07	168.37	62.78	2.68	up	Ta.5729
Ta.2936.1.S1_x_at	CK155237	< 1e-07	< 1e-07	10	20.9	0.48	down	Ta.2936
Ta.9343.1.S1_at	CK169904	< 1e-07	< 1e-07	60.95	136.49	0.45	down	Ta.9343
Ta.5785.1.S1_at	BJ289636	< 1e-07	< 1e-07	65.57	26.22	2.5	up	Ta.5785
Ta.8141.2.S1_at	CK157733	< 1e-07	< 1e-07	63.32	154.98	0.41	down
Ta.5304.1.S1_x_at	BJ280434	< 1e-07	< 1e-07	39.41	12.51	3.15	up	Ta.5304
Ta.7778.1.S1_at	CK215870	< 1e-07	< 1e-07	53.3	23.99	2.22	up
Ta.12752.1.S1_x_at	CK211251	< 1e-07	< 1e-07	13.82	47.21	0.29	down	Ta.12752
TaAffx.86713.1.S1_at	CA602179	< 1e-07	< 1e-07	28.33	69.12	0.41	down
TaAffx.19770.1.S1_at	CA700024	< 1e-07	< 1e-07	28.04	10.74	2.61	up	Ta.56969
Ta.5127.1.S1_x_at	BJ282453	< 1e-07	< 1e-07	18.82	41.47	0.45	down	Ta.5127
Ta.2746.1.S1_a_at	CK198851	< 1e-07	< 1e-07	48.86	118.5	0.41	down	Ta.2746
TaAffx.12296.1.S1_at	BJ273582	< 1e-07	< 1e-07	158.96	60.05	2.65	up	Ta.50861
Ta.9343.2.S1_a_at	CA676171	< 1e-07	< 1e-07	24.46	68.21	0.36	down	Ta.9343
Ta.12704.1.S1_at	BT008925	< 1e-07	< 1e-07	90.58	206.58	0.44	down	Ta.12704
Ta.14231.2.S1_at	BJ284166	< 1e-07	< 1e-07	17.17	44.74	0.38	down
Ta.11513.1.S1_a_at	BQ170258	< 1e-07	< 1e-07	58.96	19.63	3	up	Ta.55976
Ta.25282.1.S1_x_at	CK205979	< 1e-07	< 1e-07	25.81	68.51	0.38	down	Ta.25282
Ta.8141.1.S1_x_at	CA611480	< 1e-07	< 1e-07	102.8	272.18	0.38	down
Ta.1692.1.S1_at	BQ161440	< 1e-07	< 1e-07	72.25	159.43	0.45	down
Ta.14214.1.A1_s_at	BQ838005	< 1e-07	< 1e-07	133.47	289.12	0.46	down	Ta.32148
Ta.11777.1.S1_x_at	BQ620561	< 1e-07	< 1e-07	36.66	98.45	0.37	down	Ta.11777
Ta.28218.2.A1_at	BJ268370	< 1e-07	< 1e-07	84.41	31.07	2.72	up	Ta.57589
Ta.6226.1.S1_at	CD914662	< 1e-07	< 1e-07	78.67	29.96	2.63	up
Ta.6046.2.S1_a_at	CA641644	< 1e-07	< 1e-07	154.58	69.82	2.21	up	Ta.32190
Ta.7931.2.S1_a_at	CA631572	< 1e-07	< 1e-07	354.88	757.35	0.47	down	Ta.55557
Ta.22980.2.S1_x_at	CK193037	< 1e-07	< 1e-07	14.31	33.31	0.43	down	Ta.54189
Ta.14456.1.S1_at	AY543537	< 1e-07	< 1e-07	146.98	314.32	0.47	down	Ta.14456	LOC543143	expansin EXPB2	543143
Ta.14012.2.S1_a_at	BJ239223	< 1e-07	< 1e-07	90.31	41.25	2.19	up	Ta.14012
TaAffx.91428.1.S1_at	BJ313181	< 1e-07	< 1e-07	19.76	48.01	0.41	down
Ta.20402.1.S1_at	BT009516	< 1e-07	< 1e-07	10.68	29.54	0.36	down	Ta.48866
TaAffx.105673.1.S1_at	CA731253	< 1e-07	< 1e-07	60.37	20.15	3	up
Ta.7656.1.S1_at	BJ322288	< 1e-07	< 1e-07	64.54	23.19	2.78	up	Ta.54918
Ta.13554.1.S1_at	CK193098	< 1e-07	< 1e-07	155.99	67.7	2.3	up	Ta.13554
Ta.3093.3.A1_at	CN012478	< 1e-07	< 1e-07	26.69	67.92	0.39	down	Ta.3093
Ta.28139.2.S1_x_at	CA635297	< 1e-07	< 1e-07	115.1	292.14	0.39	down	Ta.55168
Ta.2827.1.S1_x_at	CA647863	< 1e-07	< 1e-07	453.41	221.44	2.05	up	Ta.30744
Ta.14800.1.S1_at	CA682213	< 1e-07	< 1e-07	52.77	11.15	4.73	up	Ta.14800
Ta.21397.1.S1_at	CD932577	< 1e-07	< 1e-07	118.39	45.23	2.62	up	Ta.21397
Ta.28766.3.S1_at	CA610853	< 1e-07	< 1e-07	76.29	34.04	2.24	up	Ta.28766
TaAffx.97075.1.S1_at	AJ615666	< 1e-07	< 1e-07	90	27.87	3.23	up	Ta.49910
Ta.16986.1.A1_a_at	CA616393	< 1e-07	< 1e-07	13.43	47.33	0.28	down	Ta.38396
Ta.24891.1.S1_s_at	CA673332	< 1e-07	< 1e-07	16.95	39.65	0.43	down	Ta.55535 /// Ta.60323
Ta.10329.30.S1_x_at	BJ220049	< 1e-07	< 1e-07	52.87	113.92	0.46	down	Ta.56389
Ta.23342.1.S1_at	CD873149	< 1e-07	< 1e-07	89.42	40.71	2.2	up	Ta.23309
Ta.1760.1.S1_x_at	BT009264	< 1e-07	< 1e-07	34.4	76.62	0.45	down	Ta.48773
TaAffx.16192.1.S1_at	BQ169008	< 1e-07	< 1e-07	129.47	49.47	2.62	up	Ta.37899
Ta.25417.2.S1_at	CA608970	< 1e-07	< 1e-07	23.48	10	2.35	up	Ta.36553
Ta.3839.1.S1_at	BJ287608	< 1e-07	< 1e-07	84.94	35.08	2.42	up	Ta.3839
Ta.9458.1.S1_x_at	CD452358	< 1e-07	< 1e-07	14.96	42.47	0.35	down	Ta.54569
Ta.12511.1.S1_at	BJ283520	< 1e-07	< 1e-07	126.36	43.8	2.89	up	Ta.12511
Ta.14172.1.S1_at	CA643444	< 1e-07	< 1e-07	80.47	37.76	2.13	up
Ta.10.1.S1_a_at	Z22874	< 1e-07	< 1e-07	27.73	65.56	0.42	down	Ta.10	LOC543334	beta glucanase	543334
Ta.5711.3.S1_a_at	CA608831	< 1e-07	< 1e-07	29.47	11.93	2.47	up	Ta.5711
Ta.2959.1.A1_s_at	CD899923	< 1e-07	< 1e-07	69.54	32	2.17	up	Ta.65941
Ta.2870.1.S1_at	BJ263780	< 1e-07	< 1e-07	17.92	45.37	0.39	down	Ta.55297
TaAffx.16068.1.S1_at	BQ168935	< 1e-07	< 1e-07	19.1	42.77	0.45	down
TaAffx.55681.1.S1_at	CA662716	< 1e-07	< 1e-07	109.4	51.06	2.14	up	Ta.31597
Ta.1760.1.S1_at	BT009264	< 1e-07	< 1e-07	30.81	77.38	0.4	down	Ta.48773
TaAffx.61784.1.S1_at	CA622607	< 1e-07	< 1e-07	58.56	23.1	2.54	up	Ta.38184
Ta.13983.1.S1_at	CD872526	< 1e-07	< 1e-07	288.57	643.38	0.45	down	Ta.55123
TaAffx.36633.1.A1_at	BQ160718	< 1e-07	< 1e-07	27.78	10	2.78	up
TaAffx.81240.1.S1_at	AJ613718	< 1e-07	< 1e-07	21.7	10.18	2.13	up
Ta.22872.1.A1_a_at	CD454334	< 1e-07	< 1e-07	19.56	42.33	0.46	down	Ta.46233
Ta.21591.1.A1_s_at	CA696650	< 1e-07	< 1e-07	148.07	317.33	0.47	down	Ta.60631
Ta.27979.1.S1_at	CD923810	< 1e-07	< 1e-07	74.02	28.65	2.58	up
Ta.7699.1.S1_at	BJ277130	< 1e-07	< 1e-07	35.37	11.06	3.2	up	Ta.57693
Ta.2747.1.S1_at	AF097657	< 1e-07	< 1e-07	24.88	10.5	2.37	up	Ta.56901	hsp266G2	heat shock protein	543401
Ta.5886.1.S1_at	CD917867	< 1e-07	< 1e-07	122.16	42.6	2.87	up	Ta.5886
TaAffx.3105.1.S1_at	CD897248	< 1e-07	< 1e-07	32.55	11.04	2.95	up	Ta.40142
Ta.7699.1.S1_x_at	BJ277130	< 1e-07	< 1e-07	33.91	11.68	2.9	up	Ta.57693
Ta.7656.2.S1_at	BJ316732	< 1e-07	< 1e-07	22.73	10.39	2.19	up	Ta.54918
Ta.3628.1.S1_a_at	CF133144	< 1e-07	< 1e-07	94.75	211.55	0.45	down	Ta.3628
Ta.8847.2.A1_a_at	BJ311641	< 1e-07	< 1e-07	92.73	202.39	0.46	down	Ta.56193
Ta.22191.1.S1_at	CD453799	< 1e-07	< 1e-07	10	22.72	0.44	down	Ta.22191
Ta.14511.1.S1_at	BJ253858	< 1e-07	< 1e-07	110.89	42.13	2.63	up	Ta.48456
Ta.145.1.A1_x_at	L27516	< 1e-07	< 1e-07	23.14	10.32	2.24	up	Ta.56879	Wcs66	Wcs66 protein	732709
Ta.16805.1.A1_at	CA613469	< 1e-07	< 1e-07	11.73	31.51	0.37	down	Ta.56224
Ta.21286.1.S1_at	CA680116	< 1e-07	< 1e-07	77.36	36.48	2.12	up	Ta.21286
Ta.4494.3.S1_x_at	BJ293023	< 1e-07	< 1e-07	49.21	14.02	3.51	up	Ta.4494
Ta.8227.1.S1_at	BQ161623	< 1e-07	< 1e-07	23.25	10	2.32	up	Ta.8227
Ta.30752.1.S1_at	CA651241	< 1e-07	< 1e-07	108.66	225.62	0.48	down	Ta.21957
Ta.6126.1.S1_x_at	CK200017	< 1e-07	< 1e-07	506.69	240.6	2.11	up
Ta.4328.1.S1_at	BJ277748	< 1e-07	< 1e-07	10.14	25.17	0.4	down	Ta.4328
Ta.10303.3.S1_a_at	CA712796	< 1e-07	< 1e-07	27.73	70.34	0.39	down	Ta.10303
Ta.13925.1.S1_at	BQ744106	< 1e-07	< 1e-07	15.19	34.38	0.44	down
Ta.7134.2.S1_at	BJ240810	< 1e-07	< 1e-07	100.8	48.18	2.09	up	Ta.7134
Ta.6110.1.S1_x_at	AL820900	< 1e-07	< 1e-07	311.6	146.41	2.13	up	Ta.5886
Ta.19443.1.S1_at	CD454729	< 1e-07	< 1e-07	129.98	54.07	2.4	up	Ta.19443
Ta.7378.37.S1_at	BJ306762	< 1e-07	< 1e-07	83.9	189.23	0.44	down	Ta.2636
Ta.8341.1.S1_at	BQ161762	< 1e-07	< 1e-07	31.63	10	3.16	up	Ta.8341
Ta.6234.1.S1_at	BJ293120	< 1e-07	< 1e-07	163.41	43.42	3.76	up	Ta.6234
Ta.22349.1.S1_at	CA741187	< 1e-07	< 1e-07	110	14.46	7.61	up	Ta.22349
Ta.20649.3.S1_x_at	CA637788	< 1e-07	< 1e-07	81.41	36.93	2.2	up	Ta.54504
Ta.1042.1.S1_x_at	CD891435	< 1e-07	< 1e-07	10.33	26.32	0.39	down	Ta.24262
Ta.6013.1.S1_at	BJ269332	< 1e-07	< 1e-07	73.75	32.15	2.29	up	Ta.43571
Ta.27101.5.S1_x_at	BJ309242	< 1e-07	< 1e-07	149.64	325.21	0.46	down	Ta.8296
Ta.13160.1.S1_at	CK195065	< 1e-07	< 1e-07	67.07	240.98	0.28	down
Ta.22822.1.S1_x_at	CA705211	< 1e-07	< 1e-07	450.73	203.23	2.22	up	Ta.32376
TaAffx.74071.1.S1_at	CD913794	< 1e-07	< 1e-07	36.37	10	3.64	up	Ta.33823
TaAffx.29871.1.S1_at	CA633757	< 1e-07	< 1e-07	31.61	70.22	0.45	down	Ta.16547
Ta.3274.1.S1_at	AY543538	< 1e-07	< 1e-07	52.9	136.5	0.39	down
Ta.10185.2.S1_a_at	CA647874	< 1e-07	< 1e-07	200.3	76.79	2.61	up	Ta.10185
Ta.21332.1.S1_at	CA671739	< 1e-07	< 1e-07	10	21.34	0.47	down
TaAffx.128488.2.S1_s_at	CA733493	< 1e-07	< 1e-07	137.7	59.05	2.33	up	Ta.32939
Ta.4712.1.A1_at	BJ275534	< 1e-07	< 1e-07	122.79	47.02	2.61	up	Ta.4712
Ta.7378.36.S1_x_at	BJ305501	< 1e-07	< 1e-07	101.85	239.04	0.43	down	Ta.2636
Ta.29352.1.S1_at	CK163855	< 1e-07	< 1e-07	23.41	10	2.34	up	Ta.29352
Ta.7467.3.S1_at	CA744270	< 1e-07	< 1e-07	214.36	83.38	2.57	up	Ta.56459
Ta.22954.1.S1_a_at	CA673824	< 1e-07	< 1e-07	378.57	805.99	0.47	down	Ta.55149
Ta.27657.4.S1_x_at	BJ251672	< 1e-07	< 1e-07	146.71	507.47	0.29	down	Ta.54232
Ta.20893.2.S1_x_at	CA676257	< 1e-07	< 1e-07	52.67	127.01	0.41	down	Ta.20893
Ta.17666.1.S1_at	CA623243	< 1e-07	< 1e-07	22.87	10	2.29	up	Ta.17666
Ta.5625.1.A1_s_at	CK194895	< 1e-07	< 1e-07	219.09	104.64	2.09	up	Ta.5625
Ta.10119.1.S1_a_at	BQ244416	< 1e-07	< 1e-07	119.08	51.73	2.3	up	Ta.10119
TaAffx.109424.1.S1_at	CD923526	< 1e-07	< 1e-07	111.14	52.1	2.13	up	Ta.18324
Ta.3839.1.S1_a_at	BJ287608	< 1e-07	< 1e-07	93.98	36.69	2.56	up	Ta.3839
Ta.9227.1.S1_at	BJ296643	< 1e-07	< 1e-07	43.58	18.36	2.37	up	Ta.54456	ltp9.1b	Type 1 non-specific lipid transfer protein precursor	606364
Ta.25417.1.S1_a_at	CD452380	< 1e-07	< 1e-07	75.78	26.64	2.84	up	Ta.36553
Ta.7378.16.S1_x_at	CD906311	< 1e-07	< 1e-07	437.33	933.1	0.47	down	Ta.2636 /// Ta.54247 /// Ta.54790	LOC543183	Protein H2B-6	543183
Ta.10.1.S1_x_at	Z22874	< 1e-07	< 1e-07	49.54	111.44	0.44	down	Ta.10	LOC543334	beta glucanase	543334
Ta.16238.1.S1_at	CA603077	< 1e-07	< 1e-07	23.49	57.9	0.41	down	Ta.49328
Ta.3290.1.S1_at	BJ303546	< 1e-07	< 1e-07	33.58	97.42	0.34	down
TaAffx.40.1.S1_at	AJ615341	< 1e-07	< 1e-07	125.01	56.94	2.2	up
Ta.19041.1.S1_at	CA646285	< 1e-07	< 1e-07	100.12	45.38	2.21	up	Ta.19041
Ta.951.2.A1_a_at	BE443630	< 1e-07	< 1e-07	55.66	23.33	2.39	up
Ta.20893.1.S1_x_at	CA631076	< 1e-07	< 1e-07	76.04	192.58	0.39	down	Ta.20893
Ta.5510.1.S1_at	BQ789475	< 1e-07	< 1e-07	14.85	46.38	0.32	down	Ta.5510
Ta.26162.1.A1_at	CD452410	< 1e-07	< 1e-07	25.55	59.87	0.43	down	Ta.26162
TaAffx.91928.1.S1_at	BJ299326	< 1e-07	< 1e-07	238.19	109.09	2.18	up	Ta.40269
Ta.3628.2.S1_x_at	CA645835	< 1e-07	< 1e-07	95.7	209.9	0.46	down	Ta.3628
Ta.28398.1.S1_x_at	CK211470	< 1e-07	< 1e-07	69.41	29.5	2.35	up	Ta.19194
Ta.3729.1.A1_at	BJ249762	< 1e-07	< 1e-07	10	21.43	0.47	down
Ta.5265.1.S1_x_at	BJ284623	< 1e-07	< 1e-07	20.9	57.61	0.36	down	Ta.56213
Ta.10054.1.S1_at	AF519804	< 1e-07	< 1e-07	211.69	76.76	2.76	up	Ta.58293	ABFB	ABA response element binding factor	542952
Ta.3618.1.S1_at	CK200238	< 1e-07	< 1e-07	152.11	324.32	0.47	down	Ta.54313
Ta.5753.1.S1_at	BJ288959	< 1e-07	< 1e-07	127.02	50.43	2.52	up	Ta.5753
TaAffx.116835.1.S1_at	AJ612538	< 1e-07	< 1e-07	73.67	184.9	0.4	down	Ta.58547
Ta.10329.43.S1_at	BJ277068	< 1e-07	< 1e-07	37.44	103.58	0.36	down	Ta.54231
Ta.20954.1.S1_at	CA639877	< 1e-07	< 1e-07	331.41	162.09	2.04	up	Ta.65970
Ta.4260.1.S1_at	CD373580	< 1e-07	< 1e-07	398.31	195.99	2.03	up	Ta.40557
Ta.9227.1.S1_x_at	BJ296643	< 1e-07	< 1e-07	47.9	20.73	2.31	up	Ta.54456	ltp9.1b	Type 1 non-specific lipid transfer protein precursor	606364
Ta.2959.3.A1_a_at	CA735014	< 1e-07	< 1e-07	27.17	12.24	2.22	up	Ta.65941
Ta.7022.2.S1_at	BF199967	< 1e-07	< 1e-07	11.56	29.22	0.4	down	Ta.47240
Ta.9481.2.S1_at	CK202183	< 1e-07	< 1e-07	181.7	384	0.47	down	Ta.55927
Ta.11526.1.A1_at	BQ170281	< 1e-07	< 1e-07	26.32	10.87	2.42	up	Ta.58179
TaAffx.83765.1.S1_at	CA744570	< 1e-07	< 1e-07	31.34	67.17	0.47	down	Ta.33015
TaAffx.87107.1.S1_at	CA595630	< 1e-07	< 1e-07	29.49	64.5	0.46	down	Ta.7647
Ta.12743.1.S1_a_at	BQ168496	< 1e-07	< 1e-07	84.44	34.1	2.48	up	Ta.12743
Ta.8713.1.A1_at	BE515479	< 1e-07	< 1e-07	22.99	10	2.3	up	Ta.48591
Ta.13165.1.S1_a_at	CK199583	< 1e-07	< 1e-07	603.78	264.35	2.28	up	Ta.37028
Ta.3094.1.S1_x_at	BJ216089	< 1e-07	< 1e-07	87.12	214.09	0.41	down	Ta.54342
Ta.1835.1.S1_at	BE445941	< 1e-07	< 1e-07	13.66	35.79	0.38	down
Ta.22773.1.S1_x_at	BF293263	< 1e-07	< 1e-07	14.09	47.52	0.3	down	Ta.58571
Ta.6051.1.S1_a_at	CD914245	< 1e-07	< 1e-07	62.71	19.88	3.15	up	Ta.54341
Ta.9664.1.A1_at	BQ483035	< 1e-07	< 1e-07	52.77	123.19	0.43	down	Ta.54875
Ta.3145.1.S1_at	CD889783	< 1e-07	< 1e-07	368.65	163.84	2.25	up	Ta.56524
Ta.18805.1.A1_a_at	CA602453	< 1e-07	< 1e-07	11.08	26.62	0.42	down	Ta.18805
Ta.8460.1.S1_at	BQ161928	< 1e-07	< 1e-07	34.47	11.72	2.94	up	Ta.8460
Ta.10389.3.A1_at	CA741454	< 1e-07	< 1e-07	16.45	39.33	0.42	down	Ta.10389
Ta.144.1.S1_s_at	AB011670	< 1e-07	< 1e-07	84.92	33.97	2.5	up	Ta.36067	wpk4	wpk4 protein kinase	542771
Ta.12741.1.S1_s_at	CA639840	1e-07	1.25e-07	298.8	136.57	2.19	up	Ta.50569	Wdreb2	EREBP/AP2 type transcription factor	606371
TaAffx.105435.1.S1_s_at	CA734547	1e-07	1.25e-07	59.33	20.9	2.84	up
Ta.3784.3.S1_x_at	CA644556	1e-07	1.25e-07	574.95	256.9	2.24	up	Ta.54366
TaAffx.70471.1.A1_s_at	CA722464	1e-07	1.25e-07	15.55	32.77	0.47	down	Ta.22911
Ta.22760.1.A1_at	CA667898	1e-07	1.25e-07	15.14	39.78	0.38	down	Ta.64401
Ta.7505.1.S1_at	CD454697	1e-07	1.25e-07	29.35	63.75	0.46	down	Ta.7505
Ta.10260.1.S1_at	CD373536	1e-07	1.25e-07	117.19	52.28	2.24	up	Ta.48586
TaAffx.81793.1.S1_x_at	CA681814	1e-07	1.25e-07	27.85	10.84	2.57	up	Ta.15182
TaAffx.30098.1.S1_at	CA628792	1e-07	1.25e-07	34.04	119.7	0.28	down	Ta.23388
TaAffx.98159.1.S1_s_at	BG607574	1e-07	1.25e-07	64.31	133.01	0.48	down	Ta.62663
Ta.6810.1.S1_at	CD492006	1e-07	1.25e-07	20.45	52.27	0.39	down	Ta.6810
Ta.9692.2.S1_at	CA729832	1e-07	1.25e-07	67.69	21.09	3.21	up	Ta.9692
Ta.19181.1.S1_s_at	CA606175	1e-07	1.25e-07	12.17	28.43	0.43	down	Ta.19181
Ta.12088.1.S1_at	CA742200	1e-07	1.25e-07	84.17	36.97	2.28	up	Ta.12088
Ta.21271.2.S1_x_at	CA666859	1e-07	1.25e-07	19.79	40.54	0.49	down	Ta.19239
TaAffx.12092.1.S1_at	BJ296462	1e-07	1.25e-07	22.72	10	2.27	up
Ta.7749.1.S1_s_at	CK194924	1e-07	1.25e-07	43.91	114.69	0.38	down
Ta.23376.1.S1_at	CK164052	1e-07	1.25e-07	21.52	44.55	0.48	down	Ta.23376
Ta.21792.1.S1_at	BQ169475	1e-07	1.25e-07	11.41	24.8	0.46	down	Ta.54720
Ta.6243.1.A1_at	CD893894	1e-07	1.25e-07	42.41	17.09	2.48	up	Ta.6243
Ta.18965.1.S1_at	CA644912	1e-07	1.25e-07	118.12	262.65	0.45	down	Ta.18965
Ta.19460.1.S1_at	CA652100	1e-07	1.25e-07	10	23.58	0.42	down	Ta.19460
Ta.28817.3.S1_x_at	CA669431	1e-07	1.25e-07	57.16	19.64	2.91	up
Ta.25379.1.S1_at	CD454951	1e-07	1.25e-07	76.33	32.78	2.33	up	Ta.25379
Ta.10303.3.S1_x_at	CA712796	1e-07	1.25e-07	25.84	55.7	0.46	down	Ta.10303
Ta.22381.1.S1_at	CA741954	1e-07	1.25e-07	10.85	22.52	0.48	down	Ta.22381
Ta.1655.1.S1_s_at	CA641617	1e-07	1.25e-07	22.11	56.25	0.39	down	Ta.54561
Ta.8484.1.A1_at	BQ161964	1e-07	1.25e-07	59.3	23.75	2.5	up	Ta.39180
TaAffx.128418.95.S1_at	CA731337	1e-07	1.25e-07	89.35	35.5	2.52	up
Ta.21533.1.A1_at	CA628906	1e-07	1.25e-07	35.59	80.73	0.44	down
Ta.22980.1.S1_s_at	CK198778	1e-07	1.25e-07	10	26.58	0.38	down	Ta.54189 /// Ta.55195
Ta.22817.4.S1_at	BG905908	1e-07	1.25e-07	95.42	28.64	3.33	up	Ta.36519
Ta.3094.2.S1_x_at	CK195837	1e-07	1.25e-07	87.98	231.08	0.38	down	Ta.54342
Ta.7341.1.S1_at	CD892913	1e-07	1.25e-07	13.84	47.49	0.29	down	Ta.61019	LOC542956	hypothetical LOC542956	542956
TaAffx.1270.1.S1_at	CK208291	1e-07	1.25e-07	105	226.98	0.46	down
Ta.5153.1.S1_at	CA615740	1e-07	1.25e-07	17.74	41.68	0.43	down	Ta.5153
Ta.6106.2.S1_a_at	CA596166	1e-07	1.25e-07	244.35	123.08	1.99	up	Ta.6106
Ta.21508.3.S1_at	BJ284039	1e-07	1.25e-07	51.17	24.58	2.08	up
Ta.3093.2.A1_at	CA499821	1e-07	1.25e-07	10.68	28.28	0.38	down	Ta.3093
Ta.8632.1.S1_at	CK216375	1e-07	1.25e-07	13.91	42.31	0.33	down	Ta.8632
Ta.20406.1.A1_at	BJ289130	1e-07	1.25e-07	78.46	32.62	2.4	up	Ta.20406
Ta.7099.2.S1_at	BJ301775	1e-07	1.25e-07	14.84	38.06	0.39	down	Ta.7099
TaAffx.116865.2.S1_at	CA691106	1e-07	1.25e-07	25.69	79.66	0.32	down	Ta.58588
Ta.19628.1.S1_at	CA654383	1e-07	1.25e-07	77.97	172.94	0.45	down
Ta.8407.1.S1_x_at	BQ161853	1e-07	1.25e-07	65.37	30.07	2.17	up	Ta.48323
Ta.8141.3.S1_a_at	CA611515	1e-07	1.25e-07	36.15	82.45	0.44	down
Ta.20953.1.S1_at	CK211414	1e-07	1.25e-07	11.96	38.36	0.31	down	Ta.20953
Ta.951.1.A1_at	BQ280449	1e-07	1.25e-07	74.14	35.88	2.07	up	Ta.26668
TaAffx.123327.1.S1_x_at	CD937360	1e-07	1.25e-07	124.75	57.48	2.17	up	Ta.18870
Ta.5999.1.S1_at	CA721660	1e-07	1.25e-07	34.56	13.06	2.65	up
Ta.771.1.S1_at	BE518306	1e-07	1.25e-07	23.53	55.71	0.42	down
TaAffx.87444.1.S1_at	CA604897	1e-07	1.25e-07	10.19	24.32	0.42	down	Ta.46195
Ta.7763.1.S1_at	CA681423	1e-07	1.25e-07	23.5	10	2.35	up	Ta.7763
TaAffx.26815.1.S1_at	CA684496	1e-07	1.25e-07	10.55	22.76	0.46	down	Ta.19935
Ta.9123.1.A1_s_at	BG906447	1e-07	1.25e-07	60.61	127.74	0.47	down	Ta.54020
TaAffx.16986.1.A1_at	CK212903	1e-07	1.25e-07	123.59	264.06	0.47	down
Ta.26262.1.A1_at	CD491688	1e-07	1.25e-07	64.12	28.43	2.26	up	Ta.26262
Ta.6986.1.S1_at	CB307828	1e-07	1.25e-07	107.75	241.61	0.45	down	Ta.6986
Ta.5686.1.S1_x_at	BJ293947	1e-07	1.25e-07	21.08	10	2.11	up	Ta.1405
Ta.24122.1.S1_at	BJ272620	1e-07	1.25e-07	21.08	43.36	0.49	down	Ta.24122
Ta.27566.1.S1_at	BT008984	1e-07	1.25e-07	23.09	71.53	0.32	down	Ta.48722
Ta.8137.1.S1_at	BQ161422	1e-07	1.25e-07	16.58	49.18	0.34	down
Ta.2752.2.S1_x_at	BE216923	1e-07	1.25e-07	56.73	126.51	0.45	down	Ta.447
Ta.3224.2.S1_at	CD901083	1e-07	1.25e-07	33.27	78.2	0.43	down	Ta.3224
Ta.12936.1.S1_at	AY064480	1e-07	1.25e-07	121.48	269.83	0.45	down	Ta.55869	LOC543066	glutathione-S-transferase Cla47	543066
Ta.6897.2.A1_at	BJ229594	1e-07	1.25e-07	26.82	65.93	0.41	down
Ta.5774.1.S1_at	AJ610592	1e-07	1.25e-07	75.27	30.81	2.44	up	Ta.50488
Ta.24724.1.S1_a_at	CA646334	1e-07	1.25e-07	535.42	243.12	2.2	up
Ta.16161.1.S1_at	BE517918	1e-07	1.25e-07	21.63	58.37	0.37	down	Ta.55632
Ta.12728.1.S1_at	BE489554	1e-07	1.25e-07	27.46	13.33	2.06	up	Ta.55571
Ta.951.3.S1_x_at	BE585584	1e-07	1.25e-07	58.41	24.23	2.41	up	Ta.26668
Ta.1016.1.S1_at	CA648287	1e-07	1.25e-07	26.88	57.86	0.46	down	Ta.1016
Ta.20544.1.S1_at	BF200159	1e-07	1.25e-07	129.07	64.11	2.01	up	Ta.20544
Ta.19597.1.S1_x_at	CN011008	1e-07	1.25e-07	58.13	26.3	2.21	up	Ta.8043	Wabi5-3	basic region leucine zipper protein	100146100
Ta.24542.1.S1_at	CA638580	1e-07	1.25e-07	71.52	25.58	2.8	up	Ta.54525 /// Ta.56388
Ta.20239.1.S1_a_at	CN009877	1e-07	1.25e-07	20.18	43.8	0.46	down	Ta.54639
Ta.25744.1.S1_at	CD373726	1e-07	1.25e-07	80.79	37.17	2.17	up	Ta.47226
TaAffx.7064.1.S1_at	CA670224	1e-07	1.25e-07	26.41	10	2.64	up	Ta.35825
Ta.4328.1.S1_x_at	BJ277748	1e-07	1.25e-07	12.31	35.03	0.35	down	Ta.4328
TaAffx.56891.1.S1_at	CA641634	1e-07	1.25e-07	12.06	26.26	0.46	down
Ta.9400.1.S1_at	CA678196	1e-07	1.25e-07	61.64	136.37	0.45	down	Ta.1987
TaAffx.5891.3.A1_s_at	CK208190	1e-07	1.25e-07	440.31	881.02	0.5	down	Ta.32084
Ta.5192.1.S1_at	BJ283350	1e-07	1.25e-07	21.39	61.2	0.35	down
Ta.5718.2.S1_a_at	CA728921	1e-07	1.25e-07	55.3	26.8	2.06	up	Ta.57510
Ta.1934.1.S1_at	BQ166130	1e-07	1.25e-07	21.17	46.75	0.45	down
Ta.22766.1.S1_at	CA746038	1e-07	1.25e-07	10.8	23.67	0.46	down
Ta.9220.1.S1_a_at	CK210556	1e-07	1.25e-07	33.01	80.65	0.41	down	Ta.47240
Ta.28002.2.A1_a_at	CA655039	1e-07	1.25e-07	31.53	13.32	2.37	up	Ta.28002
Ta.7319.1.S1_a_at	BQ838118	1e-07	1.25e-07	10.84	22.43	0.48	down	Ta.7319
Ta.7931.3.S1_at	CA672237	1e-07	1.25e-07	11.93	25.36	0.47	down	Ta.55557
Ta.27227.1.S1_at	BT009313	1e-07	1.25e-07	29.31	65.83	0.45	down	Ta.27227
Ta.9481.1.S1_x_at	BQ744545	1e-07	1.25e-07	200.9	529.97	0.38	down	Ta.55927
Ta.1848.2.S1_s_at	BJ230034	1e-07	1.25e-07	278.59	591.86	0.47	down	Ta.50448	pip1:2	Aquaporin 1:2	100037609
Ta.3361.3.S1_a_at	BJ239674	1e-07	1.25e-07	27.73	77.04	0.36	down	Ta.50370	SI	salt tolerant protein	100037556
Ta.30862.1.S1_at	CN011040	1e-07	1.25e-07	21.43	10	2.14	up	Ta.30862
Ta.10745.1.S1_at	BQ804183	1e-07	1.25e-07	61.01	12.23	4.99	up	Ta.10745
Ta.10087.1.A1_at	CK210058	1e-07	1.25e-07	24.31	50.32	0.48	down	Ta.10087
Ta.1818.1.S1_at	CK212587	1e-07	1.25e-07	19.88	44.85	0.44	down	Ta.1818
Ta.8459.1.A1_at	BQ161927	1e-07	1.25e-07	11.99	23.37	0.51	down	Ta.8459
TaAffx.97429.1.S1_at	AJ609876	1e-07	1.25e-07	93.54	45.42	2.06	up	Ta.36823
Ta.30697.1.S1_at	AJ611484	1e-07	1.25e-07	10	20.26	0.49	down	Ta.30697
Ta.22614.1.S1_at	CK196805	1e-07	1.25e-07	10.42	29.74	0.35	down	Ta.3530
Ta.28346.2.S1_x_at	BQ803540	1e-07	1.25e-07	127.97	60.94	2.1	up
Ta.23671.1.S1_x_at	AF519803	1e-07	1.25e-07	513.46	209.28	2.45	up	Ta.10054	ABFA	ABA response element binding factor	542951
Ta.9743.1.S1_x_at	BJ265785	1e-07	1.25e-07	34.89	16.16	2.16	up	Ta.18361
Ta.21419.2.S1_at	CA659396	1e-07	1.25e-07	12.68	29.06	0.44	down	Ta.14670
Ta.29548.1.A1_at	CA712342	1e-07	1.25e-07	135.92	46.84	2.9	up	Ta.21965
Ta.5909.2.S1_x_at	BJ298527	1e-07	1.25e-07	53.84	25.99	2.07	up	Ta.57867
TaAffx.185.1.A1_s_at	AJ611566	1e-07	1.25e-07	13.87	30.37	0.46	down	Ta.1231
Ta.4217.2.S1_x_at	BJ276714	1e-07	1.25e-07	39.57	18.1	2.19	up	Ta.18817
Ta.12304.1.A1_at	CK169428	1e-07	1.25e-07	97.93	34.16	2.87	up	Ta.12304
Ta.7387.1.A1_at	BJ306191	1e-07	1.25e-07	24.8	52.21	0.47	down	Ta.7387
Ta.6041.1.A1_a_at	BJ256589	1e-07	1.25e-07	41.66	20.47	2.03	up	Ta.6041
TaAffx.114076.2.S1_x_at	CA714279	1e-07	1.25e-07	29.3	12.09	2.42	up	Ta.5358
Ta.13401.1.S1_a_at	CD452851	1e-07	1.25e-07	43.06	19.8	2.17	up	Ta.43673
Ta.6530.1.A1_s_at	CD901633	1e-07	1.25e-07	92.73	45.17	2.05	up	Ta.40872
Ta.9226.1.S1_at	CD915938	1e-07	1.25e-07	109.28	38.05	2.87	up	Ta.9226	PR4	Pathogenesis-related protein 4	542832
Ta.27457.5.S1_x_at	BF200045	2e-07	2.42e-07	10	20.89	0.48	down	Ta.27457
Ta.29895.1.A1_at	CK198230	2e-07	2.42e-07	35.43	79.94	0.44	down	Ta.3539	LOC780594	Phosphomannomutase	780594
Ta.12752.2.S1_x_at	CA602438	2e-07	2.42e-07	10	20.26	0.49	down
Ta.24899.1.A1_at	BJ298244	2e-07	2.42e-07	75.63	35.61	2.12	up	Ta.39050
Ta.9168.1.A1_x_at	CK209242	2e-07	2.42e-07	98.5	271.52	0.36	down	Ta.9168	M5	Meiosis 5	543177
Ta.13371.1.S1_at	BQ578676	2e-07	2.42e-07	59.8	27.3	2.19	up	Ta.13371
Ta.25762.1.S1_at	CD928919	2e-07	2.42e-07	12.09	35.86	0.34	down	Ta.25762	LOC542807	hypothetical LOC542807	542807
Ta.28117.1.S1_x_at	CA648422	2e-07	2.42e-07	13.65	31.24	0.44	down	Ta.1968
TaAffx.38560.1.A1_at	BJ218911	2e-07	2.42e-07	71.96	33.96	2.12	up	Ta.44657
TaAffx.40031.1.S1_at	CK211827	2e-07	2.42e-07	66.85	17.57	3.81	up
Ta.6071.1.S1_at	BJ269386	2e-07	2.42e-07	44.28	21.34	2.08	up	Ta.57606
Ta.4230.1.S1_at	CA641922	2e-07	2.42e-07	10	19.73	0.51	down	Ta.44161
Ta.14145.1.S1_at	CK217564	2e-07	2.42e-07	102.89	48.13	2.14	up	Ta.30592
TaAffx.59021.1.S1_at	BJ225561	2e-07	2.42e-07	14.05	32.82	0.43	down
Ta.8814.1.A1_at	BQ162445	2e-07	2.42e-07	14.92	37.04	0.4	down	Ta.8814
Ta.12852.2.S1_at	CA650737	2e-07	2.42e-07	10.03	19.17	0.52	down	Ta.50505
Ta.16129.1.S1_at	CA600412	2e-07	2.42e-07	10.75	21.96	0.49	down	Ta.16129
Ta.516.1.S1_s_at	BE604247	2e-07	2.42e-07	72.75	35.01	2.08	up	Ta.39531
Ta.9458.3.S1_x_at	CK151743	2e-07	2.42e-07	25.19	61.29	0.41	down	Ta.54569
Ta.12530.2.A1_at	BQ172446	2e-07	2.42e-07	134.6	49.33	2.73	up	Ta.12530
Ta.26029.1.A1_at	CD454796	2e-07	2.42e-07	44.54	20.75	2.15	up	Ta.26029
Ta.28067.1.S1_x_at	CA705547	2e-07	2.42e-07	15.3	36.99	0.41	down	Ta.21998
Ta.468.1.S1_at	BF202382	2e-07	2.42e-07	52.1	26.49	1.97	up	Ta.468
Ta.7228.1.S1_at	BQ166721	2e-07	2.42e-07	30.65	62.4	0.49	down	Ta.26017
Ta.5718.1.S1_at	CA743305	2e-07	2.42e-07	232.31	105.51	2.2	up	Ta.57510
TaAffx.31931.1.S1_at	CA605099	2e-07	2.42e-07	13.09	32.26	0.41	down
Ta.1450.1.S1_at	CK163680	2e-07	2.42e-07	76.33	34.16	2.23	up	Ta.54624
Ta.3721.1.S1_x_at	CD928643	2e-07	2.42e-07	16.7	35.12	0.48	down	Ta.37738
Ta.913.1.S1_at	CD863974	2e-07	2.42e-07	26.75	57.1	0.47	down
TaAffx.108920.1.S1_x_at	CA635856	2e-07	2.42e-07	42.68	18.45	2.31	up	Ta.47281
Ta.4179.3.A1_x_at	BJ266005	2e-07	2.42e-07	51.39	22.74	2.26	up	Ta.27674
Ta.9451.2.S1_x_at	BQ838583	2e-07	2.42e-07	30.82	59.77	0.52	down	Ta.9451
Ta.27333.3.S1_at	CA676613	2e-07	2.42e-07	45.88	11.49	3.99	up	Ta.54482
TaAffx.64499.1.S1_at	BJ294545	2e-07	2.42e-07	25.62	10.91	2.35	up	Ta.33655
Ta.12339.1.S1_at	BT009250	2e-07	2.42e-07	28.78	69.98	0.41	down	Ta.28479
Ta.6794.3.S1_x_at	CA651423	3e-07	3.55e-07	17.75	36.8	0.48	down	Ta.37137
Ta.24146.1.A1_a_at	BJ264228	3e-07	3.55e-07	27.42	53.59	0.51	down	Ta.24146
Ta.7022.1.S1_x_at	BJ281221	3e-07	3.55e-07	15.85	38.48	0.41	down
Ta.3696.3.S1_a_at	CA647018	3e-07	3.55e-07	18.37	43.33	0.42	down	Ta.3696
TaAffx.12607.1.S1_at	BE429383	3e-07	3.55e-07	12.23	27.63	0.44	down	Ta.66130
Ta.22283.1.S1_at	CA735674	3e-07	3.55e-07	23.22	58.53	0.4	down	Ta.22283
Ta.14480.1.S1_x_at	CD373564	3e-07	3.55e-07	45.38	96.94	0.47	down	Ta.55562
Ta.9216.1.A1_a_at	BQ165936	3e-07	3.55e-07	12.43	25.32	0.49	down	Ta.9216
Ta.10019.1.S1_at	BJ236855	3e-07	3.55e-07	12.97	27.57	0.47	down	Ta.10019
Ta.24453.1.S1_at	CA615555	3e-07	3.55e-07	55.5	21.59	2.57	up
Ta.21379.1.S1_s_at	CA674527	3e-07	3.55e-07	217.13	83.93	2.59	up	Ta.21379
Ta.22299.1.S1_at	CA643069	3e-07	3.55e-07	28.08	13.86	2.03	up
Ta.1688.1.S1_at	CA630327	3e-07	3.55e-07	69.99	143.63	0.49	down	Ta.1688
Ta.13579.1.A1_at	BQ168489	3e-07	3.55e-07	69.73	33.08	2.11	up
Ta.29508.1.S1_at	CD373618	3e-07	3.55e-07	66.55	29.08	2.29	up
TaAffx.51539.1.S1_s_at	CA723816	3e-07	3.55e-07	28.53	13.97	2.04	up
Ta.10552.1.S1_at	BQ165975	3e-07	3.55e-07	25.05	49.18	0.51	down
Ta.24675.1.S1_at	CK207779	3e-07	3.55e-07	20.51	40.92	0.5	down	Ta.24675
Ta.19664.1.A1_at	CD879465	3e-07	3.55e-07	47.45	22.96	2.07	up	Ta.30942
TaAffx.106.1.A1_at	AJ613458	3e-07	3.55e-07	90.5	43.3	2.09	up	Ta.43651
Ta.13496.1.A1_at	CK211335	3e-07	3.55e-07	182.59	83.76	2.18	up	Ta.13496
Ta.5029.1.S1_at	CD452891	3e-07	3.55e-07	40.25	99.39	0.4	down
Ta.9481.1.S1_at	BQ744545	3e-07	3.55e-07	240.42	593.49	0.41	down	Ta.55927
TaAffx.33701.1.S1_at	CD909099	3e-07	3.55e-07	68.86	32.69	2.11	up	Ta.40791
TaAffx.29005.1.S1_at	CA652677	3e-07	3.55e-07	29.51	61.44	0.48	down	Ta.19906
Ta.9420.1.S1_at	BJ231652	3e-07	3.55e-07	34.87	77.75	0.45	down	Ta.43058
TaAffx.59710.1.S1_at	CA596545	3e-07	3.55e-07	21.65	10	2.16	up
Ta.21508.1.A1_a_at	BQ841934	4e-07	4.68e-07	236.44	102.38	2.31	up
TaAffx.15939.1.A1_at	BJ294400	4e-07	4.68e-07	44.47	21.31	2.09	up	Ta.38388
TaAffx.41467.2.S1_at	CD893852	4e-07	4.68e-07	36.66	74.6	0.49	down	Ta.4586
Ta.4016.1.S1_s_at	BJ256875	4e-07	4.68e-07	15.86	53.23	0.3	down	Ta.57461
TaAffx.79246.1.S1_at	CA719198	4e-07	4.68e-07	17.95	42.12	0.43	down
TaAffx.44789.1.S1_at	CA652796	4e-07	4.68e-07	101.57	194.14	0.52	down	Ta.19906
Ta.5915.2.S1_x_at	CD913555	4e-07	4.68e-07	36.32	10.79	3.37	up
TaAffx.105801.1.S1_s_at	BQ803283	4e-07	4.68e-07	90.35	46.14	1.96	up	Ta.18020
TaAffx.65171.2.S1_at	BJ258361	4e-07	4.68e-07	10	21.52	0.46	down	Ta.53984
Ta.4152.1.S1_at	BJ259886	4e-07	4.68e-07	53.8	106.01	0.51	down	Ta.11160
TaAffx.33753.1.S1_at	CK162146	4e-07	4.68e-07	19.84	39.67	0.5	down	Ta.35260
Ta.728.1.A1_at	CA619241	4e-07	4.68e-07	15.53	30.76	0.51	down	Ta.728
Ta.1938.1.S1_at	CK152440	4e-07	4.68e-07	232.35	119.39	1.95	up	Ta.1938
Ta.6649.1.S1_at	CA607426	5e-07	5.78e-07	15.31	31.45	0.49	down
Ta.28659.1.S1_x_at	CA670381	5e-07	5.78e-07	136.63	262.34	0.52	down	Ta.53969
Ta.2954.1.A1_at	CA631227	5e-07	5.78e-07	15.78	40.33	0.39	down	Ta.2954
Ta.14221.1.S1_s_at	BQ838103	5e-07	5.78e-07	23.47	45	0.52	down	Ta.14221
Ta.5099.1.S1_a_at	CD933043	5e-07	5.78e-07	27.34	66.51	0.41	down	Ta.5099
TaAffx.105352.1.S1_at	CA735733	5e-07	5.78e-07	10	20.47	0.49	down	Ta.37918
TaAffx.70471.1.A1_x_at	CA722464	5e-07	5.78e-07	19.07	38.97	0.49	down
Ta.19404.1.S1_x_at	CK164552	5e-07	5.78e-07	55.08	27.52	2	up	Ta.19404
Ta.9107.2.S1_at	BJ307565	5e-07	5.78e-07	12.6	24.92	0.51	down	Ta.9107
TaAffx.131393.1.S1_at	CA698424	5e-07	5.78e-07	18.03	45.46	0.4	down	Ta.20274
Ta.9074.1.A1_s_at	CK158904	5e-07	5.78e-07	22.48	49.78	0.45	down	Ta.9074
TaAffx.2605.1.A1_at	BJ275733	5e-07	5.78e-07	34.97	15.97	2.19	up
TaAffx.42798.1.A1_at	BQ169109	5e-07	5.78e-07	103.65	218.76	0.47	down
Ta.320.1.S1_at	CK214545	5e-07	5.78e-07	38.66	80.15	0.48	down	Ta.320
Ta.4345.1.A1_at	CA605720	6e-07	6.86e-07	20.51	43.16	0.48	down	Ta.48690
TaAffx.15144.1.A1_at	AJ614139	6e-07	6.86e-07	17.37	36.34	0.48	down
Ta.5538.1.S1_at	CA650638	6e-07	6.86e-07	16.53	34.95	0.47	down	Ta.36833
Ta.11725.2.S1_a_at	CD453058	6e-07	6.86e-07	70.16	18.59	3.77	up
Ta.6449.1.S1_at	BJ226555	6e-07	6.86e-07	14.32	27.75	0.52	down
Ta.28224.1.S1_x_at	CK193135	6e-07	6.86e-07	11.1	22.94	0.48	down	Ta.24424
Ta.21508.1.A1_at	BQ841934	6e-07	6.86e-07	93.12	44.1	2.11	up	Ta.21508
Ta.5791.1.S1_at	BJ286236	6e-07	6.86e-07	32.85	10	3.29	up	Ta.5791
Ta.22220.1.S1_at	BT008949	6e-07	6.86e-07	32.83	63.4	0.52	down	Ta.22220
TaAffx.51805.1.S1_s_at	CA718755	6e-07	6.86e-07	19.82	39.57	0.5	down	Ta.16547
Ta.25781.1.S1_at	CA607812	6e-07	6.86e-07	18.22	52.16	0.35	down	Ta.38161
Ta.7217.3.S1_s_at	CA647733	6e-07	6.86e-07	21.69	45.51	0.48	down	Ta.7217
TaAffx.91692.1.A1_at	BJ306531	6e-07	6.86e-07	24.03	46.32	0.52	down	Ta.38358
Ta.29542.1.S1_x_at	D38087	7e-07	7.96e-07	12.57	38.96	0.32	down	Ta.54254	LOC732712	protein H2A	732712
Ta.19597.1.S1_at	CN011008	7e-07	7.96e-07	35.75	15.33	2.33	up	Ta.8043	WABI5 /// Wabi5-3	bZIP transcription factor /// basic region leucine zipper protein	100146100 /// 606370
Ta.9396.1.S1_a_at	CA606310	7e-07	7.96e-07	14.9	33.64	0.44	down	Ta.56293
Ta.29496.1.S1_x_at	CK195383	7e-07	7.96e-07	21.77	52.28	0.42	down	Ta.58366
Ta.4801.1.S1_x_at	CK216565	7e-07	7.96e-07	26.93	13.71	1.96	up
Ta.28406.1.A1_s_at	BJ275889	7e-07	7.96e-07	96.57	46.44	2.08	up	Ta.28406
TaAffx.837.1.S1_x_at	CA721954	7e-07	7.96e-07	675.57	350.94	1.93	up
TaAffx.38725.2.A1_at	BJ308528	7e-07	7.96e-07	16.75	35.73	0.47	down	Ta.43175
Ta.8866.2.S1_at	CA652544	8e-07	9.08e-07	48.37	24.68	1.96	up	Ta.8866
Ta.8834.1.S1_x_at	CK201003	8e-07	9.08e-07	30.5	100.82	0.3	down
Ta.21508.2.S1_x_at	BE419390	9e-07	1.02e-06	151.96	77.02	1.97	up	Ta.21508
TaAffx.37165.1.S1_at	BJ296677	9e-07	1.02e-06	27.24	10	2.72	up	Ta.33821
Ta.14176.1.S1_at	BJ243591	9e-07	1.02e-06	31.77	16.49	1.93	up	Ta.14176
Ta.16799.1.S1_at	CA612909	9e-07	1.02e-06	111.88	53.32	2.1	up	Ta.49365
TaAffx.12131.1.S1_at	BJ289464	9e-07	1.02e-06	27.87	12	2.32	up
Ta.25281.1.S1_at	CD453971	9e-07	1.02e-06	55.74	23.19	2.4	up	Ta.25281
Ta.1345.2.S1_x_at	BQ166189	1e-06	1.12e-06	10	19.96	0.5	down	Ta.55121
Ta.23310.1.S1_at	BQ169135	1e-06	1.12e-06	28.84	12.84	2.25	up	Ta.23310
Ta.12652.1.S1_x_at	CA668420	1e-06	1.12e-06	34.63	16.1	2.15	up	Ta.12652
Ta.25030.1.A1_s_at	CA651136	1e-06	1.12e-06	298.97	128.88	2.32	up	Ta.56769
Ta.14344.1.S1_s_at	BU101208	1e-06	1.12e-06	13.07	25.76	0.51	down	Ta.26259
Ta.14471.2.S1_a_at	BJ272593	1e-06	1.12e-06	43.27	20.5	2.11	up	Ta.14471
Ta.1385.2.A1_x_at	BJ250109	1e-06	1.12e-06	152.32	305.33	0.5	down	Ta.50062
TaAffx.107294.1.S1_at	CA702775	1e-06	1.12e-06	11.38	21.84	0.52	down
Ta.21029.1.S1_at	CA647347	1e-06	1.12e-06	23.21	11.77	1.97	up	Ta.21029
Ta.18151.1.S1_x_at	CA630263	1e-06	1.12e-06	25.68	52.63	0.49	down	Ta.51350
Ta.18480.2.S1_at	CA631011	1e-06	1.12e-06	23.18	49.62	0.47	down	Ta.18480
Ta.25732.1.A1_at	CD374088	1.1e-06	1.23e-06	35.32	11.89	2.97	up	Ta.25732
Ta.28479.1.S1_at	BJ286275	1.1e-06	1.23e-06	17.25	37.18	0.46	down	Ta.49785
TaAffx.110281.1.S1_s_at	CA696373	1.1e-06	1.23e-06	19.43	39.32	0.49	down	Ta.48534
Ta.19094.1.S1_at	CD373880	1.1e-06	1.23e-06	21.31	43.14	0.49	down	Ta.19094
Ta.5567.1.S1_at	AY543529	1.1e-06	1.23e-06	50.57	117.39	0.43	down	Ta.54937	LOC543137	expansin EXPA3	543137
Ta.1764.2.S1_a_at	CA640254	1.2e-06	1.34e-06	11.52	24.77	0.47	down	Ta.55198
TaAffx.132325.1.A1_at	CK212935	1.2e-06	1.34e-06	18.06	10	1.81	up
Ta.14129.1.S1_at	BQ789170	1.3e-06	1.44e-06	105.04	52.67	1.99	up	Ta.14129
Ta.5382.1.S1_x_at	CK198858	1.3e-06	1.44e-06	16.43	40.64	0.4	down	Ta.54173
TaAffx.8097.1.S1_x_at	CA636056	1.3e-06	1.44e-06	23.12	47.09	0.49	down	Ta.58115
Ta.20938.1.A1_at	BQ169082	1.3e-06	1.44e-06	11.42	26.1	0.44	down	Ta.20971
TaAffx.32023.1.S1_s_at	CA602750	1.3e-06	1.44e-06	20.73	56.94	0.36	down
Ta.14301.1.S1_s_at	BU099360	1.4e-06	1.55e-06	52.09	23.9	2.18	up	Ta.47159
Ta.18520.1.A1_at	CA638165	1.4e-06	1.55e-06	168.71	89.16	1.89	up
Ta.13371.1.S1_x_at	BQ578676	1.4e-06	1.55e-06	40.56	19.3	2.1	up	Ta.13371
TaAffx.8038.1.S1_at	CA638484	1.4e-06	1.55e-06	24.43	10.74	2.27	up	Ta.59732
Ta.9172.1.S1_at	CA618801	1.4e-06	1.55e-06	193.27	96.7	2	up	Ta.49925
Ta.15228.1.S1_x_at	CA746806	1.6e-06	1.76e-06	30.67	10	3.07	up
Ta.22936.1.S1_s_at	CA656346	1.6e-06	1.76e-06	57.37	113.5	0.51	down	Ta.22936
TaAffx.109719.1.S1_at	CA670322	1.6e-06	1.76e-06	29.87	15.01	1.99	up	Ta.46380
Ta.9168.1.A1_at	CK209242	1.6e-06	1.76e-06	100	288.47	0.35	down	Ta.9168	M5	Meiosis 5	543177
Ta.21438.2.A1_x_at	CA666521	1.6e-06	1.76e-06	21.6	10	2.16	up
TaAffx.33265.1.S1_at	CK205806	1.7e-06	1.87e-06	23.43	10.49	2.23	up	Ta.30976
Ta.24632.1.S1_x_at	BE405372	1.7e-06	1.87e-06	17.05	35.83	0.48	down	Ta.55418
TaAffx.43393.1.S1_at	BQ482808	1.7e-06	1.87e-06	18.36	35.95	0.51	down
Ta.28398.3.S1_a_at	CA679147	1.8e-06	1.97e-06	32.33	12.17	2.66	up	Ta.19194
Ta.17219.1.S1_at	CA618874	1.8e-06	1.97e-06	12.48	25.96	0.48	down	Ta.17219
Ta.4035.1.A1_at	BJ251600	1.8e-06	1.97e-06	22.82	11.05	2.07	up	Ta.54246
TaAffx.10772.1.A1_at	CK213044	1.8e-06	1.97e-06	40.4	19.41	2.08	up	Ta.32582
TaAffx.19531.1.A1_s_at	CK208119	1.9e-06	2.08e-06	29.11	13.26	2.2	up	Ta.32147
Ta.4876.1.A1_x_at	X85230	1.9e-06	2.08e-06	12.54	36.51	0.34	down	Ta.56904	pox4	peroxidase	543482
Ta.16917.1.S1_at	CD373556	2.1e-06	2.29e-06	17.32	40.58	0.43	down	Ta.56215
Ta.4014.2.S1_at	CK162579	2.1e-06	2.29e-06	59.39	27.99	2.12	up	Ta.54390
Ta.5724.1.S1_at	BJ288427	2.3e-06	2.5e-06	11.84	25.94	0.46	down	Ta.5724
TaAffx.8265.1.S1_at	BJ296666	2.3e-06	2.5e-06	52.02	19.92	2.61	up	Ta.36289
Ta.9392.2.A1_at	BQ166029	2.3e-06	2.5e-06	86.06	43.16	1.99	up	Ta.9392
Ta.18868.1.S1_at	CD939422	2.3e-06	2.5e-06	38.02	19.56	1.94	up	Ta.18868
Ta.3380.1.S1_at	AB042629	2.4e-06	2.61e-06	222.29	411.3	0.54	down	Ta.3380
Ta.28015.1.S1_at	BE496816	2.4e-06	2.61e-06	26.7	13.95	1.91	up	Ta.36279
Ta.25417.1.S1_at	CD452380	2.5e-06	2.71e-06	31.03	15.33	2.02	up	Ta.36553
Ta.9707.2.A1_at	BJ220463	2.6e-06	2.82e-06	18.25	35.85	0.51	down	Ta.38601
Ta.541.1.S1_at	CD863166	2.6e-06	2.82e-06	70.85	36.45	1.94	up	Ta.55164
TaAffx.67800.1.A1_at	BE516871	2.6e-06	2.82e-06	34.5	18.25	1.89	up
Ta.11162.1.S1_at	BQ169535	2.8e-06	3.03e-06	41.97	20.35	2.06	up
Ta.9134.1.A1_at	CD491690	2.9e-06	3.14e-06	10	20.71	0.48	down	Ta.9134
Ta.7022.1.S1_at	BJ281221	3e-06	3.24e-06	63.18	116.34	0.54	down
Ta.21115.1.A1_x_at	BJ286175	3e-06	3.24e-06	10	20.02	0.5	down	Ta.59305
TaAffx.32041.1.S1_at	CA602415	3.1e-06	3.34e-06	24.87	11.84	2.1	up	Ta.45291
Ta.7301.1.S1_at	AJ615427	3.3e-06	3.56e-06	44	21.29	2.07	up	Ta.35416
Ta.3876.1.A1_at	BJ249337	3.5e-06	3.77e-06	32.54	15.82	2.06	up	Ta.3876
Ta.618.1.S1_at	BE490267	3.5e-06	3.77e-06	28.73	10	2.87	up	Ta.618
TaAffx.111593.1.S1_at	BE418652	3.6e-06	3.87e-06	13.19	30.45	0.43	down	Ta.54020
Ta.24632.1.S1_at	BE405372	3.6e-06	3.87e-06	18.19	38.31	0.47	down	Ta.55418
TaAffx.122434.1.S1_at	CA653880	3.6e-06	3.87e-06	46.32	23.1	2.01	up	Ta.40032
Ta.7603.1.A1_at	CA500427	3.7e-06	3.97e-06	27.27	53.43	0.51	down	Ta.7603
TaAffx.103244.1.S1_at	CD881680	3.7e-06	3.97e-06	20.82	11.22	1.86	up	Ta.41795
Ta.28139.1.S1_at	CK216349	3.8e-06	4.07e-06	233.21	522.92	0.45	down	Ta.55168
Ta.13285.2.S1_s_at	CK194992	3.8e-06	4.07e-06	55.34	23.44	2.36	up	Ta.13285
Ta.29770.1.A1_at	CK153637	3.9e-06	4.17e-06	13.93	28.86	0.48	down	Ta.29770
TaAffx.52819.1.S1_at	CA700588	4.4e-06	4.7e-06	15.69	29.95	0.52	down
Ta.14129.2.S1_a_at	CA642747	4.9e-06	5.23e-06	60.88	32.22	1.89	up	Ta.14129
TaAffx.106154.1.S1_at	CK206452	5e-06	5.34e-06	26.13	12.54	2.08	up	Ta.35298
TaAffx.43287.1.A1_at	BQ802000	5.4e-06	5.75e-06	11.07	22.33	0.5	down
TaAffx.131747.1.S1_x_at	X78430	5.4e-06	5.75e-06	20.5	10	2.05	up	Ta.58582
TaAffx.113263.3.S1_at	BF199737	5.4e-06	5.75e-06	26.95	51.99	0.52	down
TaAffx.4201.1.A1_at	BE443842	5.5e-06	5.85e-06	37.78	20.15	1.87	up	Ta.35125
Ta.24306.1.S1_at	AL819517	5.6e-06	5.96e-06	48.13	25.55	1.88	up	Ta.39029
Ta.23066.2.S1_s_at	CA592928	5.7e-06	6.06e-06	78.3	29.92	2.62	up	Ta.66478
Ta.712.1.S1_x_at	BE516078	5.8e-06	6.16e-06	21.77	10	2.18	up	Ta.5799
Ta.24675.1.S1_a_at	CK207779	6e-06	6.37e-06	10.62	26.58	0.4	down	Ta.24675
Ta.9502.1.A1_s_at	BJ310376	6.2e-06	6.57e-06	685.09	355.29	1.93	up	Ta.9502
Ta.19599.1.S1_at	CA653901	6.3e-06	6.68e-06	25.9	49.45	0.52	down	Ta.16200
Ta.7488.2.S1_x_at	BJ221608	6.6e-06	6.99e-06	22.05	38.7	0.57	down	Ta.31883
Ta.4222.1.S1_at	CA618829	6.7e-06	7.09e-06	34.7	15.77	2.2	up	Ta.4222
TaAffx.25629.1.S1_s_at	CA697626	7.2e-06	7.61e-06	38.32	72.92	0.53	down
Ta.6319.1.S1_at	CD490544	7.4e-06	7.82e-06	21.61	12.21	1.77	up	Ta.34450
Ta.13371.2.S1_x_at	CA661255	8.3e-06	8.76e-06	33.01	15.91	2.08	up	Ta.13371
Ta.21379.1.S1_at	CA674527	8.4e-06	8.86e-06	64.02	29.95	2.14	up	Ta.21379
Ta.20540.3.S1_at	BJ318550	8.5e-06	8.96e-06	25.32	47.93	0.53	down	Ta.20540
TaAffx.8139.1.S1_s_at	CD931425	9.7e-06	1.02e-05	23.5	41.5	0.57	down	Ta.35736	LOC100192160	subtilisin protease	100192160
TaAffx.91387.1.A1_at	BJ322104	9.9e-06	1.04e-05	12.87	26.64	0.48	down	Ta.32220
Ta.25146.1.S1_x_at	CA619035	1.13e-05	1.19e-05	205.59	79.87	2.57	up	Ta.54434
Ta.14739.1.S1_s_at	CA681267	1.18e-05	1.24e-05	11.49	22.54	0.51	down	Ta.14739
Ta.5490.1.S1_at	CD863459	1.34e-05	1.41e-05	14.22	29.93	0.48	down	Ta.5490
Ta.21388.1.S1_at	CA675057	1.35e-05	1.42e-05	114.63	214.5	0.53	down	Ta.21388
Ta.27707.1.S1_at	CD929369	1.38e-05	1.45e-05	31.64	14.49	2.18	up	Ta.27707
Ta.6411.1.S1_at	BJ311449	1.39e-05	1.46e-05	11.85	22.66	0.52	down	Ta.6411	AGL14	MADS-box transcription factor TaAGL14	100125700
TaAffx.56933.1.S1_at	CA639970	1.52e-05	1.59e-05	43.93	25.26	1.74	up
Ta.27685.3.S1_a_at	CA629212	1.54e-05	1.61e-05	23.62	12.29	1.92	up	Ta.39750
Ta.6971.2.S1_a_at	BJ313281	1.58e-05	1.65e-05	53.55	29.99	1.79	up	Ta.6971
Ta.29551.1.A1_at	CA719367	1.62e-05	1.69e-05	14.44	33.14	0.44	down	Ta.29551
Ta.8266.1.A1_s_at	CK216192	1.78e-05	1.86e-05	61.79	34.61	1.79	up	Ta.33634
Ta.3517.2.S1_x_at	BJ266750	1.94e-05	2.02e-05	11.34	20.19	0.56	down	Ta.3517
Ta.8399.1.S1_at	BQ161842	2.01e-05	2.1e-05	27.14	10	2.71	up	Ta.8399
Ta.16599.1.S1_at	CA647684	2.07e-05	2.16e-05	24.73	47.84	0.52	down
Ta.19311.1.S1_at	CK212217	2.09e-05	2.18e-05	148.62	78.88	1.88	up	Ta.19311
Ta.23397.1.S1_x_at	BJ292777	2.28e-05	2.37e-05	371.58	200.75	1.85	up
Ta.5490.2.S1_at	CK212409	2.64e-05	2.74e-05	27.87	61.14	0.46	down	Ta.5490
Ta.28063.1.S1_x_at	CK211968	2.83e-05	2.94e-05	17.04	30.9	0.55	down	Ta.55623
Ta.16682.1.A1_x_at	CA610877	3.08e-05	3.2e-05	80.6	149.27	0.54	down	Ta.48534
Ta.19395.1.S1_at	CD898286	3.11e-05	3.23e-05	18.77	10	1.88	up	Ta.19395
Ta.23297.1.S1_x_at	CA679030	3.25e-05	3.37e-05	16.94	10	1.69	up	Ta.23297
Ta.9135.1.S1_at	CK215975	3.35e-05	3.47e-05	14.05	34.19	0.41	down	Ta.9135
TaAffx.109870.1.A1_at	CA667824	3.5e-05	3.62e-05	41.25	23.06	1.79	up	Ta.46380
TaAffx.8264.1.S1_at	BG908173	4.11e-05	4.25e-05	23.93	42.54	0.56	down	Ta.8853
TaAffx.29435.1.S1_at	CA642962	4.19e-05	4.33e-05	20.91	11.63	1.8	up
Ta.3696.2.S1_x_at	CA723776	4.62e-05	4.77e-05	12.74	22.23	0.57	down	Ta.3696
Ta.13737.1.S1_s_at	AL817202	4.83e-05	4.98e-05	291.13	586.76	0.5	down	Ta.58547
Ta.19224.1.S1_at	CA648993	4.88e-05	5.03e-05	10	17.66	0.57	down	Ta.19224
TaAffx.25555.1.S1_s_at	AJ614172	5.13e-05	5.29e-05	16.79	31.96	0.53	down	Ta.55226
Ta.26997.1.S1_at	CD490526	5.67e-05	5.84e-05	34.38	16.99	2.02	up	Ta.40201
Ta.8515.1.A1_at	CD883788	6.18e-05	6.36e-05	25.75	12.72	2.02	up	Ta.8515
Ta.4413.2.S1_a_at	CD490930	6.53e-05	6.71e-05	42.08	24	1.75	up	Ta.4413
Ta.28495.1.S1_x_at	BJ207229	6.78e-05	6.97e-05	75.98	153.18	0.5	down
Ta.8896.2.S1_a_at	CA639810	8.32e-05	8.54e-05	10	17.95	0.56	down	Ta.27457
Ta.10769.1.A1_at	BQ166513	8.48e-05	8.7e-05	21.16	12.2	1.73	up	Ta.10769
Ta.4533.1.A1_at	BJ272650	8.77e-05	8.99e-05	24.97	14.1	1.77	up	Ta.9516
TaAffx.131379.1.A1_at	CK198174	9.02e-05	9.24e-05	10	17.07	0.59	down	Ta.47240
TaAffx.111524.1.S1_at	CA608215	0.0001051	0.000108	11.18	18.66	0.6	down
Ta.8869.1.S1_at	BQ162539	0.0001174	0.00012	10	17.61	0.57	down
TaAffx.95583.1.S1_at	CA732929	0.0001182	0.000121	11.84	21.7	0.55	down	Ta.39916
TaAffx.84234.1.S1_at	CA641843	0.0001483	0.000151	39.32	22.32	1.76	up
Ta.4110.1.S1_at	BQ161714	0.0001577	0.000161	14.04	24.43	0.57	down	Ta.4110
TaAffx.11766.1.S1_at	BJ311770	0.0002059	0.00021	11.98	20.77	0.58	down	Ta.39031
Ta.5901.1.S1_x_at	CD903423	0.0002602	0.000265	108.42	49.3	2.2	up	Ta.5901
Ta.15013.1.S1_at	CN010566	0.0002923	0.000298	17.69	11.16	1.59	up	Ta.15013
Ta.11160.1.S1_s_at	BQ169530	0.0002928	0.000298	17.7	31.49	0.56	down	Ta.11160
Ta.7344.1.A1_at	BJ318802	0.0003092	0.000315	17.01	28.49	0.6	down	Ta.7344
Ta.21325.1.S1_at	CA670423	0.0003722	0.000378	67.64	38.63	1.75	up	Ta.21325
Ta.9717.1.A1_x_at	CK154440	0.0004231	0.00043	10	16.43	0.61	down	Ta.37103
Ta.28516.1.S1_x_at	BJ267752	0.0005769	0.000586	15.74	24.84	0.63	down	Ta.54617
Ta.12045.1.S1_at	CA676966	0.0006214	0.00063	15.78	10	1.58	up	Ta.12045
Ta.3005.1.S1_a_at	BJ217684	0.0006787	0.000688	12.83	22.18	0.58	down	Ta.3005
TaAffx.118600.1.S1_at	CA645517	0.0007112	0.00072	41.84	25.94	1.61	up	Ta.34675
TaAffx.6355.1.S1_at	CA687537	0.0007375	0.000746	13.16	22.06	0.6	down	Ta.20836
Ta.6606.1.A1_a_at	BJ308650	0.0008085	0.000818	29.21	50.31	0.58	down	Ta.29557
Ta.526.1.S1_x_at	BE604829	0.0008863	0.000896	10	16	0.62	down	Ta.55066
Ta.10819.1.S1_at	BQ166635	0.0011103	0.00112	40.97	28.02	1.46	up
Ta.10784.1.A1_at	BQ166550	0.0011639	0.00117	10	15.19	0.66	down	Ta.10784
Ta.28354.2.S1_at	CD861998	0.001216	0.00123	273.16	438.86	0.62	down	Ta.54192
Ta.12553.1.S1_at	BQ171980	0.0014367	0.00145	14.98	10	1.5	up	Ta.47657
Ta.4666.1.A1_at	BJ269781	0.0028312	0.00285	12.94	20.37	0.63	down	Ta.4666
TaAffx.40924.2.S1_x_at	BJ265043	0.0028481	0.00287	30.67	18.82	1.63	up	Ta.50832
Ta.14052.1.S1_at	CA646081	0.0029479	0.00296	214.12	319.16	0.67	down	Ta.14052
Ta.27923.2.S1_x_at	CK212552	0.0033889	0.00341	1527.84	954.01	1.6	up	Ta.53863	LOC543273	small subunit	543273
Ta.23397.2.S1_x_at	CA718270	0.0040381	0.00406	128.8	84.18	1.53	up	Ta.66342
Ta.1841.2.S1_a_at	CA610185	0.0065315	0.00655	17.28	11.84	1.46	up	Ta.55318
Ta.6237.1.A1_at	BJ306096	0.0069181	0.00694	35.19	21.92	1.61	up	Ta.6237
TaAffx.91835.1.S1_at	BJ300728	0.0086784	0.0087	10	13.63	0.73	down	Ta.38358
Ta.25233.1.S1_at	CD936326	0.009374	0.00939	14.8	10	1.48	up
Ta.11389.1.A1_at	BQ169996	0.0131824	0.0132	33.87	19.22	1.76	up	Ta.11389
TaAffx.37032.1.S1_at	BJ304229	0.0152553	0.0153	13.88	10	1.39	up

## Sheet: H2O2 vs CK_embryo
UniqueID	Accession	p-value	FDR	Geom mean of intensities in H2O2_embryo	Geom mean of intensities in CK_endosperm	Fold-change	regulation	UGCluster	Symbol	Name	EntrezID
TaAffx.80145.2.S1_at	CA719001	< 1e-07	< 1e-07	12.9	105.93	0.12	down	Ta.58571	---	---	---
Ta.24752.1.A1_at	AL820663	< 1e-07	< 1e-07	40.9	231.79	0.18	down	---	---	---	---
Ta.3079.2.S1_s_at	BJ256478	< 1e-07	< 1e-07	557.18	77.04	7.23	up	Ta.55688	---	---	---
Ta.18939.2.S1_at	CA644563	< 1e-07	< 1e-07	37.46	165.52	0.23	down	Ta.58571	---	---	---
Ta.10.2.S1_x_at	Z22873.1	< 1e-07	< 1e-07	37.5	140.06	0.27	down	Ta.10	LOC543334	beta glucanase	543334
Ta.13737.1.S1_x_at	AL817202	< 1e-07	< 1e-07	88.69	391.21	0.23	down	Ta.58547	---	---	---
Ta.5684.1.S1_at	BJ287638	< 1e-07	< 1e-07	48.76	162.75	0.3	down	---	---	---	---
Ta.10.1.S1_a_at	Z22874.1	< 1e-07	< 1e-07	20.83	65.56	0.32	down	Ta.10	LOC543334	beta glucanase	543334
TaAffx.116835.1.S1_at	AJ612538	< 1e-07	< 1e-07	49.05	184.9	0.27	down	Ta.58547	---	---	---
TaAffx.42798.1.A1_at	BQ169109	< 1e-07	< 1e-07	44.91	218.76	0.21	down	---	---	---	---
Ta.27457.1.S1_x_at	CD894008	< 1e-07	< 1e-07	260.5	731.58	0.36	down	Ta.27457	---	---	---
Ta.913.1.S1_x_at	CD863974	< 1e-07	< 1e-07	21.73	60.12	0.36	down	---	---	---	---
Ta.23065.1.S1_x_at	CA719674	< 1e-07	< 1e-07	192.82	671.45	0.29	down	Ta.58547	---	---	---
Ta.10.1.S1_x_at	Z22874.1	< 1e-07	< 1e-07	34.04	111.44	0.31	down	Ta.10	LOC543334	beta glucanase	543334
Ta.10746.1.S1_at	BQ166746	< 1e-07	< 1e-07	24.7	75.43	0.33	down	Ta.34098	---	---	---
TaAffx.143996.1.S1_s_at	AJ272181.1	< 1e-07	< 1e-07	1054.1	3545.74	0.3	down	---	---	---	---
Ta.27457.3.S1_x_at	CA729143	< 1e-07	< 1e-07	237.77	653.1	0.36	down	Ta.27457	---	---	---
TaAffx.5891.3.A1_s_at	CK208190	< 1e-07	< 1e-07	356.84	881.02	0.41	down	Ta.32084	---	---	---
TaAffx.112043.1.S1_at	CA627596	< 1e-07	< 1e-07	22.59	85.9	0.26	down	---	---	---	---
TaAffx.65929.1.A1_at	BJ227041	< 1e-07	< 1e-07	10.53	26.7	0.39	down	---	---	---	---
TaAffx.106441.1.S1_at	CA718833	< 1e-07	< 1e-07	63.21	183.73	0.34	down	Ta.27457	---	---	---
TaAffx.97964.1.S1_at	AJ614106	< 1e-07	< 1e-07	26.75	90.29	0.3	down	---	---	---	---
Ta.27457.7.S1_x_at	CD861404	< 1e-07	< 1e-07	223.82	554.75	0.4	down	Ta.27457	---	---	---
Ta.9400.1.S1_x_at	CA678196	< 1e-07	< 1e-07	60.86	148.35	0.41	down	Ta.1987	---	---	---
Ta.1987.1.S1_x_at	AJ610195	< 1e-07	< 1e-07	75.04	175.54	0.43	down	Ta.1987	---	---	---
Ta.9400.1.S1_at	CA678196	< 1e-07	< 1e-07	53.43	136.37	0.39	down	Ta.1987	---	---	---
Ta.22773.2.S1_x_at	CA720455	< 1e-07	< 1e-07	46.63	133.8	0.35	down	Ta.58571	---	---	---
Ta.913.1.S1_at	CD863974	< 1e-07	< 1e-07	19.3	57.1	0.34	down	---	---	---	---
Ta.17022.1.S1_at	CA626272	< 1e-07	< 1e-07	24.86	10.48	2.37	up	Ta.17022	---	---	---
Ta.25571.1.S1_s_at	CA666515	< 1e-07	< 1e-07	22.68	60.19	0.38	down	Ta.55951	---	---	---
Ta.771.1.S1_at	BE518306	< 1e-07	< 1e-07	22.58	55.71	0.41	down	---	---	---	---
Ta.14214.1.A1_s_at	BQ838005	< 1e-07	< 1e-07	106.32	289.12	0.37	down	Ta.32148	---	---	---
Ta.28695.3.S1_at	BQ606088	< 1e-07	< 1e-07	41.2	92.93	0.44	down	Ta.13600 /// Ta.54006	LOC542898	Metallothionein	542898
Ta.5891.1.S1_x_at	CA695564	< 1e-07	< 1e-07	18.6	47.47	0.39	down	Ta.41769	---	---	---
Ta.8643.1.S1_at	CA610845	1e-07	9.2e-07	24.46	10.11	2.42	up	---	---	---	---
TaAffx.98485.5.S1_x_at	AY230328.1	1e-07	9.2e-07	163.47	59.1	2.77	up	---	---	---	---
Ta.25282.1.S1_at	CK205979	1e-07	9.2e-07	36.68	79.58	0.46	down	Ta.25282	---	---	---
Ta.27739.2.S1_at	CA649178	1e-07	9.2e-07	15.02	40.33	0.37	down	Ta.66555	---	---	---
Ta.913.2.S1_x_at	CA686592	1e-07	9.2e-07	26.25	56.76	0.46	down	Ta.54056	---	---	---
Ta.13737.1.S1_s_at	AL817202	1e-07	9.2e-07	107.73	586.76	0.18	down	Ta.58547	---	---	---
Ta.24926.1.S1_at	CA685291	1e-07	9.2e-07	13.72	33.56	0.41	down	Ta.14670	---	---	---
Ta.28063.1.S1_x_at	CK211968	1e-07	9.2e-07	15.14	30.9	0.49	down	Ta.55623	---	---	---
TaAffx.113667.1.S1_x_at	CA607183	1e-07	9.2e-07	10	19.86	0.5	down	---	---	---	---
Ta.18648.1.S1_at	CA640027	1e-07	9.2e-07	49.56	22.99	2.16	up	---	---	---	---
TaAffx.111101.1.S1_at	CA607410	1e-07	9.2e-07	210.34	98.09	2.14	up	Ta.5151	---	---	---
Ta.5703.1.S1_a_at	BJ290881	1e-07	9.2e-07	23.08	48.32	0.48	down	---	---	---	---
Ta.18955.1.S1_at	CA644798	1e-07	9.2e-07	371.84	729.17	0.51	down	Ta.18955	---	---	---
Ta.23268.2.S1_a_at	BJ303468	1e-07	9.2e-07	49	103.33	0.47	down	Ta.56516	---	---	---
TaAffx.128896.8.A1_at	CA697403	1e-07	9.2e-07	25.04	54.06	0.46	down	Ta.56837	---	---	---
TaAffx.7339.1.S1_at	CA661590	2e-07	1.61e-06	10.06	23.46	0.43	down	Ta.50573	SGT1-1	SGT1-1 protein	100049034
Ta.9400.3.S1_x_at	CA699028	2e-07	1.61e-06	27.51	61.1	0.45	down	Ta.1987	---	---	---
Ta.19491.1.S1_at	AJ601700	2e-07	1.61e-06	21.04	43.96	0.48	down	Ta.22810	---	---	---
Ta.22868.3.A1_at	CA712925	2e-07	1.61e-06	19.77	51.69	0.38	down	Ta.56151	---	---	---
Ta.5246.3.S1_at	CA657761	2e-07	1.61e-06	12.9	24.88	0.52	down	Ta.5246	---	---	---
Ta.4002.1.S1_at	CA653204	2e-07	1.61e-06	14.83	34.04	0.44	down	---	---	---	---
Ta.8245.2.S1_at	CA680416	2e-07	1.61e-06	80.46	173.21	0.46	down	Ta.8245	---	---	---
Ta.27834.1.S1_s_at	BQ160730	3e-07	2.08e-06	17.16	33.73	0.51	down	---	---	---	---
Ta.14271.2.A1_at	CA726402	3e-07	2.08e-06	12.18	24.46	0.5	down	Ta.14271	---	---	---
Ta.22311.1.S1_s_at	CA738789	3e-07	2.08e-06	11.82	31.84	0.37	down	---	---	---	---
Ta.16230.1.S1_x_at	CA602965	3e-07	2.08e-06	147.15	416.23	0.35	down	Ta.27457	---	---	---
Ta.24165.1.S1_x_at	AJ613136	3e-07	2.08e-06	152.15	282.7	0.54	down	Ta.56369	---	---	---
Ta.28347.2.S1_at	BQ482875	3e-07	2.08e-06	22.69	53.19	0.43	down	---	---	---	---
Ta.5861.2.S1_x_at	BQ804351	3e-07	2.08e-06	53.67	107	0.5	down	Ta.5886	---	---	---
Ta.5659.1.S1_at	CD913078	3e-07	2.08e-06	163.41	327.33	0.5	down	---	---	---	---
Ta.5891.2.S1_a_at	CA618619	3e-07	2.08e-06	15.5	38.55	0.4	down	Ta.41769	---	---	---
TaAffx.101191.1.A1_at	CD925012	4e-07	2.61e-06	12.63	27.97	0.45	down	Ta.42829	---	---	---
Ta.5993.2.A1_at	CA697935	4e-07	2.61e-06	14.38	27.57	0.52	down	Ta.63035	---	---	---
Ta.28890.1.A1_s_at	CA686703	4e-07	2.61e-06	30.01	63.69	0.47	down	Ta.1166	---	---	---
Ta.10581.1.A1_at	CK156211	4e-07	2.61e-06	12.7	37.4	0.34	down	Ta.60373	---	---	---
Ta.19774.1.S1_at	BE216927	5e-07	3.18e-06	22.92	46.37	0.49	down	Ta.55163	---	---	---
TaAffx.82739.1.S1_s_at	CA667803	5e-07	3.18e-06	43.15	19.39	2.23	up	Ta.27493	---	---	---
Ta.10329.3.S1_at	CK217164	6e-07	3.51e-06	162.32	80.23	2.02	up	Ta.54231	---	---	---
Ta.27748.1.S1_s_at	CD887298	6e-07	3.51e-06	41.84	75.92	0.55	down	Ta.57339	---	---	---
TaAffx.128418.50.S1_at	BJ228253	6e-07	3.51e-06	28.35	13.91	2.04	up	Ta.54232	---	---	---
Ta.27739.2.S1_x_at	CA649178	6e-07	3.51e-06	11	29.39	0.37	down	Ta.66555	---	---	---
TaAffx.520.1.S1_at	CD893399	6e-07	3.51e-06	31.65	56.42	0.56	down	Ta.34573	---	---	---
Ta.8773.3.S1_at	CA662434	6e-07	3.51e-06	22.15	40.33	0.55	down	Ta.8773	---	---	---
TaAffx.107458.1.S1_s_at	CA699507	7e-07	4.05e-06	30.42	56.67	0.54	down	---	---	---	---
Ta.5861.1.S1_x_at	BQ806955	8e-07	4.4e-06	160.65	276.58	0.58	down	Ta.5886	---	---	---
Ta.913.2.S1_s_at	CA686592	8e-07	4.4e-06	17.79	36.79	0.48	down	Ta.54056	---	---	---
Ta.8304.1.S1_x_at	CA602902	8e-07	4.4e-06	24.48	46.36	0.53	down	Ta.56744	---	---	---
Ta.28695.3.S1_x_at	BQ606088	8e-07	4.4e-06	174.42	347.22	0.5	down	Ta.13600 /// Ta.54006	LOC542898	Metallothionein	542898
Ta.6431.1.S1_a_at	BJ214950	9e-07	4.72e-06	63.21	107.57	0.59	down	Ta.54821	---	---	---
Ta.5585.1.A1_x_at	BQ619590	9e-07	4.72e-06	63.59	124.4	0.51	down	Ta.16814	---	---	---
Ta.21049.1.S1_at	CA652678	9e-07	4.72e-06	82.51	141.59	0.58	down	Ta.16226	---	---	---
Ta.23268.3.S1_a_at	CA611155	9e-07	4.72e-06	217.34	387.92	0.56	down	Ta.56516	---	---	---
Ta.2870.1.S1_at	BJ263780	1e-06	5.07e-06	24.99	45.37	0.55	down	Ta.55297	---	---	---
Ta.5703.1.S1_x_at	BJ290881	1e-06	5.07e-06	10.32	21.31	0.48	down	---	---	---	---
Ta.21753.1.S1_at	CA700559	1e-06	5.07e-06	187.36	320.22	0.59	down	Ta.21753	---	---	---
Ta.8990.1.S1_at	AL828936	1.1e-06	5.45e-06	249.28	125.83	1.98	up	Ta.8990	---	---	---
TaAffx.51204.1.S1_at	CA729440	1.1e-06	5.45e-06	10	18.6	0.54	down	---	---	---	---
Ta.27657.11.S1_x_at	BJ318011	1.2e-06	5.64e-06	215.76	127.06	1.7	up	---	---	---	---
Ta.13280.2.A1_at	CK155090	1.2e-06	5.64e-06	42.78	76.4	0.56	down	Ta.35926	---	---	---
TaAffx.128896.2.S1_at	BJ253515	1.2e-06	5.64e-06	33.7	66.16	0.51	down	Ta.57362	---	---	---
Ta.241.1.S1_at	AF207745.1	1.2e-06	5.64e-06	10.55	18.71	0.56	down	Ta.241	TaAKT1	AKT1-like potassium channel	542848
Ta.27457.8.S1_x_at	BJ264173	1.2e-06	5.64e-06	15.77	26.42	0.6	down	---	---	---	---
Ta.2430.2.A1_at	CA710577	1.3e-06	6.04e-06	14.44	36.08	0.4	down	Ta.2430	---	---	---
TaAffx.5719.1.S1_at	CA701033	1.4e-06	6.44e-06	18.59	31.95	0.58	down	Ta.37712	---	---	---
Ta.5569.2.A1_at	CD452635	1.5e-06	6.7e-06	43.1	81.16	0.53	down	Ta.5569	---	---	---
TaAffx.19827.2.A1_at	CA743003	1.5e-06	6.7e-06	21.06	38.42	0.55	down	Ta.36998	---	---	---
Ta.27657.6.S1_x_at	BJ274465	1.5e-06	6.7e-06	783.2	475.52	1.65	up	Ta.54248	LOC732714	Protein H2A	732714
Ta.2522.3.A1_at	BG906221	1.6e-06	6.94e-06	11.98	21.91	0.55	down	Ta.17314	---	---	---
Ta.24098.1.S1_at	AJ615787	1.6e-06	6.94e-06	18.4	34.73	0.53	down	---	---	---	---
Ta.3677.1.S1_at	AF408844.1	1.6e-06	6.94e-06	52.07	100.61	0.52	down	Ta.3677	LOC542881	sucrose transporter SUT1A	542881
Ta.6762.2.A1_at	BJ310747	1.7e-06	7.17e-06	12.8	21.47	0.6	down	Ta.47609	---	---	---
TaAffx.107854.1.S1_at	CA694388	1.7e-06	7.17e-06	10	16.5	0.61	down	---	---	---	---
Ta.5076.2.S1_at	BJ213391	1.7e-06	7.17e-06	13.83	23.59	0.59	down	Ta.5076	---	---	---
Ta.28695.5.A1_at	CK163991	1.8e-06	7.25e-06	40.99	73.4	0.56	down	---	---	---	---
Ta.14729.1.S1_at	CA681092	1.8e-06	7.25e-06	57.14	96.79	0.59	down	---	---	---	---
Ta.12665.2.S1_at	CA602191	1.8e-06	7.25e-06	10.42	18.01	0.58	down	Ta.12665	---	---	---
TaAffx.3720.1.S1_at	CA722748	1.8e-06	7.25e-06	366.08	630.13	0.58	down	---	---	---	---
TaAffx.132315.3.S1_x_at	CD873027	1.8e-06	7.25e-06	20.67	12.49	1.66	up	Ta.56389	---	---	---
Ta.27834.1.S1_x_at	BQ160730	1.9e-06	7.39e-06	15.84	27.96	0.57	down	---	---	---	---
Ta.116.1.S1_at	BE404653	1.9e-06	7.39e-06	24.88	13.81	1.8	up	Ta.55583	cla30	cla30 protein	543369
Ta.10329.17.S1_at	BJ308545	1.9e-06	7.39e-06	71.4	42.18	1.69	up	Ta.54231	---	---	---
Ta.8214.2.S1_at	BJ245368	1.9e-06	7.39e-06	12.77	22.62	0.56	down	Ta.8214	---	---	---
Ta.4200.1.A1_at	BJ266589	2e-06	7.64e-06	80.68	138.18	0.58	down	Ta.38751	---	---	---
Ta.21043.1.S1_x_at	CD886527	2e-06	7.64e-06	155.52	259.6	0.6	down	Ta.54204	---	---	---
Ta.27923.2.S1_x_at	CK212552	2.1e-06	7.83e-06	3372.38	954.01	3.53	up	Ta.53863	LOC543273	small subunit	543273
Ta.23415.2.S1_a_at	CA621099	2.1e-06	7.83e-06	20.61	33.28	0.62	down	Ta.23415	---	---	---
Ta.3471.1.S1_at	BT009079.1	2.1e-06	7.83e-06	10.64	20.01	0.53	down	Ta.3471	SPS1	sucrose-phosphate synthase	542867
Ta.24098.1.S1_s_at	AJ615787	2.2e-06	8.07e-06	23.66	45.36	0.52	down	Ta.24098	Myb3	Transcription factor Myb3	543161
TaAffx.118059.1.S1_at	CA600433	2.2e-06	8.07e-06	51.33	84.52	0.61	down	Ta.6282	---	---	---
Ta.28125.2.S1_at	CA629648	2.3e-06	8.37e-06	10	16.32	0.61	down	---	---	---	---
Ta.28399.1.S1_x_at	CD865477	2.4e-06	8.66e-06	288.5	152.14	1.9	up	Ta.57297	LOC543163	Metallothionein	543163
Ta.10329.27.S1_at	BJ219603	2.5e-06	8.81e-06	129.01	80.32	1.61	up	Ta.54231	---	---	---
Ta.3679.1.S1_x_at	CA733231	2.5e-06	8.81e-06	484.71	300.71	1.61	up	Ta.3679	gstu2	glutathione transferase	542993
Ta.7703.1.S1_a_at	BJ241555	2.5e-06	8.81e-06	202.75	121.4	1.67	up	Ta.7703	---	---	---
Ta.10329.17.S1_x_at	BJ308545	2.6e-06	8.82e-06	79.95	47.32	1.69	up	Ta.54231	---	---	---
Ta.17378.1.S1_at	CA484005	2.6e-06	8.82e-06	40.33	21.45	1.88	up	Ta.17378	---	---	---
Ta.4084.1.S1_at	BJ264002	2.6e-06	8.82e-06	30.16	18.22	1.66	up	Ta.36187	---	---	---
Ta.3144.2.S1_x_at	CK161534	2.6e-06	8.82e-06	29.26	15.16	1.93	up	---	---	---	---
Ta.7378.28.S1_x_at	BJ229643	2.6e-06	8.82e-06	243.9	151.78	1.61	up	Ta.54247 /// Ta.54386	LOC543184	Protein H2B-8	543184
Ta.23097.1.S1_s_at	CA699090	2.7e-06	9.02e-06	30.76	54.19	0.57	down	Ta.23097	---	---	---
Ta.23097.1.S1_x_at	CA699090	2.7e-06	9.02e-06	20.72	38.74	0.53	down	Ta.23097	---	---	---
Ta.5569.2.A1_a_at	CD452635	2.8e-06	9.22e-06	47.44	80.13	0.59	down	Ta.5569	---	---	---
Ta.8614.1.S1_at	BQ838257	2.8e-06	9.22e-06	59.03	36.13	1.63	up	Ta.8614	WRKY45	WRKY45 transcription factor	100049032
Ta.29355.1.S1_at	CA663837	2.9e-06	9.28e-06	28.41	47.94	0.59	down	Ta.58275	LOC542906	1 myosin	542906
Ta.7143.2.S1_x_at	CK192888	2.9e-06	9.28e-06	52.89	27.36	1.93	up	Ta.35180	---	---	---
TaAffx.115985.2.S1_s_at	BQ606839	2.9e-06	9.28e-06	28.53	45.95	0.62	down	Ta.2902	---	---	---
TaAffx.59289.1.S1_at	CA604455	2.9e-06	9.28e-06	12.25	20.85	0.59	down	---	---	---	---
Ta.27485.1.S1_at	BE423969	3e-06	9.53e-06	50.96	92.93	0.55	down	Ta.54204	---	---	---
Ta.6765.1.S1_at	CK212664	3.1e-06	9.64e-06	201.98	325.1	0.62	down	Ta.6765	---	---	---
Ta.20960.1.S1_at	CK196818	3.1e-06	9.64e-06	26.7	45.1	0.59	down	Ta.31602	---	---	---
Ta.6027.2.S1_a_at	CA648592	3.1e-06	9.64e-06	42.43	72.41	0.59	down	Ta.5107	---	---	---
Ta.24477.3.A1_at	CA667825	3.2e-06	9.75e-06	15.99	33.17	0.48	down	Ta.24477	---	---	---
Ta.14641.1.S1_at	BJ214272	3.2e-06	9.75e-06	118.22	75.44	1.57	up	---	---	---	---
Ta.9914.1.S1_at	CD373534	3.2e-06	9.75e-06	43.11	75.12	0.57	down	Ta.9914	---	---	---
Ta.2586.2.S1_x_at	BQ902103	3.3e-06	9.99e-06	146.46	235.96	0.62	down	Ta.54411	---	---	---
Ta.21792.1.S1_at	BQ169475	3.4e-06	1.01e-05	13.02	24.8	0.52	down	Ta.54720	---	---	---
TaAffx.2300.1.S1_at	CA744046	3.4e-06	1.01e-05	80.54	126.13	0.64	down	Ta.40401	---	---	---
Ta.10329.43.S1_x_at	BJ277068	3.4e-06	1.01e-05	231.4	141.71	1.63	up	Ta.54231	---	---	---
TaAffx.143995.3.S1_s_at	AY491968	3.5e-06	1.02e-05	35	73.68	0.47	down	Ta.55297	---	---	---
Ta.6364.1.A1_at	BJ308827	3.5e-06	1.02e-05	16.29	10.13	1.61	up	Ta.8137	---	---	---
Ta.994.1.S1_x_at	CK200364	3.6e-06	1.05e-05	48.33	29.22	1.65	up	Ta.56281	---	---	---
Ta.7143.1.S1_x_at	BJ316053	3.7e-06	1.06e-05	34.62	20.86	1.66	up	Ta.35180	---	---	---
Ta.14724.1.S1_at	CA681033	3.7e-06	1.06e-05	35.79	19.15	1.87	up	Ta.14724	---	---	---
Ta.1562.3.S1_s_at	CA640167	3.8e-06	1.07e-05	28.09	59.25	0.47	down	Ta.1562	---	---	---
Ta.5673.1.S1_at	BJ229742	3.8e-06	1.07e-05	235.16	145.39	1.62	up	Ta.55576	---	---	---
Ta.24339.1.S1_at	CA601669	3.8e-06	1.07e-05	79.58	47.07	1.69	up	Ta.55632	---	---	---
Ta.25492.1.S1_at	BE404327	3.9e-06	1.09e-05	91.87	58.27	1.58	up	Ta.36566	---	---	---
TaAffx.64406.1.S1_at	BJ300922	3.9e-06	1.09e-05	10.28	17.98	0.57	down	Ta.50930	---	---	---
Ta.5131.2.S1_a_at	CA662161	4.1e-06	1.11e-05	25.76	43.15	0.6	down	---	---	---	---
Ta.22673.1.S1_s_at	M21962.1	4.1e-06	1.11e-05	399.42	257.9	1.55	up	Ta.56254	LOC543498	germin protein precursor	543498
TaAffx.23971.1.S1_at	CA727436	4.1e-06	1.11e-05	87.46	54.81	1.6	up	---	---	---	---
Ta.3467.1.S1_at	CK214904	4.1e-06	1.11e-05	754.46	1183.38	0.64	down	Ta.3467	---	---	---
TaAffx.94593.1.S1_at	CA733739	4.2e-06	1.13e-05	23.6	39.94	0.59	down	Ta.33193	---	---	---
TaAffx.13113.2.S1_s_at	CA724231	4.4e-06	1.18e-05	12.31	24.37	0.51	down	---	---	---	---
Ta.13379.1.S1_at	CD920387	4.5e-06	1.2e-05	42.33	81.72	0.52	down	---	---	---	---
TaAffx.81976.1.S1_s_at	CA679498	4.6e-06	1.21e-05	10	17.17	0.58	down	Ta.10105	---	---	---
Ta.815.3.S1_s_at	CA677640	4.6e-06	1.21e-05	13.97	27.48	0.51	down	Ta.815	---	---	---
Ta.1678.3.S1_a_at	CA665942	4.6e-06	1.21e-05	34.89	54.49	0.64	down	Ta.55825	---	---	---
Ta.12059.1.S1_at	CA698257	4.8e-06	1.24e-05	160.05	100.47	1.59	up	Ta.36450	---	---	---
Ta.8304.1.S1_a_at	CA602902	4.8e-06	1.24e-05	29.36	54.37	0.54	down	Ta.56744	---	---	---
Ta.10329.13.S1_a_at	BJ217006	5e-06	1.27e-05	594.13	360.47	1.65	up	Ta.54231	---	---	---
TaAffx.19824.2.S1_s_at	CA679087	5e-06	1.27e-05	55.46	85.1	0.65	down	Ta.40947	---	---	---
Ta.6110.1.S1_x_at	AL820900	5.1e-06	1.27e-05	85.71	146.41	0.59	down	Ta.5886	---	---	---
Ta.5703.1.S1_at	BJ290881	5.1e-06	1.27e-05	11	19.56	0.56	down	---	---	---	---
Ta.12752.1.S1_x_at	CK211251	5.1e-06	1.27e-05	24.74	47.21	0.52	down	Ta.12752	---	---	---
TaAffx.42385.1.S1_at	AF004358.1	5.1e-06	1.27e-05	554.47	353.93	1.57	up	Ta.56229	---	---	---
Ta.7697.2.S1_at	CA696123	5.1e-06	1.27e-05	10	16.11	0.62	down	Ta.7697	---	---	---
TaAffx.17044.1.S1_at	AL820408	5.2e-06	1.29e-05	511.52	801.4	0.64	down	Ta.1811	---	---	---
TaAffx.107700.1.S1_x_at	CA696639	5.3e-06	1.29e-05	22.63	14.22	1.59	up	---	---	---	---
TaAffx.87119.1.S1_x_at	BF482631	5.3e-06	1.29e-05	29.45	18.32	1.61	up	Ta.11727	---	---	---
Ta.9227.1.S1_x_at	BJ296643	5.4e-06	1.29e-05	11.43	20.73	0.55	down	Ta.54456	ltp9.1b	Type 1 non-specific lipid transfer protein precursor	606364
Ta.28139.2.S1_x_at	CA635297	5.4e-06	1.29e-05	500.8	292.14	1.71	up	Ta.55168	---	---	---
Ta.27748.1.S1_x_at	CD887298	5.4e-06	1.29e-05	20.56	37.63	0.55	down	Ta.57339	---	---	---
Ta.28224.1.S1_x_at	CK193135	5.4e-06	1.29e-05	39.67	22.94	1.73	up	Ta.24424	---	---	---
Ta.7378.25.S1_at	BJ221397	5.5e-06	1.29e-05	120.59	76.22	1.58	up	Ta.54386	LOC543184	Protein H2B-8	543184
Ta.2294.2.S1_x_at	CA635438	5.5e-06	1.29e-05	199.11	130.22	1.53	up	Ta.2294	---	---	---
TaAffx.106304.1.S1_at	CA720557	5.5e-06	1.29e-05	28.27	18.39	1.54	up	Ta.31518	---	---	---
Ta.9641.1.A1_a_at	BJ247599	5.5e-06	1.29e-05	11.73	22.38	0.52	down	---	---	---	---
Ta.10654.1.A1_at	BQ166201	5.6e-06	1.31e-05	84.58	130.71	0.65	down	Ta.10654	---	---	---
Ta.7378.5.A1_at	BJ225202	5.7e-06	1.33e-05	322.59	193.06	1.67	up	Ta.54247	---	---	---
Ta.30921.1.S1_x_at	CN012317	5.8e-06	1.34e-05	676.75	424.32	1.59	up	Ta.55884	---	---	---
Ta.28486.1.A1_at	CA719316	5.9e-06	1.34e-05	279.52	177.02	1.58	up	Ta.54232	---	---	---
Ta.24357.1.S1_at	CA611189	5.9e-06	1.34e-05	20.39	35.13	0.58	down	---	---	---	---
Ta.3397.1.S1_at	BJ211174	5.9e-06	1.34e-05	31.61	18.89	1.67	up	Ta.56987	---	---	---
Ta.27657.7.S1_x_at	BJ306445	5.9e-06	1.34e-05	664.61	419.09	1.59	up	Ta.54232 /// Ta.54248	LOC732714	Protein H2A	732714
Ta.30829.1.S1_at	CN008868	6.1e-06	1.37e-05	28.99	15.88	1.83	up	Ta.30829	---	---	---
TaAffx.50834.1.S1_at	CA734839	6.1e-06	1.37e-05	11.18	18.52	0.6	down	---	---	---	---
Ta.1908.2.S1_a_at	CA604767	6.2e-06	1.38e-05	48.5	82.6	0.59	down	Ta.1908	LOC100136991 /// LOC100137009	GTP cyclohydrolase 1 isoform TaC /// GTP cyclohydrolase 1 isoform TaA	100136991 /// 100137009
Ta.22802.3.S1_x_at	CA631134	6.2e-06	1.38e-05	313.32	194.76	1.61	up	Ta.22802	---	---	---
Ta.11880.1.S1_at	CA731219	6.4e-06	1.41e-05	98.45	151.38	0.65	down	Ta.54798	---	---	---
Ta.11296.2.S1_at	CK210601	6.4e-06	1.41e-05	12.35	19.33	0.64	down	Ta.41012	---	---	---
Ta.27657.9.S1_x_at	BJ308450	6.5e-06	1.42e-05	245.76	155.09	1.58	up	Ta.54232	---	---	---
Ta.28599.1.S1_at	CD373719	6.6e-06	1.42e-05	372.49	582.92	0.64	down	Ta.54720	---	---	---
Ta.8579.1.A1_at	BQ162082	6.6e-06	1.42e-05	35.52	22.91	1.55	up	Ta.8579	---	---	---
TaAffx.56352.1.S1_at	CA653629	6.6e-06	1.42e-05	15.16	10.03	1.51	up	---	---	---	---
Ta.25385.1.S1_at	CD454935	6.7e-06	1.44e-05	122.06	62.68	1.95	up	Ta.25385	---	---	---
TaAffx.88201.1.A1_at	CK212047	6.8e-06	1.45e-05	66.14	41.05	1.61	up	Ta.10648	---	---	---
TaAffx.50236.1.S1_at	CA744089	6.8e-06	1.45e-05	43.1	72.55	0.59	down	Ta.37967	---	---	---
TaAffx.105352.1.S1_at	CA735733	6.9e-06	1.46e-05	10.28	20.47	0.5	down	Ta.37918	---	---	---
TaAffx.128684.1.S1_at	CD373926	7e-06	1.48e-05	20.22	11.63	1.74	up	Ta.1207	---	---	---
Ta.30595.2.S1_a_at	CA626310	7.1e-06	1.48e-05	12.22	20.71	0.59	down	Ta.8122	---	---	---
Ta.28771.1.A1_at	AJ601859	7.1e-06	1.48e-05	11.8	20.26	0.58	down	Ta.37215	---	---	---
TaAffx.55612.1.S1_at	CA663615	7.2e-06	1.49e-05	77.71	49.39	1.57	up	Ta.5654	---	---	---
Ta.1677.1.S1_at	BQ281548	7.2e-06	1.49e-05	81.01	157.87	0.51	down	---	---	---	---
Ta.24891.1.S1_s_at	CA673332	7.3e-06	1.5e-05	22.81	39.65	0.58	down	Ta.55535 /// Ta.60323	---	---	---
TaAffx.9098.1.S1_at	CA612514	7.5e-06	1.54e-05	84.94	128.73	0.66	down	---	---	---	---
TaAffx.110700.1.S1_at	CA642068	7.6e-06	1.54e-05	34.4	55.23	0.62	down	Ta.8844	---	---	---
Ta.23083.1.S1_at	CA649423	7.6e-06	1.54e-05	25.77	16.59	1.55	up	Ta.39532	---	---	---
Ta.1830.2.S1_x_at	CA683961	7.7e-06	1.56e-05	30.54	19.59	1.56	up	Ta.1830	---	---	---
Ta.27101.3.S1_x_at	CK209895	7.8e-06	1.56e-05	636.23	404.4	1.57	up	Ta.8296	---	---	---
Ta.3842.2.S1_at	BJ250116	7.8e-06	1.56e-05	16.03	10.38	1.54	up	Ta.3842	---	---	---
TaAffx.132315.1.S1_at	BT009488.1	7.8e-06	1.56e-05	292.72	185.86	1.57	up	---	---	---	---
Ta.10303.3.S1_a_at	CA712796	7.9e-06	1.57e-05	43.83	70.34	0.62	down	Ta.10303	---	---	---
Ta.25438.1.S1_at	CD452821	8.1e-06	1.6e-05	16.03	24.58	0.65	down	Ta.54707	---	---	---
TaAffx.113803.1.S1_at	CA604860	8.1e-06	1.6e-05	13.05	20.13	0.65	down	Ta.35785	---	---	---
Ta.2586.2.S1_a_at	BQ902103	8.2e-06	1.61e-05	45.83	70.92	0.65	down	Ta.54411	---	---	---
Ta.29551.1.A1_at	CA719367	8.7e-06	1.7e-05	21.01	33.14	0.63	down	Ta.29551	---	---	---
Ta.4725.1.S1_at	CK195830	8.8e-06	1.71e-05	67.79	40.72	1.66	up	Ta.52467	WRKY53-b	WRKY transcription factor	100049055
Ta.27661.1.S1_at	AJ614980	8.9e-06	1.72e-05	50.31	81.9	0.61	down	Ta.56888	hsp16.9-12LC2	heat shock protein 16.9	100037647
Ta.5000.3.S1_at	BJ314043	9e-06	1.73e-05	10.3	16.66	0.62	down	Ta.1714	---	---	---
TaAffx.131320.1.S1_at	CK197404	9e-06	1.73e-05	10	16.46	0.61	down	---	---	---	---
Ta.4071.1.S1_a_at	BJ228879	9.2e-06	1.76e-05	26.91	43.04	0.63	down	Ta.4071	---	---	---
Ta.28316.3.S1_at	BJ252450	9.4e-06	1.78e-05	10.14	18.91	0.54	down	Ta.60373	---	---	---
Ta.10389.3.A1_at	CA741454	9.4e-06	1.78e-05	70.04	39.33	1.78	up	Ta.10389	---	---	---
TaAffx.112929.1.S1_at	CA619694	9.6e-06	1.81e-05	95.3	61.41	1.55	up	---	---	---	---
Ta.10389.2.S1_at	CD920002	9.8e-06	1.84e-05	24.69	13.8	1.79	up	Ta.10389	---	---	---
Ta.27657.5.S1_at	BJ320258	1e-05	1.86e-05	102.57	58.06	1.77	up	Ta.54232	---	---	---
Ta.27748.1.S1_at	CD887298	1e-05	1.86e-05	19.91	33.85	0.59	down	Ta.57339	---	---	---
TaAffx.133453.2.S1_at	CA644048	1.02e-05	1.89e-05	13.19	22.33	0.59	down	---	---	---	---
Ta.9486.3.S1_x_at	CA674315	1.02e-05	1.89e-05	71.49	110.45	0.65	down	Ta.9486	---	---	---
Ta.6109.2.A1_a_at	CA634259	1.05e-05	1.92e-05	10.32	19.38	0.53	down	Ta.54952	---	---	---
Ta.7378.33.A1_x_at	BJ209178	1.05e-05	1.92e-05	74.15	43.75	1.7	up	Ta.54247	---	---	---
Ta.26092.1.S1_at	CD452594	1.1e-05	2.01e-05	342.17	528.02	0.65	down	Ta.26092	---	---	---
TaAffx.7081.1.S1_at	CA668936	1.14e-05	2.05e-05	18.09	34.13	0.53	down	Ta.51329	---	---	---
Ta.5624.1.S1_at	CD882325	1.14e-05	2.05e-05	37.42	56.51	0.66	down	Ta.56524	---	---	---
Ta.1207.1.S1_at	CA650490	1.15e-05	2.05e-05	246.88	158.56	1.56	up	Ta.1207	---	---	---
TaAffx.90042.1.S1_at	BQ609311	1.15e-05	2.05e-05	65.55	40.32	1.63	up	---	---	---	---
Ta.7223.1.S1_x_at	AJ610099	1.16e-05	2.05e-05	22.36	14.52	1.54	up	Ta.20360	---	---	---
Ta.4732.3.A1_at	CA725050	1.16e-05	2.05e-05	12.36	20.17	0.61	down	Ta.4732	---	---	---
Ta.5151.1.S1_x_at	CA641283	1.17e-05	2.05e-05	285.01	169.2	1.68	up	Ta.5151	---	---	---
Ta.28394.1.S1_s_at	CK211214	1.17e-05	2.05e-05	239.47	366.09	0.65	down	Ta.53978	---	---	---
Ta.25469.1.S1_at	AY437442.1	1.17e-05	2.05e-05	41.9	23.91	1.75	up	Ta.32485	LOC543123	cytochrome P450	543123
TaAffx.54368.1.S1_at	CD922103	1.17e-05	2.05e-05	10.43	18.85	0.55	down	Ta.32097	---	---	---
Ta.693.2.S1_a_at	BG908673	1.18e-05	2.05e-05	16.09	26.1	0.62	down	Ta.12483	---	---	---
Ta.13993.1.S1_x_at	BQ788965	1.18e-05	2.05e-05	51.87	31.64	1.64	up	Ta.13993	---	---	---
Ta.1096.3.S1_at	CA734558	1.2e-05	2.07e-05	11.62	18.48	0.63	down	Ta.5810	---	---	---
TaAffx.12223.1.S1_at	BJ279762	1.2e-05	2.07e-05	17.73	11.14	1.59	up	Ta.37955	---	---	---
Ta.7378.34.S1_at	BJ305771	1.25e-05	2.15e-05	217.86	126.9	1.72	up	Ta.54247	---	---	---
Ta.21097.1.S1_x_at	CA625922	1.29e-05	2.21e-05	51.35	34.6	1.48	up	Ta.21097	---	---	---
Ta.27951.1.A1_x_at	BJ320954	1.31e-05	2.24e-05	67.53	102.86	0.66	down	Ta.42153	---	---	---
Ta.10389.1.S1_at	CD373448	1.32e-05	2.24e-05	121.08	78.5	1.54	up	Ta.10389	---	---	---
Ta.7467.3.S1_at	CA744270	1.32e-05	2.24e-05	49.82	83.38	0.6	down	Ta.56459	---	---	---
Ta.7378.6.S1_at	BJ255915	1.34e-05	2.26e-05	40.14	20.4	1.97	up	Ta.54247	---	---	---
TaAffx.31537.2.S1_s_at	CA706311	1.35e-05	2.27e-05	34.55	20.9	1.65	up	Ta.47598	---	---	---
TaAffx.13004.1.S1_at	BJ211609	1.48e-05	2.47e-05	21.77	33.86	0.64	down	Ta.6672	---	---	---
Ta.28299.1.S1_at	CD867621	1.48e-05	2.47e-05	50.24	30.73	1.64	up	Ta.53851	LOC100049047	MBD6	100049047
TaAffx.1140.1.A1_at	CD884266	1.5e-05	2.5e-05	98.63	61.33	1.61	up	Ta.32665	---	---	---
Ta.27657.9.S1_at	BJ308450	1.52e-05	2.52e-05	254.67	158.6	1.61	up	Ta.54232	---	---	---
Ta.25282.1.S1_x_at	CK205979	1.55e-05	2.56e-05	34.58	68.51	0.5	down	Ta.25282	---	---	---
Ta.4765.1.S1_at	BJ271221	1.59e-05	2.62e-05	21.79	35.86	0.61	down	Ta.4765	---	---	---
Ta.28207.1.S1_at	BQ743929	1.61e-05	2.64e-05	22.27	35.29	0.63	down	Ta.57872	---	---	---
Ta.7378.29.S1_at	BJ231541	1.65e-05	2.7e-05	227.74	145.65	1.56	up	Ta.54247	---	---	---
TaAffx.5982.1.S1_at	CA693925	1.66e-05	2.7e-05	30.49	46.41	0.66	down	---	---	---	---
Ta.30950.1.A1_x_at	BJ219294	1.69e-05	2.73e-05	52.45	90.83	0.58	down	Ta.9641	6-FEH	fructan 6-exohydrolase	780575
Ta.994.1.S1_at	CK200364	1.69e-05	2.73e-05	54.44	31.02	1.76	up	Ta.56281	---	---	---
Ta.20239.1.S1_a_at	CN009877	1.73e-05	2.79e-05	21.65	43.8	0.49	down	Ta.54639	---	---	---
TaAffx.5761.1.S1_at	CA699505	1.79e-05	2.87e-05	34.95	23.26	1.5	up	---	---	---	---
TaAffx.86939.1.S1_at	CA598527	1.84e-05	2.94e-05	21.44	13.63	1.57	up	---	---	---	---
Ta.7384.3.A1_a_at	BJ275626	1.89e-05	3e-05	165.93	104.95	1.58	up	Ta.7384	---	---	---
Ta.27657.5.S1_x_at	BJ320258	1.89e-05	3e-05	433.75	283.24	1.53	up	Ta.54232	---	---	---
TaAffx.92245.2.S1_at	BJ269365	1.93e-05	3.05e-05	20.46	13.51	1.51	up	Ta.33302	---	---	---
Ta.1723.1.S1_at	CA645146	1.94e-05	3.06e-05	48.91	76.75	0.64	down	---	---	---	---
Ta.9914.2.S1_a_at	CA649966	2.02e-05	3.17e-05	18.01	29.63	0.61	down	Ta.9914	---	---	---
Ta.18729.1.S1_s_at	CA609356	2.07e-05	3.24e-05	11.24	19.08	0.59	down	---	---	---	---
TaAffx.91705.1.S1_at	BJ306004	2.1e-05	3.27e-05	13.12	20.76	0.63	down	Ta.57967	---	---	---
Ta.6144.2.S1_a_at	BQ803188	2.1e-05	3.27e-05	17.88	28.25	0.63	down	---	---	---	---
Ta.5490.1.S1_s_at	CD863459	2.13e-05	3.3e-05	10.73	18.51	0.58	down	Ta.5490	---	---	---
Ta.23211.3.S1_a_at	BJ224247	2.18e-05	3.37e-05	35.98	55.55	0.65	down	Ta.23211	---	---	---
Ta.27457.4.S1_x_at	BJ254483	2.21e-05	3.4e-05	12.79	33.4	0.38	down	Ta.27457	---	---	---
Ta.16161.1.S1_at	BE517918	2.23e-05	3.42e-05	101.67	58.37	1.74	up	Ta.55632	---	---	---
Ta.22728.1.S1_s_at	CK163836	2.35e-05	3.59e-05	14.72	25.18	0.58	down	Ta.39420	---	---	---
Ta.20216.1.S1_at	CK214469	2.37e-05	3.61e-05	15.55	10.42	1.49	up	Ta.3144	---	---	---
TaAffx.27824.1.S1_at	CA669852	2.55e-05	3.87e-05	13.14	21	0.63	down	---	---	---	---
Ta.8304.2.A1_at	BJ287603	2.56e-05	3.87e-05	187.13	125.53	1.49	up	Ta.48152	---	---	---
Ta.27457.6.S1_x_at	BJ286831	2.64e-05	3.98e-05	19.29	31.97	0.6	down	Ta.27457	---	---	---
Ta.11254.2.S1_a_at	CA638530	2.68e-05	4.03e-05	11.32	17.63	0.64	down	Ta.11254	---	---	---
Ta.6828.3.S1_a_at	CK152792	2.7e-05	4.05e-05	24.01	41	0.59	down	Ta.6828	---	---	---
Ta.12382.1.S1_at	BQ172223	2.78e-05	4.15e-05	46.69	28.33	1.65	up	Ta.43115	---	---	---
TaAffx.38724.1.S1_at	BJ284850	2.85e-05	4.24e-05	35.46	22.88	1.55	up	Ta.48829	---	---	---
Ta.12382.1.S1_x_at	BQ172223	2.96e-05	4.39e-05	23.8	14.89	1.6	up	Ta.43115	---	---	---
Ta.4800.1.S1_at	BT009436.1	2.99e-05	4.42e-05	45.4	71.13	0.64	down	Ta.48369	---	---	---
TaAffx.55270.1.S1_at	CA668896	3e-05	4.42e-05	10.57	18.87	0.56	down	Ta.48534	---	---	---
Ta.9135.1.S1_at	CK215975	3.05e-05	4.48e-05	19.12	34.19	0.56	down	Ta.9135	---	---	---
Ta.9588.2.S1_a_at	BE412340	3.18e-05	4.66e-05	17.07	30.69	0.56	down	Ta.9588	---	---	---
TaAffx.94236.1.S1_at	CA731347	3.3e-05	4.82e-05	32.76	20.66	1.59	up	Ta.35164	---	---	---
TaAffx.37400.1.S1_at	BJ281401	3.39e-05	4.93e-05	20.79	31.74	0.66	down	Ta.27818	---	---	---
Ta.9435.2.S1_a_at	BJ268479	3.43e-05	4.97e-05	37.07	58.13	0.64	down	Ta.9435	---	---	---
Ta.21332.1.S1_at	CA671739	3.48e-05	5.03e-05	12.6	21.34	0.59	down	---	---	---	---
Ta.22773.1.S1_x_at	BF293263	3.49e-05	5.03e-05	19.66	47.52	0.41	down	Ta.58571	---	---	---
Ta.27797.2.S1_at	CA737658	3.59e-05	5.16e-05	19.5	31.19	0.63	down	Ta.57068	---	---	---
TaAffx.109678.1.S1_s_at	CA671055	3.62e-05	5.18e-05	13.83	22.54	0.61	down	Ta.25916	---	---	---
Ta.27317.3.S1_a_at	CA604292	3.69e-05	5.27e-05	15.38	26.21	0.59	down	Ta.50717	---	---	---
Ta.10389.1.S1_a_at	CD373448	3.72e-05	5.29e-05	84.07	51.75	1.62	up	Ta.10389	---	---	---
Ta.27101.3.S1_at	CK209895	3.8e-05	5.39e-05	605.56	386.06	1.57	up	Ta.8296	---	---	---
Ta.18559.1.S1_at	CA638720	3.86e-05	5.46e-05	42.11	68.03	0.62	down	Ta.18559	---	---	---
Ta.25294.1.S1_at	CD453432	4e-05	5.64e-05	60.9	35.9	1.7	up	Ta.25294	---	---	---
Ta.5861.2.S1_at	BQ804351	4.13e-05	5.79e-05	32.44	54.66	0.59	down	Ta.5886	---	---	---
TaAffx.128684.1.S1_x_at	CD373926	4.15e-05	5.79e-05	19.87	11.59	1.71	up	Ta.1207	---	---	---
Ta.3721.1.S1_x_at	CD928643	4.15e-05	5.79e-05	22.68	35.12	0.65	down	Ta.37738	---	---	---
Ta.12195.1.A1_at	BQ171799	4.25e-05	5.92e-05	14.98	22.34	0.67	down	---	---	---	---
Ta.7568.1.S1_x_at	BJ276089	4.43e-05	6.15e-05	176.61	121.08	1.46	up	Ta.63241	---	---	---
Ta.5432.1.S1_at	CK194114	4.57e-05	6.32e-05	123.52	84.03	1.47	up	Ta.5432	---	---	---
Ta.4582.2.S1_a_at	CA662815	4.82e-05	6.65e-05	11.39	19.12	0.6	down	Ta.4582	---	---	---
Ta.7378.37.S1_at	BJ306762	4.84e-05	6.65e-05	272.69	189.23	1.44	up	Ta.2636	---	---	---
Ta.6765.2.S1_a_at	CA699484	4.86e-05	6.66e-05	64.6	103.91	0.62	down	Ta.6765	---	---	---
TaAffx.31787.1.S1_at	CA607623	4.87e-05	6.66e-05	10.81	16.84	0.64	down	---	---	---	---
TaAffx.114664.1.S1_at	CA599691	5.14e-05	7e-05	23.34	35.94	0.65	down	Ta.35028	---	---	---
Ta.5511.1.S1_at	CK215160	5.4e-05	7.34e-05	519.1	357.74	1.45	up	Ta.5511	---	---	---
TaAffx.43461.1.A1_s_at	CK212936	5.46e-05	7.39e-05	34.53	23.28	1.48	up	---	---	---	---
Ta.27457.5.S1_x_at	BF200045	5.59e-05	7.55e-05	11.51	20.89	0.55	down	Ta.27457	---	---	---
Ta.7378.37.S1_x_at	BJ306762	5.64e-05	7.59e-05	272.45	183.11	1.49	up	Ta.2636	---	---	---
TaAffx.105136.2.S1_at	CA739285	5.77e-05	7.74e-05	16.62	32.63	0.51	down	Ta.51464	---	---	---
Ta.28224.2.S1_x_at	BQ172227	5.78e-05	7.74e-05	22.76	14.77	1.54	up	---	---	---	---
Ta.5059.3.S1_a_at	CK208156	5.82e-05	7.77e-05	47.65	70.53	0.68	down	Ta.36271	---	---	---
Ta.2285.3.S1_x_at	CA701099	5.84e-05	7.77e-05	36.62	23.36	1.57	up	Ta.54325	---	---	---
TaAffx.29090.1.S1_s_at	CA650520	5.89e-05	7.81e-05	54.07	82	0.66	down	Ta.1723	---	---	---
Ta.5703.2.A1_x_at	BJ295756	6.01e-05	7.93e-05	21.15	38.4	0.55	down	---	---	---	---
Ta.6459.1.A1_at	BJ306231	6.01e-05	7.93e-05	141.71	215.74	0.66	down	Ta.6459	---	---	---
Ta.8228.1.S1_at	BQ161624	6.07e-05	7.98e-05	16.4	11.03	1.49	up	Ta.8228	LOC543097	hypothetical LOC543097	543097
Ta.3378.2.A1_at	CA666300	6.17e-05	8.09e-05	11.76	18.94	0.62	down	Ta.55689	---	---	---
TaAffx.53996.1.S1_at	CA688773	6.25e-05	8.17e-05	180.22	318.83	0.57	down	---	---	---	---
TaAffx.31774.1.S1_x_at	CA607903	6.37e-05	8.3e-05	16.9	27.06	0.62	down	Ta.8774	---	---	---
Ta.7440.3.S1_a_at	BJ271930	6.66e-05	8.63e-05	54.14	84.72	0.64	down	Ta.55262	---	---	---
TaAffx.12607.1.S1_at	BE429383	6.66e-05	8.63e-05	17.65	27.63	0.64	down	Ta.66130	---	---	---
Ta.25762.1.S1_at	CD928919	6.8e-05	8.79e-05	20.37	35.86	0.57	down	Ta.25762	LOC542807	hypothetical LOC542807	542807
Ta.27303.1.S1_x_at	AF479764.1	7.05e-05	9.08e-05	43.51	24.24	1.8	up	Ta.55549	LOC543345	glutathione-S-transferase 28e45	543345
TaAffx.105502.1.S1_at	CA733369	7.08e-05	9.1e-05	10.69	15.82	0.68	down	Ta.23136	---	---	---
Ta.5959.1.S1_at	BJ293018	7.31e-05	9.37e-05	20.05	29.64	0.68	down	Ta.48115	---	---	---
TaAffx.65964.1.S1_at	BJ214190	7.34e-05	9.38e-05	11.54	17.21	0.67	down	Ta.37595	---	---	---
TaAffx.45277.1.S1_x_at	BJ231180	7.46e-05	9.5e-05	57.54	37.6	1.53	up	Ta.47240	---	---	---
TaAffx.5649.1.S1_at	CA703863	7.5e-05	9.53e-05	15.4	10.48	1.47	up	Ta.44645	---	---	---
Ta.22802.2.A1_x_at	BJ274694	8.05e-05	0.000102	345.3	225.78	1.53	up	---	---	---	---
TaAffx.124056.1.S1_at	CA728156	8.09e-05	0.000102	31.86	51.69	0.62	down	Ta.50622	---	---	---
TaAffx.113398.1.S1_at	CA613502	8.56e-05	0.000108	14.29	20.82	0.69	down	---	---	---	---
TaAffx.28384.1.S1_at	CA660853	8.85e-05	0.000111	16.13	10	1.61	up	---	---	---	---
Ta.6923.1.S1_at	BJ312458	9.81e-05	0.000123	52.98	76.71	0.69	down	---	---	---	---
Ta.18078.1.S1_at	CA628195	9.95e-05	0.000124	44.72	27.26	1.64	up	Ta.18078	---	---	---
Ta.3338.1.S1_at	BJ210547	9.96e-05	0.000124	22.81	40.28	0.57	down	Ta.18401	---	---	---
TaAffx.32118.1.S1_at	CA600585	0.0001153	0.000143	32.07	20.68	1.55	up	Ta.9931	---	---	---
Ta.18632.1.A1_x_at	CA639878	0.0001164	0.000144	70.76	40.68	1.74	up	Ta.14684	---	---	---
Ta.24245.1.A1_at	BJ289117	0.000118	0.000146	21.66	35.87	0.6	down	Ta.24245	---	---	---
TaAffx.55060.1.S1_s_at	CA672434	0.0001237	0.000152	19.46	28.01	0.69	down	Ta.6828	---	---	---
TaAffx.111898.1.S1_s_at	CA630910	0.0001312	0.000161	65.93	102.1	0.65	down	Ta.3467	---	---	---
TaAffx.80544.1.S1_s_at	CA718002	0.0001381	0.000169	16.22	25.68	0.63	down	Ta.35450	---	---	---
Ta.24638.1.S1_at	CA694502	0.0001381	0.000169	12.64	19.78	0.64	down	Ta.55289	---	---	---
Ta.7586.2.S1_at	CA656426	0.0001604	0.000196	28.71	17.94	1.6	up	Ta.7586	---	---	---
Ta.6467.3.A1_at	CA630700	0.0001747	0.000212	21.77	33.88	0.64	down	Ta.54853	---	---	---
TaAffx.56892.1.S1_at	CA641607	0.0001804	0.000218	15.13	10.21	1.48	up	---	---	---	---
Ta.8245.2.S1_x_at	CA680416	0.0001807	0.000218	27.19	42.25	0.64	down	Ta.8245	---	---	---
TaAffx.6053.1.S1_at	CA692406	0.000192	0.000232	15.89	10	1.59	up	---	---	---	---
TaAffx.111593.1.S1_at	BE418652	0.0001947	0.000234	20.78	30.45	0.68	down	Ta.54020	---	---	---
Ta.11088.2.A1_s_at	BJ323223	0.000205	0.000246	11.56	17.94	0.64	down	---	---	---	---
TaAffx.4531.1.S1_at	CA738667	0.0002126	0.000254	12.98	23.22	0.56	down	Ta.46479	---	---	---
TaAffx.31774.1.S1_at	CA607903	0.0002335	0.000279	18.62	29.77	0.63	down	Ta.8774	---	---	---
Ta.29460.2.S1_at	CA619094	0.0002403	0.000286	53.72	32.72	1.64	up	Ta.28266	---	---	---
Ta.9379.3.S1_a_at	BJ302610	0.0002714	0.000322	20.92	29.6	0.71	down	Ta.7614	---	---	---
Ta.29367.1.S1_at	BJ224721	0.0002762	0.000327	111.73	78.37	1.43	up	Ta.29367	---	---	---
Ta.9521.1.S1_at	BQ806196	0.0002914	0.000344	31.98	51.93	0.62	down	Ta.9521	---	---	---
TaAffx.121665.1.S1_x_at	CA705818	0.000299	0.000352	28.47	20.1	1.42	up	Ta.49084	---	---	---
TaAffx.43678.1.S1_x_at	BF200239	0.0003252	0.000382	50.14	34.31	1.46	up	---	---	---	---
Ta.3172.1.S1_at	BJ224574	0.0003566	0.000418	13.97	10	1.4	up	---	---	---	---
Ta.4695.1.S1_a_at	BJ276716	0.0003575	0.000418	10.92	16.84	0.65	down	Ta.4695	---	---	---
Ta.30947.2.S1_at	CA735852	0.0003775	0.00044	15.31	28.96	0.53	down	Ta.8478	---	---	---
Ta.28637.1.S1_a_at	CA646836	0.0003825	0.000445	11.4	17.69	0.64	down	Ta.13349	---	---	---
Ta.16805.1.A1_at	CA613469	0.0004424	0.000513	53.98	31.51	1.71	up	Ta.56224	---	---	---
TaAffx.128520.1.S1_at	CA700259	0.0005295	0.000612	13.13	21.41	0.61	down	Ta.30133	---	---	---
TaAffx.86595.1.S1_at	CA604915	0.0005368	0.000619	19.11	11.98	1.6	up	---	---	---	---
Ta.9521.1.S1_x_at	BQ806196	0.0005505	0.000633	44.22	73.35	0.6	down	Ta.9521	---	---	---
Ta.21249.1.S1_at	CA698198	0.0005932	0.000681	14.78	22.8	0.65	down	---	---	---	---
Ta.351.1.S1_at	CA669389	0.000648	0.000742	26.94	16.04	1.68	up	Ta.351	LOC778392	cold acclimation induced protein 2-1	778392
TaAffx.71265.1.S1_at	CA741694	0.000666	0.00076	17.43	28.4	0.61	down	Ta.25488	---	---	---
TaAffx.5779.5.S1_s_at	CA729656	0.0008332	0.000949	80.54	48.32	1.67	up	Ta.39538	---	---	---
Ta.1454.2.S1_at	BJ233383	0.0008628	0.00098	14.09	19.82	0.71	down	Ta.54301 /// Ta.55200	---	---	---
Ta.30542.1.S1_at	CA631150	0.0008656	0.000981	20.26	13.05	1.55	up	---	---	---	---
Ta.23671.1.S1_x_at	AF519803.1	0.0010616	0.0012	136.96	209.28	0.65	down	Ta.10054	ABFA	ABA response element binding factor	542951
TaAffx.112485.2.S1_at	CA617617	0.0010768	0.00121	14.76	10	1.48	up	Ta.37325	---	---	---
Ta.28040.1.A1_at	BF474041	0.0011395	0.00128	11.19	15.81	0.71	down	Ta.61491	---	---	---
Ta.7143.1.S1_a_at	BJ316053	0.001142	0.00128	31.31	21.52	1.46	up	Ta.35180	---	---	---
TaAffx.23478.1.S1_at	CA734761	0.0012049	0.00135	15.18	23.5	0.65	down	Ta.56647	---	---	---
TaAffx.22908.1.S1_x_at	CA743402	0.0012971	0.00145	21.84	12	1.82	up	---	---	---	---
TaAffx.128617.1.S1_x_at	CA670913	0.0014874	0.00166	47.08	83.38	0.56	down	Ta.50625	---	---	---
Ta.8869.1.S1_at	BQ162539	0.0017318	0.00192	28.44	17.61	1.62	up	---	---	---	---
Ta.6004.2.S1_a_at	BJ222132	0.0019775	0.00219	21.75	34.45	0.63	down	Ta.6004	---	---	---
TaAffx.107381.1.S1_at	CA700789	0.0020542	0.00227	24.76	15.2	1.63	up	Ta.35413	---	---	---
Ta.9717.1.A1_x_at	CK154440	0.0022309	0.00246	27.32	16.43	1.66	up	Ta.37103	---	---	---
TaAffx.58047.1.S1_at	CA622831	0.0027039	0.00297	23.88	16.23	1.47	up	---	---	---	---
Ta.2718.2.S1_a_at	CK168482	0.0028651	0.00314	36.07	49.6	0.73	down	Ta.45090	---	---	---
Ta.24309.1.S1_at	AL830430	0.0030471	0.00334	12.17	20.08	0.61	down	Ta.54010	---	---	---
TaAffx.114773.1.S1_at	BQ802653	0.0034277	0.00374	17.77	26.47	0.67	down	Ta.25282	---	---	---
Ta.17247.1.A1_a_at	BJ274878	0.0037369	0.00407	14.09	22.3	0.63	down	---	---	---	---
TaAffx.121099.1.S1_s_at	CA647346	0.0044211	0.0048	17.96	12.22	1.47	up	Ta.35346	---	---	---
TaAffx.69951.1.S1_at	AJ613060	0.0048041	0.00521	16.13	25.7	0.63	down	---	---	---	---
TaAffx.51273.1.S1_x_at	CA728218	0.0048175	0.00521	20.67	15.68	1.32	up	---	---	---	---
TaAffx.3720.3.S1_at	CA663762	0.0056549	0.0061	10	15.64	0.64	down	Ta.56134	---	---	---
TaAffx.52926.1.S1_at	CA654158	0.0079303	0.00854	19.86	14.44	1.38	up	Ta.25603	---	---	---
Ta.10443.2.S1_at	BJ246057	0.0095939	0.0103	10	14.28	0.7	down	Ta.39573	LOC606367	Hexokinase	606367
TaAffx.59906.1.S1_x_at	CA593698	0.0121963	0.0131	17.93	12.63	1.42	up	---	---	---	---
Ta.16098.1.A1_at	CK207062	0.0130466	0.0139	51.46	77.76	0.66	down	Ta.16098	---	---	---
Ta.28179.2.S1_at	CA650959	0.014435	0.0154	15.51	11.2	1.38	up	Ta.9508	---	---	---
Ta.526.1.S1_x_at	BE604829	0.0172374	0.0183	23.29	16	1.45	up	Ta.55066	---	---	---
Ta.21325.1.S1_at	CA670423	0.0222664	0.0236	28.19	38.63	0.73	down	Ta.21325	---	---	---
Ta.12514.1.A1_at	CK153067	0.026825	0.0284	39.84	52.43	0.76	down	Ta.12514	---	---	---
TaAffx.105947.1.S1_at	CA639654	0.0268998	0.0284	12.65	16.57	0.76	down	Ta.51962	---	---	---
Ta.24675.1.S1_a_at	CK207779	0.039235	0.0413	19.98	26.58	0.75	down	Ta.24675	---	---	---
Ta.5161.2.S1_x_at	CA661645	0.0418491	0.044	10.14	13.92	0.73	down	Ta.5161	---	---	---
Ta.28495.1.S1_x_at	BJ207229	0.0443358	0.0465	209.9	153.18	1.37	up	---	---	---	---
Ta.8367.3.S1_at	CA700384	0.0455975	0.0477	11.39	15.39	0.74	down	Ta.8367	---	---	---
TaAffx.92997.1.S1_at	BJ236822	0.0478572	0.05	18.34	14.31	1.28	up	---	---	---	---

## Sheet: ABA vs CK_endosperm
UniqueID	Accession	p-value	FDR	Geom mean of intensities in ABA_endosperm	Geom mean of intensities in CK_endosperm	Fold-change	regulation	UGCluster	Symbol	Name	EntrezID
Ta.6213.1.S1_at	BJ293360	< 1e-07	< 1e-07	1481.92	43.45	34.11	up	Ta.6213
Ta.10765.1.A1_at	BQ166490	< 1e-07	< 1e-07	1560.44	96.55	16.16	up	Ta.10765
Ta.5915.1.S1_x_at	BJ292123	< 1e-07	< 1e-07	2256.02	179.96	12.54	up	Ta.54472
Ta.21082.2.S1_at	CA613117	< 1e-07	< 1e-07	42.13	517.56	0.081	down	Ta.24364
Ta.8304.1.S1_a_at	CA602902	< 1e-07	< 1e-07	10	103.24	0.097	down	Ta.56744
Ta.2787.1.S1_at	AF453444	< 1e-07	< 1e-07	107.2	10.18	10.53	up	Ta.56538	LOC542888	dehydrin WZY1-1	542888
Ta.13396.3.S1_at	CA740972	< 1e-07	< 1e-07	602.45	53.23	11.32	up	Ta.13396
Ta.5915.1.S1_at	BJ292123	< 1e-07	< 1e-07	2453.05	218.66	11.22	up	Ta.54472
Ta.14503.1.S1_at	AY304482	< 1e-07	< 1e-07	1907.34	171.78	11.1	up	Ta.67690	LOC100415869 /// PER1	peroxiredoxin /// 1-Cys-peroxiredoxine	100415869 /// 543108
Ta.6081.1.S1_a_at	BE517410	< 1e-07	< 1e-07	214.5	10.77	19.92	up
Ta.8304.1.S1_x_at	CA602902	< 1e-07	< 1e-07	10	90.57	0.11	down	Ta.56744
Ta.8085.1.S1_at	CK193776	< 1e-07	< 1e-07	934.08	114.18	8.18	up	Ta.8085
Ta.5817.1.S1_at	CD903155	< 1e-07	< 1e-07	1051.17	109.95	9.56	up	Ta.5817
Ta.20483.3.A1_a_at	BJ297765	< 1e-07	< 1e-07	1341.57	147.7	9.08	up
Ta.147.1.S1_at	M25537	< 1e-07	< 1e-07	365.53	33.64	10.87	up	Ta.147	LOC543494	agglutinin isolectin D precursor	543494
TaAffx.128555.1.S1_at	CK163818	< 1e-07	< 1e-07	401.55	49.24	8.16	up	Ta.29352
Ta.5888.2.S1_at	BJ291459	< 1e-07	< 1e-07	1155.06	153.43	7.53	up	Ta.6019
Ta.25025.2.S1_at	BQ579513	< 1e-07	< 1e-07	1039.88	142.85	7.28	up	Ta.54436 /// Ta.57898	Em	Em protein	543480
Ta.5920.1.S1_at	AB115913	< 1e-07	< 1e-07	242.41	27.37	8.86	up	Ta.57877	Wrab15	Wrab15 protein	542803
Ta.5695.1.S1_at	CK213369	< 1e-07	< 1e-07	1024.38	121	8.47	up
Ta.23243.2.S1_at	CD920810	< 1e-07	< 1e-07	1003.04	150.09	6.68	up		LOC100415870	dehydrin	100415870
Ta.14492.1.S1_at	CK199539	< 1e-07	< 1e-07	10	62.19	0.16	down	Ta.56281
Ta.20483.1.S1_at	CA718376	< 1e-07	< 1e-07	2132.85	314.41	6.78	up	Ta.20483
Ta.5829.1.S1_at	CD908987	< 1e-07	< 1e-07	385.38	30.02	12.84	up	Ta.5829
Ta.14499.1.S1_at	BJ298784	< 1e-07	< 1e-07	419.41	67.87	6.18	up	Ta.28535
Ta.14066.1.S1_at	CK207869	< 1e-07	< 1e-07	677.25	116.62	5.81	up	Ta.5814
Ta.28378.1.S1_x_at	BJ292422	< 1e-07	< 1e-07	991.74	140.99	7.03	up	Ta.5720
Ta.25230.1.S1_at	CD490513	< 1e-07	< 1e-07	247.17	24	10.3	up
Ta.5739.1.S1_at	BJ288758	< 1e-07	< 1e-07	87.58	10	8.76	up	Ta.5739
Ta.28316.3.S1_at	BJ252450	< 1e-07	< 1e-07	10	69.19	0.14	down	Ta.60373
Ta.480.1.S1_at	BQ169416	< 1e-07	< 1e-07	59.97	10	6	up	Ta.480
Ta.13403.1.S1_at	BQ579756	< 1e-07	< 1e-07	395.16	57.36	6.89	up	Ta.13403
Ta.13744.1.S1_at	AL818224	< 1e-07	< 1e-07	554.62	76.98	7.2	up
TaAffx.116604.1.S1_at	CD490483	< 1e-07	< 1e-07	366.14	70.64	5.18	up	Ta.37990
Ta.28555.3.S1_x_at	CD904599	< 1e-07	< 1e-07	852.81	147.14	5.8	up	Ta.129
Ta.10281.1.S1_at	BQ169398	< 1e-07	< 1e-07	10	93.59	0.11	down	Ta.10281
Ta.25089.1.S1_s_at	CD920299	< 1e-07	< 1e-07	1071.26	136.85	7.83	up	Ta.12657
Ta.28555.3.S1_at	CD904599	< 1e-07	< 1e-07	892.73	141.1	6.33	up	Ta.129
Ta.5888.2.S1_x_at	BJ291459	< 1e-07	< 1e-07	1578.96	242.37	6.51	up	Ta.6019
Ta.21091.1.S1_s_at	CA600835	< 1e-07	< 1e-07	24.59	134.08	0.18	down	Ta.46282
Ta.13357.2.S1_at	BJ314166	< 1e-07	< 1e-07	48.74	10	4.87	up	Ta.56791
Ta.28848.1.S1_at	BQ579494	< 1e-07	< 1e-07	561.73	87.7	6.41	up
Ta.29951.1.S1_at	CD903633	< 1e-07	< 1e-07	633.62	110.16	5.75	up	Ta.29951
TaAffx.119028.1.A1_at	BJ295790	< 1e-07	< 1e-07	154.62	28.37	5.45	up
Ta.5915.3.S1_x_at	BJ292018	< 1e-07	< 1e-07	781.52	39.05	20.01	up	Ta.54472
Ta.24547.1.S1_x_at	AJ612459	< 1e-07	< 1e-07	10	51	0.2	down	Ta.56021
Ta.21082.2.S1_s_at	CA613117	< 1e-07	< 1e-07	23.34	325.38	0.072	down
Ta.5996.1.S1_at	BJ293661	< 1e-07	< 1e-07	161.82	10.07	16.07	up	Ta.5996
TaAffx.52191.1.S1_x_at	CD896656	< 1e-07	< 1e-07	81.01	508.87	0.16	down	Ta.31153
Ta.22050.1.S1_at	CD910291	< 1e-07	< 1e-07	567.92	25.37	22.39	up	Ta.22050
Ta.6019.1.S1_at	BE517508	< 1e-07	< 1e-07	1367.29	283.35	4.83	up	Ta.6019
Ta.14449.1.S1_at	BJ250245	< 1e-07	< 1e-07	130.04	13.45	9.67	up	Ta.480
Ta.13385.1.S1_at	BQ579186	< 1e-07	< 1e-07	144.12	29.18	4.94	up	Ta.13385
Ta.20483.2.S1_x_at	CD909074	< 1e-07	< 1e-07	1668.3	185.48	8.99	up	Ta.20483
Ta.21049.1.S1_at	CA652678	< 1e-07	< 1e-07	88.41	629.81	0.14	down	Ta.16226
Ta.25073.1.S1_s_at	BJ292572	< 1e-07	< 1e-07	1309.72	277	4.73	up	Ta.25073
Ta.13669.1.S1_at	CA639484	< 1e-07	< 1e-07	95.16	514	0.19	down	Ta.13669
Ta.4826.3.S1_at	AL817773	< 1e-07	< 1e-07	315.24	52.01	6.06	up	Ta.54483
Ta.24635.1.S1_at	CA605348	< 1e-07	< 1e-07	34.01	189.12	0.18	down
Ta.27001.2.S1_at	BJ298679	< 1e-07	< 1e-07	749.12	134.7	5.56	up	Ta.55817
Ta.25026.1.S1_at	BQ804965	< 1e-07	< 1e-07	973.1	205.7	4.73	up	Ta.54408
TaAffx.69777.1.S1_at	J02961	< 1e-07	< 1e-07	178.5	42.45	4.21	up
Ta.27001.1.S1_at	CD920085	< 1e-07	< 1e-07	1400.81	126.16	11.1	up	Ta.55817
Ta.5913.1.S1_at	CD924673	< 1e-07	< 1e-07	884.22	159.33	5.55	up	Ta.5913
Ta.26049.1.S1_a_at	CD454952	< 1e-07	< 1e-07	47.23	10	4.72	up	Ta.48459
TaAffx.56982.2.S1_at	CD897526	< 1e-07	< 1e-07	17.85	95.19	0.19	down	Ta.54204
Ta.4969.1.S1_x_at	CA613368	< 1e-07	< 1e-07	135.74	666.39	0.2	down	Ta.54204
Ta.8571.1.S1_x_at	BQ806459	< 1e-07	< 1e-07	249.45	47.19	5.29	up	Ta.8571
TaAffx.9094.1.S1_at	CA612679	< 1e-07	< 1e-07	23.35	128.93	0.18	down	Ta.51309
Ta.2798.1.S1_x_at	BJ290016	< 1e-07	< 1e-07	643.92	121.22	5.31	up	Ta.56893	LOC543497	Em protein (AA 1-93)	543497
Ta.21933.3.S1_x_at	CA711418	< 1e-07	< 1e-07	654.96	129.03	5.08	up	Ta.21933
Ta.13715.1.S1_s_at	CD453602	< 1e-07	< 1e-07	10	49.95	0.2	down
Ta.3390.1.A1_at	BJ211094	< 1e-07	< 1e-07	715.38	126.11	5.67	up	Ta.43823
Ta.28378.1.S1_at	BJ292422	< 1e-07	< 1e-07	619.36	85.39	7.25	up	Ta.5720
Ta.13255.1.S1_at	CK163939	< 1e-07	< 1e-07	526	50.04	10.51	up	Ta.56538	LOC542888	Dehydrin WZY1-1	542888
Ta.412.1.S1_at	BF474922	< 1e-07	< 1e-07	511.21	113.24	4.51	up	Ta.412
TaAffx.65171.1.A1_at	BJ263955	< 1e-07	< 1e-07	11.44	65.46	0.17	down	Ta.53984
Ta.5685.1.S1_at	CD913614	< 1e-07	< 1e-07	208.38	23.08	9.03	up	Ta.5685	LOC543220	group 3 late embryogenesis abundant protein	543220
Ta.28537.1.S1_x_at	BQ160686	< 1e-07	< 1e-07	891.42	223.35	3.99	up	Ta.5720
Ta.5814.1.S1_at	BU099542	< 1e-07	< 1e-07	458.77	97.61	4.7	up	Ta.5814
Ta.4874.1.S1_at	CD913616	< 1e-07	< 1e-07	863.91	171.94	5.02	up	Ta.4874	LOC543238	PMA1951	543238
Ta.20582.2.S1_x_at	CD915945	< 1e-07	< 1e-07	1058.74	220.62	4.8	up	Ta.54402
Ta.24547.1.S1_at	AJ612459	< 1e-07	< 1e-07	10	50.77	0.2	down	Ta.56021
Ta.14247.2.S1_x_at	CA722714	< 1e-07	< 1e-07	242.18	34.45	7.03	up
Ta.2798.1.S1_s_at	BJ290016	< 1e-07	< 1e-07	1565.69	360.51	4.34	up	Ta.56893	Em /// LOC543497	Em protein /// Em protein (AA 1-93)	543480 /// 543497
Ta.3553.1.S1_x_at	CK213321	< 1e-07	< 1e-07	10	38.13	0.26	down	Ta.65872
Ta.11411.1.A1_at	BQ170044	< 1e-07	< 1e-07	10.26	48.23	0.21	down	Ta.11411
TaAffx.56982.3.S1_at	BJ273673	< 1e-07	< 1e-07	71.5	306.55	0.23	down	Ta.54204
Ta.13183.1.S1_x_at	AB097412	< 1e-07	< 1e-07	1593.06	286.18	5.57	up	Ta.32059	Wcor18	Cold regulated protein	542799
Ta.14076.1.S1_at	CD872390	< 1e-07	< 1e-07	10.15	50.38	0.2	down	Ta.46282
Ta.22760.1.A1_at	CA667898	< 1e-07	< 1e-07	10.18	39.48	0.26	down	Ta.64401
Ta.5490.3.S1_at	CA684972	< 1e-07	< 1e-07	13.21	52.98	0.25	down	Ta.5490
Ta.5760.1.S1_at	CD922076	< 1e-07	< 1e-07	526.07	139.57	3.77	up	Ta.28535
TaAffx.46097.1.S1_at	CD900463	< 1e-07	< 1e-07	115.51	12.04	9.59	up	Ta.2704	rab	Rab protein	543293
Ta.13357.1.A1_at	CK163731	< 1e-07	< 1e-07	337.83	86.23	3.92	up	Ta.56791
Ta.6223.1.S1_at	BT009049	< 1e-07	< 1e-07	885.28	221.41	4	up	Ta.48429
TaAffx.132268.1.S1_at	CK211203	< 1e-07	< 1e-07	849.65	210.2	4.04	up	Ta.37083
Ta.6219.2.S1_at	CD921849	< 1e-07	< 1e-07	1031.74	178.24	5.79	up	Ta.6219
Ta.13396.2.S1_x_at	BJ287941	< 1e-07	< 1e-07	1196.51	321.94	3.72	up
Ta.4826.3.S1_x_at	AL817773	< 1e-07	< 1e-07	617.14	125.87	4.9	up	Ta.54483
Ta.8571.1.S1_a_at	BQ806459	< 1e-07	< 1e-07	243.32	43.37	5.61	up	Ta.8571
Ta.23814.1.S1_at	CD919701	< 1e-07	< 1e-07	581.56	127.22	4.57	up	Ta.55007
Ta.25856.1.S1_s_at	CD453704	< 1e-07	< 1e-07	53.96	185.29	0.29	down	Ta.33190
Ta.1954.1.A1_at	BE471198	< 1e-07	< 1e-07	254.03	62	4.1	up	Ta.1954
Ta.1930.1.S1_x_at	CA700798	< 1e-07	< 1e-07	833.24	222	3.75	up	Ta.1930
Ta.14247.1.S1_at	BQ839126	< 1e-07	< 1e-07	1000.35	135.97	7.36	up
Ta.5707.1.S1_at	BJ296628	< 1e-07	< 1e-07	885.42	214.43	4.13	up	Ta.30754
Ta.13183.1.S1_s_at	AB097412	< 1e-07	< 1e-07	2036.87	460.19	4.43	up	Ta.32059	Wcor18	cold regulated protein	542799
TaAffx.12097.1.A1_at	BJ295537	< 1e-07	< 1e-07	38.91	10.24	3.8	up
Ta.727.1.S1_x_at	AY148492	< 1e-07	< 1e-07	1290.96	226.61	5.7	up	Ta.55138	LEA3	LEA3 protein	543084
Ta.25836.1.S1_at	CD453514	< 1e-07	< 1e-07	115.86	27.93	4.15	up	Ta.25836
Ta.23659.1.S1_at	AY148491	< 1e-07	< 1e-07	172.25	23.42	7.35	up	Ta.28605	LEA2	LEA2 protein	543396
Ta.5972.1.A1_x_at	BQ165954	< 1e-07	< 1e-07	72.77	10	7.28	up	Ta.5972
Ta.5809.1.S1_at	CD906063	< 1e-07	< 1e-07	804.26	192.1	4.19	up	Ta.5809
Ta.28273.1.S1_x_at	BQ483998	< 1e-07	< 1e-07	231.4	28.02	8.26	up	Ta.54928
Ta.27725.1.S1_at	AB030210	< 1e-07	< 1e-07	391.79	81.14	4.83	up	Ta.56902	wpi6	plasma membrane protein	542781
Ta.10853.1.S1_at	CD868238	< 1e-07	< 1e-07	66.24	242.12	0.27	down
Ta.22817.2.S1_a_at	BJ319233	< 1e-07	< 1e-07	1263.82	381.4	3.31	up	Ta.24592
Ta.4969.3.S1_x_at	CA614856	< 1e-07	< 1e-07	10.74	45.97	0.23	down	Ta.54204
Ta.20582.1.S1_x_at	BJ296527	< 1e-07	< 1e-07	1602.85	467.69	3.43	up	Ta.54402
Ta.3193.1.S1_x_at	BQ838076	< 1e-07	< 1e-07	10.56	71	0.15	down	Ta.57088
Ta.29434.1.A1_at	CB307544	< 1e-07	< 1e-07	170.42	31.2	5.46	up	Ta.29434
Ta.23066.1.S1_s_at	CA619868	< 1e-07	< 1e-07	10.29	39.17	0.26	down	Ta.67984
Ta.5734.1.S1_a_at	CD917290	< 1e-07	< 1e-07	59.03	13.49	4.38	up	Ta.5734
Ta.2690.1.S1_at	BT009245	< 1e-07	< 1e-07	421.23	116.53	3.61	up	Ta.2690	ASN1	Glutamine-dependent asparagine synthetase	606323
Ta.20582.1.S1_a_at	BJ296527	< 1e-07	< 1e-07	2423.91	557.86	4.35	up	Ta.54402
Ta.5904.1.S1_at	BJ299578	< 1e-07	< 1e-07	237.27	43.97	5.4	up	Ta.5904
Ta.4826.2.S1_at	CD907588	< 1e-07	< 1e-07	569.11	131.88	4.32	up
Ta.23797.1.S1_x_at	AY148490	< 1e-07	< 1e-07	1435.28	442.81	3.24	up	Ta.727	LOC543476	group 3 late embryogenesis abundant protein (LEA)	543476
Ta.5396.2.S1_a_at	BJ287380	< 1e-07	< 1e-07	367.07	87.02	4.22	up
Ta.25025.1.S1_at	CD490538	< 1e-07	< 1e-07	2713.39	777.35	3.49	up	Ta.54436	Em	Em protein	543480
Ta.28369.1.S1_at	CA727825	< 1e-07	< 1e-07	168.56	29.97	5.62	up	Ta.54928
Ta.24312.1.S1_at	BQ841778	< 1e-07	< 1e-07	738.38	116.05	6.36	up	Ta.24312
Ta.21933.1.S1_a_at	CD921530	< 1e-07	< 1e-07	1933.24	440.16	4.39	up	Ta.21933
TaAffx.98159.1.S1_at	BG607574	< 1e-07	< 1e-07	154.02	543.49	0.28	down	Ta.62663
Ta.28378.2.S1_at	BE515510	< 1e-07	< 1e-07	1238.54	254.77	4.86	up
Ta.5567.1.S1_at	AY543529	< 1e-07	< 1e-07	14.77	54	0.27	down	Ta.54937	LOC543137	expansin EXPA3	543137
Ta.28002.2.A1_a_at	CA655039	< 1e-07	< 1e-07	102.98	33.37	3.09	up	Ta.28002
Ta.5895.1.S1_at	CD453730	< 1e-07	< 1e-07	614.39	43.37	14.17	up	Ta.5895
Ta.3605.2.S1_a_at	BU101007	< 1e-07	< 1e-07	29.41	121.14	0.24	down	Ta.8834
Ta.2704.1.S1_x_at	X59133	< 1e-07	< 1e-07	2220.55	518.04	4.29	up	Ta.2704	rab	rab protein	543293
Ta.5843.1.S1_x_at	CD905348	< 1e-07	< 1e-07	454.62	113.76	4	up	Ta.5843
Ta.14247.2.S1_at	CA722714	< 1e-07	< 1e-07	265.98	35.01	7.6	up
Ta.11249.1.A1_at	CK212566	< 1e-07	< 1e-07	89.37	268.3	0.33	down	Ta.11249
Ta.2704.1.S1_at	X59133	< 1e-07	< 1e-07	2092.01	495.07	4.23	up	Ta.2704	rab	rab protein	543293
Ta.25228.1.S1_at	CD490508	< 1e-07	< 1e-07	166.28	45	3.69	up
Ta.9696.1.S1_at	BJ231704	< 1e-07	< 1e-07	10.59	37.78	0.28	down	Ta.9696
Ta.5852.1.A1_at	CK213161	< 1e-07	< 1e-07	811.49	257.33	3.15	up
Ta.14034.1.A1_at	BQ170864	< 1e-07	< 1e-07	205.4	68.21	3.01	up	Ta.14034
Ta.10201.3.S1_at	BQ169510	< 1e-07	< 1e-07	23.77	114.83	0.21	down	Ta.54805
Ta.28535.1.S1_at	BJ289039	< 1e-07	< 1e-07	315.06	86.69	3.63	up
Ta.4494.1.S1_at	BE516748	< 1e-07	< 1e-07	216.17	57.33	3.77	up	Ta.4494
Ta.13396.2.S1_at	BJ287941	< 1e-07	< 1e-07	1082.97	325.72	3.32	up
Ta.27945.1.S1_x_at	CK216098	< 1e-07	< 1e-07	237.37	70.06	3.39	up	Ta.27945
Ta.6039.2.S1_at	BJ232164	< 1e-07	< 1e-07	36.18	10.35	3.5	up	Ta.4598
TaAffx.6593.1.A1_at	CA685059	< 1e-07	< 1e-07	10.12	31.01	0.33	down
TaAffx.46097.2.S1_at	BQ806472	< 1e-07	< 1e-07	393.79	82.81	4.76	up	Ta.2704	rab	Rab protein	543293
Ta.1623.1.S1_at	CK198130	< 1e-07	< 1e-07	11.99	56.44	0.21	down
Ta.23176.1.S1_at	CK208784	< 1e-07	< 1e-07	395.15	101.19	3.91	up	Ta.23176	TaABI1	Protein phosphatase 2C	100125713
Ta.5876.1.S1_at	CK196203	< 1e-07	< 1e-07	605.27	180.86	3.35	up	Ta.49786
Ta.162.1.S1_at	L07941	< 1e-07	< 1e-07	79.93	15.22	5.25	up	Ta.162	LOC543193	L-isoaspartyl methyltransferase	543193
Ta.13396.1.S1_at	BQ579546	< 1e-07	< 1e-07	836.92	229.8	3.64	up	Ta.13396
Ta.129.1.S1_at	U80037	< 1e-07	< 1e-07	602.52	202.44	2.98	up	Ta.55886	WTABAPM	ABA induced plasma membrane protein PM 19	543263
Ta.5720.1.S1_at	BJ296692	< 1e-07	< 1e-07	309.77	14.48	21.39	up
Ta.14492.2.S1_at	CA631890	< 1e-07	< 1e-07	49.17	210.95	0.23	down	Ta.59144
Ta.24155.2.S1_s_at	BJ272053	< 1e-07	< 1e-07	289.62	926.02	0.31	down	Ta.54204
Ta.14366.2.S1_a_at	BJ297580	< 1e-07	< 1e-07	445.7	151.15	2.95	up	Ta.14366	HSD11BL	11-beta-hydroxysteroid dehydrogenase-like protein	100037555
Ta.4826.1.S1_at	BQ171098	< 1e-07	< 1e-07	332.41	109.72	3.03	up	Ta.54483
TaAffx.31931.1.S1_at	CA605099	< 1e-07	< 1e-07	10	32.03	0.31	down
Ta.23243.1.S1_a_at	BJ291786	< 1e-07	< 1e-07	775.63	225.49	3.44	up	Ta.67724
Ta.5358.1.S1_a_at	CK216705	< 1e-07	< 1e-07	714.13	244.11	2.93	up	Ta.5358
Ta.5842.2.S1_a_at	CA619931	< 1e-07	< 1e-07	446.88	146.51	3.05	up	Ta.5842
TaAffx.109794.1.S1_s_at	CA668708	< 1e-07	< 1e-07	68.56	17.04	4.02	up	Ta.31584
TaAffx.80108.1.S1_at	CA702410	< 1e-07	< 1e-07	37.33	10.66	3.5	up	Ta.35760
TaAffx.7339.1.S1_at	CA661590	< 1e-07	< 1e-07	12.76	37.38	0.34	down	Ta.50573	SGT1-1	SGT1-1 protein	100049034
Ta.8925.1.A1_at	BQ162641	< 1e-07	< 1e-07	72.53	234.84	0.31	down	Ta.2310
Ta.5852.1.A1_x_at	CK213161	< 1e-07	< 1e-07	773.11	251.5	3.07	up	Ta.32642
Ta.25025.1.S1_x_at	CD490538	< 1e-07	< 1e-07	2286.72	655.47	3.49	up	Ta.54436	Em	Em protein	543480
Ta.9274.1.S1_x_at	CK156126	< 1e-07	< 1e-07	38.36	129.7	0.3	down	Ta.65872
Ta.26929.2.S1_a_at	CA618877	< 1e-07	< 1e-07	277.6	98.61	2.82	up	Ta.26929
Ta.959.1.S1_at	CA721939	< 1e-07	< 1e-07	37.14	10.43	3.56	up	Ta.41379	LOC543317	thaumatin-like protein	543317
Ta.6146.1.S1_at	CD490558	< 1e-07	< 1e-07	516.89	119.1	4.34	up	Ta.55850
Ta.24691.1.S1_x_at	CD917393	< 1e-07	< 1e-07	69.73	203.49	0.34	down
Ta.1880.1.S1_x_at	BJ285618	< 1e-07	< 1e-07	11.54	51.13	0.23	down	Ta.56262
Ta.8571.2.S1_x_at	CD882680	< 1e-07	< 1e-07	379.81	102.62	3.7	up	Ta.8571
Ta.8966.1.S1_at	BQ162701	< 1e-07	< 1e-07	26.57	132.4	0.2	down	Ta.8966
Ta.28810.1.S1_at	CD916221	< 1e-07	< 1e-07	554.99	107.69	5.15	up
Ta.3232.1.S1_a_at	BJ208962	< 1e-07	< 1e-07	25.38	73.82	0.34	down	Ta.3232
Ta.5915.2.S1_x_at	CD913555	< 1e-07	< 1e-07	79.22	18	4.4	up
TaAffx.56982.4.S1_at	BG608319	< 1e-07	< 1e-07	29.57	127.97	0.23	down
Ta.5883.1.S1_at	BJ298001	< 1e-07	< 1e-07	92.29	32.34	2.85	up	Ta.5883
Ta.18791.1.S1_at	CA642223	< 1e-07	< 1e-07	77.29	256.87	0.3	down	Ta.18791
Ta.13300.1.S1_at	BQ483522	< 1e-07	< 1e-07	305.02	85.3	3.58	up	Ta.47491
Ta.8571.2.S1_a_at	CD882680	< 1e-07	< 1e-07	419.37	112.17	3.74	up	Ta.8571
TaAffx.33689.1.S1_s_at	BQ800688	< 1e-07	< 1e-07	49.05	146.95	0.33	down	Ta.28370
Ta.12053.1.A1_at	BQ171491	< 1e-07	< 1e-07	58.46	16.66	3.51	up	Ta.12053
Ta.2541.1.S1_s_at	U73217	< 1e-07	< 1e-07	146.42	453.41	0.32	down	Ta.2541	Wcor615	cold acclimation protein WCOR615	543472
Ta.21356.1.S1_at	CA675978	< 1e-07	< 1e-07	36.04	104.6	0.34	down
Ta.13170.1.S1_at	CD452786	< 1e-07	< 1e-07	10.53	40.43	0.26	down	Ta.50397	LOC100037572	fasciclin-like protein FLA9	100037572
Ta.21910.3.S1_a_at	BJ295909	< 1e-07	< 1e-07	279.11	71.44	3.91	up	Ta.21910
Ta.13382.1.S1_at	CD918545	< 1e-07	< 1e-07	324.72	83.95	3.87	up	Ta.13382
Ta.5908.1.S1_at	BJ291902	< 1e-07	< 1e-07	190.22	53.51	3.55	up	Ta.5908
Ta.13666.1.S1_x_at	CA619220	< 1e-07	< 1e-07	286.04	919.28	0.31	down
Ta.1653.1.S1_at	BE443458	< 1e-07	< 1e-07	92.99	366.45	0.25	down
TaAffx.128565.17.S1_at	CA663906	< 1e-07	< 1e-07	10	29.11	0.34	down	Ta.55374
TaAffx.80145.2.S1_at	CA719001	< 1e-07	< 1e-07	380.39	1032.51	0.37	down	Ta.58571
Ta.12339.1.S1_at	BT009250	< 1e-07	< 1e-07	16.19	59.67	0.27	down	Ta.28479
Ta.951.1.A1_at	BQ280449	< 1e-07	< 1e-07	94.23	25.1	3.75	up	Ta.26668
Ta.14043.1.S1_at	BQ805612	< 1e-07	< 1e-07	46.05	138.32	0.33	down	Ta.58747
Ta.1345.1.S1_x_at	CK212819	< 1e-07	< 1e-07	30.49	83.52	0.37	down	Ta.55121
Ta.14496.2.A1_a_at	BJ294280	< 1e-07	< 1e-07	2496.94	854.1	2.92	up	Ta.14496
TaAffx.29848.1.S1_at	CA741924	< 1e-07	< 1e-07	11.64	58.45	0.2	down	Ta.37125
Ta.24165.1.S1_x_at	AJ613136	< 1e-07	< 1e-07	2922.1	1049.93	2.78	up	Ta.56369
Ta.4494.3.S1_x_at	BJ293023	< 1e-07	< 1e-07	49.63	15.73	3.15	up	Ta.4494
Ta.21107.1.S1_at	CA644585	< 1e-07	< 1e-07	122.37	321.99	0.38	down	Ta.56736
TaAffx.128418.62.S1_at	BJ294403	< 1e-07	< 1e-07	264.89	57.42	4.61	up
Ta.5711.3.S1_x_at	CA608831	< 1e-07	< 1e-07	132.19	37.74	3.5	up	Ta.5711
Ta.14574.2.S1_x_at	BJ296012	< 1e-07	< 1e-07	1903.37	651.63	2.92	up	Ta.55242
Ta.5236.2.S1_a_at	CA609814	< 1e-07	< 1e-07	100.69	24.99	4.03	up	Ta.5236
Ta.22967.1.S1_x_at	CA690832	< 1e-07	< 1e-07	683.67	252.84	2.7	up	Ta.50577	pSBGer4	pSBGer4 protein	543324
Ta.10389.1.S1_at	CD373448	< 1e-07	< 1e-07	189.99	67.63	2.81	up	Ta.10389
Ta.5164.1.S1_at	BJ277744	< 1e-07	< 1e-07	10	32.41	0.31	down	Ta.57703
Ta.28337.2.S1_x_at	BQ838101	< 1e-07	< 1e-07	42.19	256.63	0.16	down	Ta.7146
Ta.2775.1.S1_at	AY057118	< 1e-07	< 1e-07	231.74	87.29	2.65	up	Ta.2775	LOC543353	cold acclimation protein WCOR413-like protein beta form	543353
Ta.10172.3.A1_x_at	BJ238043	< 1e-07	< 1e-07	11.89	47.39	0.25	down	Ta.10172
Ta.2752.3.S1_x_at	BJ266715	< 1e-07	< 1e-07	40.18	133.16	0.3	down	Ta.56914	LOC543465	ribulosebisphosphate carboxylase small subunit	543465
Ta.19037.1.S1_at	CA646254	< 1e-07	< 1e-07	45.82	137.68	0.33	down	Ta.19037
Ta.7729.1.S1_at	BJ323042	< 1e-07	< 1e-07	15.99	58.37	0.27	down	Ta.28422
Ta.2789.2.S1_at	CK170981	< 1e-07	< 1e-07	146.2	386.17	0.38	down	Ta.55030
Ta.5279.3.S1_x_at	BJ279271	< 1e-07	< 1e-07	142.02	384.08	0.37	down	Ta.50901
Ta.24738.3.A1_at	BQ166030	< 1e-07	< 1e-07	11.82	41.1	0.29	down
Ta.23677.1.A1_at	BJ284210	< 1e-07	< 1e-07	10	40.52	0.25	down	Ta.23677
Ta.21397.1.S1_at	CD932577	< 1e-07	< 1e-07	27.13	10	2.71	up	Ta.21397
Ta.6051.1.S1_a_at	CD914245	< 1e-07	< 1e-07	567.25	218.95	2.59	up	Ta.54341
Ta.3553.2.S1_x_at	CA652299	< 1e-07	< 1e-07	24.62	112.74	0.22	down	Ta.65872
Ta.3193.1.S1_at	BQ838076	< 1e-07	< 1e-07	23.62	176.19	0.13	down	Ta.57088
Ta.18283.1.S1_x_at	CA606988	< 1e-07	< 1e-07	148.85	436.6	0.34	down	Ta.56213
TaAffx.85725.1.S1_at	CA619551	< 1e-07	< 1e-07	13.07	37.67	0.35	down
Ta.30509.1.A1_at	CK211720	< 1e-07	< 1e-07	36.08	10.34	3.49	up	Ta.30509
Ta.22802.3.S1_x_at	CA631134	< 1e-07	< 1e-07	69.28	235.9	0.29	down	Ta.22802
Ta.18902.1.S1_at	CA643704	< 1e-07	< 1e-07	48.27	141.12	0.34	down
Ta.8938.1.S1_at	BQ162656	< 1e-07	< 1e-07	64.83	183.18	0.35	down	Ta.56213
Ta.221.1.S1_at	AF112963	< 1e-07	< 1e-07	54.66	12.33	4.43	up	Ta.221	Cht2	chitinase II precursor	543492
Ta.28483.1.S1_at	CA603622	< 1e-07	< 1e-07	62.14	194.52	0.32	down	Ta.54204
Ta.8632.1.S1_at	CK216375	< 1e-07	< 1e-07	10	28.43	0.35	down	Ta.8632
Ta.14259.1.S1_at	BJ300061	< 1e-07	< 1e-07	1383.59	386.79	3.58	up	Ta.129
Ta.1868.3.S1_a_at	BQ246681	< 1e-07	< 1e-07	268.72	100.32	2.68	up	Ta.1868	LOC542814	Actin	542814
TaAffx.52653.1.A1_s_at	CD492002	< 1e-07	< 1e-07	25.83	113.56	0.23	down	Ta.11801
Ta.22764.1.S1_x_at	CA693081	< 1e-07	< 1e-07	92.35	29.31	3.15	up	Ta.54928
Ta.13554.1.S1_at	CK193098	< 1e-07	< 1e-07	128.12	42.06	3.05	up	Ta.13554
Ta.712.1.S1_s_at	BE516078	< 1e-07	< 1e-07	242.64	60.77	3.99	up
Ta.5495.1.S1_at	BJ219619	< 1e-07	< 1e-07	11.79	55.19	0.21	down
Ta.16716.1.S1_x_at	CA611390	< 1e-07	< 1e-07	13.08	38.26	0.34	down	Ta.16716
TaAffx.20.1.S1_at	X57163	< 1e-07	< 1e-07	131.59	400.63	0.33	down
Ta.28518.1.S1_at	CA709823	< 1e-07	< 1e-07	10	30.74	0.33	down	Ta.46282
Ta.29508.1.S1_at	CD373618	< 1e-07	< 1e-07	48.2	15.04	3.21	up
Ta.23297.3.S1_x_at	CA668052	< 1e-07	< 1e-07	26.43	10	2.64	up	Ta.23297
Ta.24934.3.S1_at	CA695230	< 1e-07	< 1e-07	453.68	136.62	3.32	up	Ta.24934
TaAffx.88904.1.S1_x_at	BE515367	< 1e-07	< 1e-07	131.5	372.69	0.35	down
Ta.13925.1.S1_at	BQ744106	< 1e-07	< 1e-07	10	31.26	0.32	down
Ta.6065.1.A1_x_at	CK157996	< 1e-07	< 1e-07	622.24	232.86	2.67	up	Ta.9361
Ta.28784.1.S1_x_at	U73215	< 1e-07	< 1e-07	38.61	127.71	0.3	down	Ta.56907	Wcor825	cold acclimation protein WCOR825	543254
Ta.4494.1.S1_x_at	BE516748	< 1e-07	< 1e-07	279.02	76.23	3.66	up	Ta.4494
Ta.1692.1.S1_at	BQ161440	< 1e-07	< 1e-07	26.29	100.49	0.26	down
Ta.3391.1.A1_s_at	CK169373	< 1e-07	< 1e-07	21.26	67.48	0.32	down	Ta.3391
Ta.19627.1.S1_at	CK205531	< 1e-07	< 1e-07	20.1	89.44	0.22	down	Ta.19627
Ta.18480.2.S1_x_at	CA631011	< 1e-07	< 1e-07	16.99	54.67	0.31	down	Ta.18480
TaAffx.128621.1.S1_at	CK200510	< 1e-07	< 1e-07	197.13	73.74	2.67	up	Ta.36575
Ta.25946.1.A1_at	CD454681	< 1e-07	< 1e-07	15.78	61.25	0.26	down	Ta.25946
Ta.14574.1.S1_at	CD921478	< 1e-07	< 1e-07	1238.79	504.93	2.45	up	Ta.55242
Ta.19443.1.S1_at	CD454729	< 1e-07	< 1e-07	150.85	55.6	2.71	up	Ta.19443
Ta.16300.1.S1_at	CA604369	< 1e-07	< 1e-07	10.29	29.56	0.35	down	Ta.16300
Ta.5140.1.S1_at	BT009611	< 1e-07	< 1e-07	169.5	59.6	2.84	up	Ta.5140	LOC100037593	Multiple inositol polyphosphate phosphatase PhyIIc	100037593
Ta.5978.1.S1_x_at	BJ296544	< 1e-07	< 1e-07	172.67	61.09	2.83	up	Ta.5978
Ta.21056.1.S1_at	CA645034	< 1e-07	< 1e-07	20.15	58.05	0.35	down
Ta.22802.2.A1_x_at	BJ274694	< 1e-07	< 1e-07	96.56	276.67	0.35	down
Ta.5915.2.S1_at	CD913555	< 1e-07	< 1e-07	50.92	14.75	3.45	up
Ta.24550.2.S1_at	CD906571	< 1e-07	< 1e-07	129.37	36.86	3.51	up
Ta.10172.1.S1_at	BQ805344	< 1e-07	< 1e-07	10	32	0.31	down	Ta.10172
Ta.21910.2.S1_at	CA708152	< 1e-07	< 1e-07	460.19	99.81	4.61	up	Ta.21910
TaAffx.29351.1.S1_s_at	CA644657	< 1e-07	< 1e-07	113.28	376.58	0.3	down
Ta.28330.1.S1_at	BT009588	< 1e-07	< 1e-07	136.23	345.33	0.39	down	Ta.31153
Ta.13902.2.S1_a_at	CA676536	< 1e-07	< 1e-07	35.69	104.79	0.34	down	Ta.13902
Ta.12787.1.S1_at	CD901150	< 1e-07	< 1e-07	130.12	50.76	2.56	up
Ta.22501.2.S1_a_at	CA648569	< 1e-07	< 1e-07	14.2	45.56	0.31	down	Ta.48310
Ta.5711.2.S1_x_at	CD881375	< 1e-07	< 1e-07	86.01	30.71	2.8	up
Ta.8571.3.S1_x_at	CA694397	< 1e-07	< 1e-07	76.28	18.03	4.23	up	Ta.8571
Ta.5390.1.S1_at	CD891379	< 1e-07	< 1e-07	856.46	345.8	2.48	up	Ta.5390
Ta.23989.1.A1_at	CA722298	< 1e-07	< 1e-07	18.11	100.27	0.18	down
Ta.27333.1.S1_x_at	CK214850	< 1e-07	< 1e-07	1351.13	516.38	2.62	up	Ta.54482
TaAffx.71647.1.A1_at	CK215006	< 1e-07	< 1e-07	66.91	177.9	0.38	down
Ta.18239.1.S1_at	CA632242	< 1e-07	< 1e-07	150.97	47.63	3.17	up	Ta.18239
Ta.14496.3.S1_a_at	CA611180	< 1e-07	< 1e-07	566.62	200.55	2.83	up	Ta.14496
Ta.5710.2.S1_at	CA641308	< 1e-07	< 1e-07	86.42	29.17	2.96	up	Ta.5710
Ta.5712.1.S1_at	BJ288259	< 1e-07	< 1e-07	133.6	47.12	2.84	up	Ta.5712
Ta.6794.1.S1_x_at	CK198171	< 1e-07	< 1e-07	69.71	178.29	0.39	down	Ta.37137
Ta.16793.1.S1_at	CA612771	< 1e-07	< 1e-07	13.97	56.73	0.25	down	Ta.42581
Ta.10207.1.S1_at	BJ243702	< 1e-07	< 1e-07	208.64	45.4	4.6	up	Ta.10207
Ta.9491.1.S1_at	CD452852	< 1e-07	< 1e-07	25.69	78.15	0.33	down	Ta.29790
Ta.22817.2.S1_s_at	BJ319233	< 1e-07	< 1e-07	1896.88	748.83	2.53	up	Ta.24592
Ta.25025.1.S1_s_at	CD490538	< 1e-07	< 1e-07	2612.78	809.19	3.23	up	Ta.54436	Em	Em protein	543480
Ta.27333.1.S1_a_at	CK214850	< 1e-07	< 1e-07	897.85	342.44	2.62	up	Ta.54482
Ta.28207.1.S1_at	BQ743929	< 1e-07	< 1e-07	154.48	43.12	3.58	up	Ta.57872
TaAffx.19323.1.A1_at	CD886060	< 1e-07	< 1e-07	168.28	48.46	3.47	up
Ta.20498.1.A1_at	CA697195	< 1e-07	< 1e-07	95.22	288.96	0.33	down	Ta.16365
Ta.4936.1.S1_at	BJ274189	< 1e-07	< 1e-07	11.19	44.74	0.25	down	Ta.4936
Ta.23112.1.S1_x_at	CD935642	< 1e-07	< 1e-07	84.6	20.2	4.19	up	Ta.11526
Ta.10532.1.A1_s_at	BJ321509	< 1e-07	< 1e-07	41.76	14.7	2.84	up	Ta.41930	LOC778394	pore-forming toxin-like protein Hfr-2	778394
Ta.27333.3.S1_x_at	CA676613	< 1e-07	< 1e-07	1022.47	258.42	3.96	up	Ta.54482
Ta.11152.3.S1_at	BJ271866	< 1e-07	< 1e-07	29.51	10	2.95	up	Ta.11152
Ta.2720.1.S1_at	BJ297815	< 1e-07	< 1e-07	1052.11	432.34	2.43	up	Ta.2720
Ta.30183.3.S1_a_at	BJ294687	< 1e-07	< 1e-07	94.14	39.4	2.39	up	Ta.30183
Ta.27834.1.S1_s_at	BQ160730	< 1e-07	< 1e-07	16.82	52.34	0.32	down
Ta.7592.1.S1_at	BJ219357	< 1e-07	< 1e-07	67.91	159.86	0.42	down	Ta.63076	cslf6	mixed beta glucan synthase-like	100125748
Ta.18480.2.S1_at	CA631011	< 1e-07	< 1e-07	14.86	52.97	0.28	down	Ta.18480
Ta.25181.1.S1_at	CA611128	< 1e-07	< 1e-07	57.19	20.82	2.75	up	Ta.25181	LOC543339	oxalate oxidase	543339
Ta.6162.1.S1_at	BJ298450	< 1e-07	< 1e-07	92.18	18.38	5.01	up
Ta.28555.1.S1_at	BQ166465	< 1e-07	< 1e-07	333.18	117.38	2.84	up
Ta.4035.2.S1_x_at	BE517240	< 1e-07	< 1e-07	458.16	158.89	2.88	up	Ta.54246
TaAffx.107204.1.S1_at	CA704350	< 1e-07	< 1e-07	321.28	133.2	2.41	up	Ta.28612
Ta.5842.1.S1_at	CK197461	< 1e-07	< 1e-07	787.61	334.36	2.36	up	Ta.5842
Ta.30765.1.S1_at	CN011347	< 1e-07	< 1e-07	149.27	49.21	3.03	up	Ta.30765
Ta.8465.1.S1_at	BQ161936	< 1e-07	< 1e-07	155.58	396.31	0.39	down	Ta.8465
Ta.24691.2.S1_at	CA608771	< 1e-07	< 1e-07	26.45	85.75	0.31	down	Ta.24691
Ta.21098.1.S1_a_at	CA653276	< 1e-07	< 1e-07	10	30.14	0.33	down	Ta.27144
Ta.14496.2.A1_at	BJ294280	< 1e-07	< 1e-07	1701.8	744.42	2.29	up	Ta.14496
Ta.10092.1.S1_at	CA614315	< 1e-07	< 1e-07	26.57	296.69	0.09	down	Ta.10092
Ta.28605.1.S1_at	AB115914	< 1e-07	< 1e-07	94.9	21.73	4.37	up	Ta.61158	Wrab18	ABA inducible protein	542804
Ta.22673.1.S1_s_at	M21962	< 1e-07	< 1e-07	13.43	53.53	0.25	down	Ta.56254	LOC543498	germin protein precursor	543498
Ta.10110.2.S1_a_at	CA607121	< 1e-07	< 1e-07	66.32	27.25	2.43	up
Ta.14301.1.S1_at	BU099360	< 1e-07	< 1e-07	322.77	121.62	2.65	up	Ta.47159
Ta.5715.1.S1_at	BJ288324	< 1e-07	< 1e-07	90.71	34.78	2.61	up	Ta.5715
TaAffx.113624.1.S1_s_at	CA637627	< 1e-07	< 1e-07	269.84	662.79	0.41	down	Ta.18480
Ta.4035.2.S1_at	BE517240	< 1e-07	< 1e-07	410.68	147.45	2.79	up	Ta.54246
Ta.6818.1.S1_at	CD453959	< 1e-07	< 1e-07	140.04	62.1	2.26	up	Ta.6818
Ta.9361.2.S1_x_at	BJ243552	< 1e-07	< 1e-07	79.58	31.31	2.54	up	Ta.56459 /// Ta.9361
Ta.951.2.A1_a_at	BE443630	< 1e-07	< 1e-07	53.62	11.17	4.8	up
Ta.3972.1.S1_at	CD454434	< 1e-07	< 1e-07	81.62	21.35	3.82	up	Ta.3972	SPS5	sucrose-phosphate synthase 5	542873
Ta.14510.1.S1_at	CD910502	< 1e-07	< 1e-07	484.02	148.28	3.26	up	Ta.14510
Ta.14129.2.S1_a_at	CA642747	< 1e-07	< 1e-07	54.58	12.68	4.3	up	Ta.14129
Ta.24752.1.A1_at	AL820663	< 1e-07	< 1e-07	679.82	1615.3	0.42	down
Ta.731.1.S1_at	BE516718	< 1e-07	< 1e-07	149.72	49.25	3.04	up
Ta.8093.2.S1_a_at	CA615237	< 1e-07	< 1e-07	45.37	13.46	3.37	up	Ta.8093
Ta.22349.1.S1_at	CA741187	< 1e-07	< 1e-07	106.61	36.28	2.94	up	Ta.22349
TaAffx.3542.1.S1_at	BQ801099	< 1e-07	< 1e-07	277.48	110.62	2.51	up	Ta.35929
Ta.9156.2.A1_a_at	CD870512	< 1e-07	< 1e-07	205.9	85.77	2.4	up	Ta.14721	WAP2	aspartic proteinase	778398
Ta.11720.1.A1_at	BQ170664	< 1e-07	< 1e-07	119.51	50.67	2.36	up	Ta.11720
Ta.19210.2.A1_x_at	CA648784	< 1e-07	< 1e-07	10.64	34.04	0.31	down	Ta.19210
Ta.5730.1.S1_s_at	CD912781	< 1e-07	< 1e-07	315.24	132.22	2.38	up	Ta.24170
Ta.5490.1.S1_x_at	CD863459	< 1e-07	< 1e-07	16.15	56.14	0.29	down	Ta.5490
Ta.23268.2.S1_a_at	BJ303468	< 1e-07	< 1e-07	25.39	61.28	0.41	down	Ta.56516
TaAffx.128418.31.S1_at	BJ285759	< 1e-07	< 1e-07	21.35	71.11	0.3	down	Ta.13925
Ta.12705.2.S1_a_at	CA647449	< 1e-07	< 1e-07	68.15	19.99	3.41	up	Ta.8608
TaAffx.419.2.S1_s_at	CA671129	< 1e-07	< 1e-07	14.44	33.96	0.43	down	Ta.56133 /// Ta.58926
Ta.13168.1.S1_a_at	CA613639	< 1e-07	< 1e-07	100.07	282.37	0.35	down	Ta.13168
Ta.14258.1.S1_at	CK207621	< 1e-07	< 1e-07	2491.84	1083.86	2.3	up	Ta.54994
TaAffx.122795.1.S1_x_at	CD885809	< 1e-07	< 1e-07	242.55	97.65	2.48	up
Ta.21342.1.S1_x_at	AB029936	< 1e-07	< 1e-07	758.96	302.83	2.51	up	Ta.21342	Chi 3	Chitinase 3	542780
Ta.5972.1.A1_at	BQ165954	< 1e-07	< 1e-07	78.4	10	7.84	up	Ta.5972
Ta.23812.1.S1_a_at	BJ291456	< 1e-07	< 1e-07	49.34	11.63	4.24	up	Ta.23812
Ta.5279.1.A1_x_at	BJ274121	< 1e-07	< 1e-07	80.13	195.34	0.41	down	Ta.35799
TaAffx.64116.1.S1_at	BJ294685	< 1e-07	< 1e-07	54.01	11.77	4.59	up
Ta.24630.1.S1_x_at	CD915581	< 1e-07	< 1e-07	219.74	554.84	0.4	down	Ta.54525
Ta.27245.1.S1_s_at	CA646215	< 1e-07	< 1e-07	152.2	58.73	2.59	up	Ta.27245
Ta.14497.1.S1_x_at	CD914823	< 1e-07	< 1e-07	618.98	279.06	2.22	up	Ta.67811
Ta.28316.2.S1_x_at	BJ251154	< 1e-07	< 1e-07	10	30.92	0.32	down	Ta.60373
Ta.29463.1.S1_x_at	CA625962	< 1e-07	< 1e-07	1208.09	2832.03	0.43	down	Ta.13666
Ta.18870.1.S1_at	CA643287	< 1e-07	< 1e-07	126.14	297.36	0.42	down	Ta.42801
Ta.30754.1.S1_at	BJ295650	< 1e-07	< 1e-07	465.78	166.94	2.79	up	Ta.49829
TaAffx.73807.1.A1_at	CD927227	< 1e-07	< 1e-07	165.85	402.21	0.41	down	Ta.50750
Ta.22890.1.S1_at	CA712424	< 1e-07	< 1e-07	31.24	72.37	0.43	down	Ta.22890
Ta.9274.1.S1_at	CK156126	< 1e-07	< 1e-07	42.37	139.72	0.3	down	Ta.65872
Ta.28370.1.S1_at	CA728072	< 1e-07	< 1e-07	60.21	134.27	0.45	down	Ta.68097
Ta.24155.1.S1_x_at	BE638032	< 1e-07	< 1e-07	33.81	186.15	0.18	down	Ta.54204
Ta.7192.1.S1_at	CK208409	< 1e-07	< 1e-07	85.94	190.59	0.45	down	Ta.41750
Ta.5313.1.S1_at	CA664540	< 1e-07	< 1e-07	51.35	141.32	0.36	down	Ta.5313
Ta.11956.1.A1_at	BQ171149	< 1e-07	< 1e-07	109.04	22.91	4.76	up	Ta.11956
TaAffx.42756.1.A1_at	AJ609926	1e-07	2.26e-07	34.75	98.35	0.35	down
Ta.24550.2.S1_s_at	CD906571	1e-07	2.26e-07	75.54	14.03	5.38	up	Ta.54459
Ta.1848.2.S1_x_at	BJ230034	1e-07	2.26e-07	373.79	877.83	0.43	down	Ta.50448	pip1:2	Aquaporin 1:2	100037609
Ta.9692.1.S1_s_at	BJ226604	1e-07	2.26e-07	246.05	107.39	2.29	up	Ta.9692
Ta.7947.1.S1_at	CD938215	1e-07	2.26e-07	25.61	70.4	0.36	down
Ta.20756.1.S1_x_at	CK197465	1e-07	2.26e-07	10	24.22	0.41	down	Ta.56431
Ta.19303.1.S1_at	BQ579574	1e-07	2.26e-07	237.29	102.07	2.32	up
Ta.5050.1.S1_at	CB307699	1e-07	2.26e-07	150	64.11	2.34	up
Ta.10389.1.S1_a_at	CD373448	1e-07	2.26e-07	81.02	24.48	3.31	up	Ta.10389
TaAffx.47673.2.S1_s_at	CA661229	1e-07	2.26e-07	45.16	19.32	2.34	up	Ta.36574
Ta.19206.1.A1_x_at	CA648736	1e-07	2.26e-07	10	28.87	0.35	down	Ta.59126
Ta.3786.1.A1_at	BJ227360	1e-07	2.26e-07	66.77	164.19	0.41	down	Ta.3786
TaAffx.50125.2.S1_at	CA745672	1e-07	2.26e-07	68.12	23.58	2.89	up
Ta.3721.1.S1_x_at	CD928643	1e-07	2.26e-07	30.22	67.95	0.44	down	Ta.37738
Ta.14313.2.S1_a_at	CA602061	1e-07	2.26e-07	86.94	17.88	4.86	up	Ta.26144
Ta.92.1.S1_s_at	CD869165	1e-07	2.26e-07	203.47	458.2	0.44	down	Ta.54823	Ss1	sucrose synthase type I	543390
Ta.5945.1.S1_at	CD920884	1e-07	2.26e-07	757.29	339.52	2.23	up	Ta.5945
Ta.25477.1.S1_at	BE426829	1e-07	2.26e-07	13.11	36.47	0.36	down	Ta.25477
Ta.5265.1.S1_x_at	BJ284623	1e-07	2.26e-07	10.41	34.82	0.3	down	Ta.56213
Ta.6239.1.S1_at	CA607319	1e-07	2.26e-07	17.33	62.02	0.28	down	Ta.57931
Ta.27168.1.S1_at	BQ838219	1e-07	2.26e-07	237.92	599.14	0.4	down	Ta.56213
Ta.5358.2.S1_x_at	CA625440	1e-07	2.26e-07	773.76	318.08	2.43	up	Ta.5358
TaAffx.28944.1.S1_at	CA653930	1e-07	2.26e-07	170.6	64.41	2.65	up	Ta.46438
Ta.2789.2.S1_x_at	CK170981	1e-07	2.26e-07	102.24	259.11	0.39	down	Ta.55030
Ta.18559.1.S1_at	CA638720	1e-07	2.26e-07	649.81	244.3	2.66	up	Ta.18559
TaAffx.16986.1.A1_at	CK212903	1e-07	2.26e-07	77.69	179.56	0.43	down
Ta.26280.1.S1_at	CD490563	1e-07	2.26e-07	451.77	134.33	3.36	up	Ta.26280
TaAffx.6585.1.S1_at	CA674740	1e-07	2.26e-07	21.66	59.83	0.36	down
Ta.4765.1.S1_at	BJ271221	1e-07	2.26e-07	44.32	111.54	0.4	down	Ta.4765
Ta.3784.1.S1_a_at	CD453769	1e-07	2.26e-07	666.82	294.64	2.26	up	Ta.54366
Ta.21273.2.S1_a_at	CA727950	1e-07	2.26e-07	135.05	408.34	0.33	down
Ta.338.1.S1_at	BF484849	1e-07	2.26e-07	102.65	271.32	0.38	down	Ta.2927
Ta.28112.1.S1_at	CK212220	1e-07	2.26e-07	101.39	43.14	2.35	up	Ta.38087
Ta.2551.1.S1_at	BE492852	1e-07	2.26e-07	305.8	111.68	2.74	up	Ta.2551	LOC543221	protein kinase	543221
Ta.30501.1.S1_at	CK205943	1e-07	2.26e-07	28.6	10.03	2.85	up	Ta.54048
Ta.11685.1.S1_at	CK206008	1e-07	2.26e-07	249.16	108.62	2.29	up	Ta.11685
Ta.4762.2.S1_a_at	BJ240977	1e-07	2.26e-07	67.6	25.03	2.7	up	Ta.54857
Ta.10754.1.S1_at	BQ166469	1e-07	2.26e-07	51.07	12	4.26	up	Ta.10754
Ta.25762.1.S1_at	CD928919	1e-07	2.26e-07	112.08	255.11	0.44	down	Ta.25762	LOC542807	hypothetical LOC542807	542807
Ta.13941.1.S1_at	CK209172	1e-07	2.26e-07	414.84	168.72	2.46	up	Ta.13941
Ta.5978.2.A1_at	BE430231	1e-07	2.26e-07	187.79	59.55	3.15	up	Ta.5978
Ta.7467.1.S1_x_at	CA721965	1e-07	2.26e-07	778.95	331.01	2.35	up	Ta.56459
Ta.21068.1.S1_at	CA646020	1e-07	2.26e-07	96.48	242.11	0.4	down	Ta.21068
Ta.5978.1.S1_a_at	BJ296544	1e-07	2.26e-07	146.01	47.23	3.09	up	Ta.5978
Ta.8171.1.A1_at	CK196888	1e-07	2.26e-07	138.55	52.84	2.62	up	Ta.8171
Ta.21115.3.A1_s_at	BJ287359	1e-07	2.26e-07	10	22.44	0.45	down	Ta.59305
Ta.1345.2.S1_x_at	BQ166189	1e-07	2.26e-07	10.22	24.03	0.43	down	Ta.55121
Ta.7022.1.S1_s_at	BJ281221	1e-07	2.26e-07	126.46	55.45	2.28	up	Ta.47240
Ta.6136.1.S1_at	CD901486	1e-07	2.26e-07	1074.45	434.72	2.47	up	Ta.54432
Ta.19488.1.S1_at	CA652517	1e-07	2.26e-07	10	21.89	0.46	down	Ta.19488
Ta.29375.1.S1_at	CD923033	1e-07	2.26e-07	230.02	86.59	2.66	up	Ta.5916
Ta.9516.2.S1_at	BE444016	1e-07	2.26e-07	279.75	111.63	2.51	up	Ta.54669
Ta.144.1.S1_s_at	AB011670	1e-07	2.26e-07	75.99	33.77	2.25	up	Ta.36067	wpk4	wpk4 protein kinase	542771
Ta.23909.1.S1_x_at	BJ292155	1e-07	2.26e-07	228.1	97.04	2.35	up	Ta.23909
TaAffx.63981.1.A1_at	BJ321260	1e-07	2.26e-07	53.63	15.99	3.35	up	Ta.44897	CTR1	putative ethylene constitutive triple response protein	100286402
Ta.1930.2.S1_a_at	BE470774	1e-07	2.26e-07	875.91	267.77	3.27	up	Ta.1930
Ta.20518.3.S1_a_at	BJ297179	1e-07	2.26e-07	930.21	403.38	2.31	up	Ta.54387
Ta.1345.3.S1_x_at	CK213960	1e-07	2.26e-07	24.06	68.97	0.35	down	Ta.55121
Ta.9635.2.S1_a_at	BJ222865	1e-07	2.26e-07	125.08	56.13	2.23	up	Ta.9635
Ta.30183.2.S1_a_at	CK197798	1e-07	2.26e-07	64.15	24.36	2.63	up	Ta.30183
Ta.5585.1.A1_x_at	BQ619590	1e-07	2.26e-07	148.01	331.99	0.45	down	Ta.16814
TaAffx.40031.1.S1_at	CK211827	1e-07	2.26e-07	120.37	54.98	2.19	up
Ta.6107.3.S1_a_at	BJ291870	1e-07	2.26e-07	497.17	172.95	2.87	up	Ta.6107
Ta.20518.1.S1_at	CD908012	1e-07	2.26e-07	1004.04	430.98	2.33	up	Ta.46137
Ta.10165.1.S1_at	AJ613166	1e-07	2.26e-07	19.55	63.56	0.31	down	Ta.31153
Ta.22766.1.S1_at	CA746038	1e-07	2.26e-07	24.15	62.73	0.38	down
Ta.9458.3.S1_x_at	CK151743	1e-07	2.26e-07	17.54	49.76	0.35	down	Ta.54569
Ta.12348.1.A1_at	BQ172159	1e-07	2.26e-07	63.19	25.3	2.5	up	Ta.35151
Ta.5711.3.S1_a_at	CA608831	1e-07	2.26e-07	74.47	19.87	3.75	up	Ta.5711
TaAffx.32695.1.S1_s_at	CA501172	1e-07	2.26e-07	651.28	1411.13	0.46	down
Ta.29082.1.S1_at	CA635460	1e-07	2.26e-07	18.55	43.84	0.42	down
Ta.6016.2.S1_x_at	BJ288127	1e-07	2.26e-07	94.06	36.45	2.58	up	Ta.6016
Ta.12752.1.S1_x_at	CK211251	1e-07	2.26e-07	37.35	86.71	0.43	down	Ta.12752
Ta.1227.1.A1_at	BQ160869	1e-07	2.26e-07	27.82	88.93	0.31	down	Ta.1227
Ta.16472.1.S1_s_at	CA606887	1e-07	2.26e-07	969.56	446.23	2.17	up	Ta.56534 /// Ta.59244
Ta.19138.1.S1_at	CA647763	1e-07	2.26e-07	61.93	161.62	0.38	down	Ta.19138
Ta.14313.1.S1_x_at	CK163888	1e-07	2.26e-07	161.9	46.66	3.47	up	Ta.26144
TaAffx.109850.1.A1_s_at	CA670125	1e-07	2.26e-07	12.66	41.87	0.3	down	Ta.24810
Ta.30526.1.A1_at	BJ223529	1e-07	2.26e-07	71.12	176.21	0.4	down	Ta.57075
Ta.14231.1.S1_x_at	CA604109	1e-07	2.26e-07	18.11	44.87	0.4	down	Ta.14231
Ta.30755.1.S1_at	CN007962	1e-07	2.26e-07	50.06	10.81	4.63	up	Ta.65877
Ta.11940.1.A1_at	BQ171111	1e-07	2.26e-07	28.76	10.33	2.78	up	Ta.11940
Ta.6098.1.S1_at	CA611523	1e-07	2.26e-07	172.27	735.14	0.23	down	Ta.56388
TaAffx.86713.1.S1_at	CA602179	1e-07	2.26e-07	25.51	66.41	0.38	down
Ta.12059.1.S1_at	CA698257	1e-07	2.26e-07	125.29	45.53	2.75	up	Ta.36450
Ta.16238.1.S1_at	CA603077	1e-07	2.26e-07	29.6	76.25	0.39	down	Ta.49328
Ta.5734.1.S1_at	CD917290	1e-07	2.26e-07	202.35	69.66	2.9	up	Ta.5734
Ta.9246.1.S1_at	CD454548	1e-07	2.26e-07	142.19	61.63	2.31	up	Ta.9246
Ta.14574.3.S1_x_at	CA718855	1e-07	2.26e-07	438.7	139.16	3.15	up	Ta.55242
TaAffx.71647.1.A1_x_at	CK215006	1e-07	2.26e-07	63.04	162.87	0.39	down
Ta.5710.1.S1_at	BQ842081	1e-07	2.26e-07	165.83	60.57	2.74	up	Ta.5710
Ta.21084.1.S1_at	CA647049	1e-07	2.26e-07	19.26	48.48	0.4	down
Ta.27969.1.S1_at	BQ172107	1e-07	2.26e-07	309	51.25	6.03	up	Ta.12328
Ta.5390.1.S1_x_at	CD891379	1e-07	2.26e-07	438.59	158.75	2.76	up	Ta.5390
Ta.19612.1.S1_x_at	CD895161	1e-07	2.26e-07	52.61	119.31	0.44	down
Ta.2126.1.S1_at	BF201126	1e-07	2.26e-07	87.74	214.11	0.41	down	Ta.2126
Ta.9473.2.S1_at	CA640772	1e-07	2.26e-07	63.93	28.97	2.21	up	Ta.1534
Ta.27657.1.S1_at	D38090	1e-07	2.26e-07	108.21	285.62	0.38	down	Ta.54248	LOC732714	protein H2A	732714
Ta.14439.3.S1_a_at	CA647960	1e-07	2.26e-07	278.28	130.82	2.13	up	Ta.14439
Ta.14998.1.S1_at	CA686684	1e-07	2.26e-07	23.54	60.4	0.39	down
TaAffx.54307.1.S1_x_at	CA683205	1e-07	2.26e-07	29.33	10	2.93	up	Ta.55002
Ta.28262.1.S1_at	CA643249	1e-07	2.26e-07	89.95	198.99	0.45	down	Ta.22993
TaAffx.64496.1.A1_at	BJ294744	1e-07	2.26e-07	70.02	22.9	3.06	up	Ta.30562
Ta.28555.2.S1_at	BJ290445	1e-07	2.26e-07	243.71	63.04	3.87	up	Ta.129
Ta.19248.1.S1_at	AY181206	1e-07	2.26e-07	73.28	33.17	2.21	up	Ta.19248	LOC543089	cold acclimation protein COR413-TM1	543089
Ta.9641.1.A1_a_at	BJ247599	1e-07	2.26e-07	12.62	40.18	0.31	down
Ta.1723.1.S1_at	CA645146	1e-07	2.26e-07	52.72	135.19	0.39	down
Ta.1880.1.S1_at	BJ285618	1e-07	2.26e-07	17.12	50.99	0.34	down	Ta.56262
Ta.2927.1.S1_s_at	BJ207394	1e-07	2.26e-07	127.15	279.59	0.45	down	Ta.66068	LOC100286393	GA-induced protein	100286393
Ta.25856.1.S1_x_at	CD453704	1e-07	2.26e-07	13.15	40.11	0.33	down	Ta.33190
Ta.23373.3.S1_x_at	BE413607	1e-07	2.26e-07	194.24	78.06	2.49	up	Ta.23373
Ta.25334.1.A1_at	CD934949	1e-07	2.26e-07	29.82	72	0.41	down	Ta.54652
Ta.13292.1.S1_s_at	CD373872	1e-07	2.26e-07	17.36	49.3	0.35	down	Ta.3283
TaAffx.105012.1.S1_s_at	CA741509	1e-07	2.26e-07	71.24	29.09	2.45	up	Ta.3792
Ta.24665.2.S1_at	CD452527	1e-07	2.26e-07	22.05	79.61	0.28	down	Ta.56736
Ta.8913.1.S1_s_at	CD373694	1e-07	2.26e-07	38.59	127.63	0.3	down	Ta.8913
Ta.21082.1.S1_x_at	CA639770	1e-07	2.26e-07	13.77	66.52	0.21	down	Ta.24364
Ta.24738.2.S1_x_at	CA605311	1e-07	2.26e-07	15.14	42.41	0.36	down	Ta.54187
Ta.424.1.S1_at	CA644335	1e-07	2.26e-07	114.41	48.06	2.38	up	Ta.424
Ta.27834.1.S1_x_at	BQ160730	1e-07	2.26e-07	12.17	44.12	0.28	down
Ta.28232.2.A1_at	CA685938	1e-07	2.26e-07	67.57	28.89	2.34	up	Ta.35687
Ta.8574.2.A1_at	BQ162077	1e-07	2.26e-07	28.65	11.56	2.48	up	Ta.33079
Ta.24665.1.S1_x_at	CA639845	1e-07	2.26e-07	40.19	112.17	0.36	down	Ta.56736
Ta.1671.2.A1_x_at	BJ311097	1e-07	2.26e-07	10	26.65	0.38	down
Ta.22656.2.S1_x_at	CD881145	1e-07	2.26e-07	27.69	10.29	2.69	up	Ta.22656
Ta.22980.2.S1_x_at	CK193037	1e-07	2.26e-07	10.2	26.77	0.38	down	Ta.54189
Ta.28838.1.S1_x_at	BJ298179	1e-07	2.26e-07	318.31	109.83	2.9	up	Ta.67727
Ta.28951.1.S1_at	CK211465	1e-07	2.26e-07	22.58	10.07	2.24	up	Ta.65912
TaAffx.91428.1.S1_at	BJ313181	2e-07	4e-07	35.72	77.6	0.46	down
Ta.5926.1.S1_at	CD912379	2e-07	4e-07	1598.5	744.91	2.15	up	Ta.40915
TaAffx.24365.1.S1_at	CA720390	2e-07	4e-07	66.38	21.54	3.08	up
Ta.14313.2.S1_x_at	CA602061	2e-07	4e-07	87.5	23.05	3.8	up	Ta.26144
Ta.1991.1.S1_at	BJ264076	2e-07	4e-07	127.77	293.39	0.44	down	Ta.63047	Wcor410c	cold acclimation protein WCOR410c	543250
Ta.9392.1.S1_a_at	BQ161576	2e-07	4e-07	603.62	286.26	2.11	up	Ta.9392
Ta.13160.1.S1_at	CK195065	2e-07	4e-07	31.23	140.55	0.22	down
TaAffx.106424.1.S1_at	CA719019	2e-07	4e-07	720.44	303.88	2.37	up
TaAffx.112912.1.S1_at	CA619860	2e-07	4e-07	13.69	31.07	0.44	down	Ta.40477
TaAffx.58874.1.S1_at	CA613750	2e-07	4e-07	43.71	102.93	0.42	down	Ta.49369
Ta.22656.2.S1_at	CD881145	2e-07	4e-07	26.34	10	2.63	up	Ta.22656
Ta.10186.1.S1_at	CA611920	2e-07	4e-07	39.11	93.35	0.42	down
TaAffx.37427.1.A1_at	BJ284979	2e-07	4e-07	13.19	45.44	0.29	down	Ta.50907
Ta.14035.1.S1_at	BJ295552	2e-07	4e-07	41.45	18.03	2.3	up
Ta.10201.1.S1_x_at	CA633098	2e-07	4e-07	381.88	1029.23	0.37	down	Ta.55168
Ta.28420.1.A1_x_at	BE517155	2e-07	4e-07	84.74	37.35	2.27	up	Ta.5799
TaAffx.25493.1.S1_at	CA699243	2e-07	4e-07	46.68	14.35	3.25	up	Ta.68059
Ta.5490.1.S1_at	CD863459	2e-07	4e-07	30.66	83.26	0.37	down	Ta.5490
Ta.11152.2.A1_a_at	BJ277098	2e-07	4e-07	104.69	31.49	3.32	up	Ta.11152
TaAffx.138472.1.S1_s_at	CA741943	2e-07	4e-07	16.64	36.37	0.46	down	Ta.34929
Ta.8017.1.S1_at	BQ161132	2e-07	4e-07	58.35	23.02	2.54	up	Ta.55278
Ta.3283.1.S1_at	BQ838672	2e-07	4e-07	12.18	28.08	0.43	down	Ta.3283
Ta.14939.1.S1_s_at	CA685159	2e-07	4e-07	33.81	80.64	0.42	down	Ta.14939 /// Ta.22206
Ta.25469.1.S1_at	AY437442	2e-07	4e-07	27.87	10.41	2.68	up	Ta.32485	LOC543123	cytochrome P450	543123
TaAffx.3720.7.S1_at	CA607537	2e-07	4e-07	26.64	70.55	0.38	down
Ta.28325.1.S1_x_at	CD877796	2e-07	4e-07	243.63	108.83	2.24	up	Ta.54909	LOC543428	Formate dehydrogenase	543428
TaAffx.37585.1.S1_x_at	BJ267502	2e-07	4e-07	21.76	68.89	0.32	down	Ta.50856
Ta.23268.1.S1_x_at	CA734729	2e-07	4e-07	108.06	249.15	0.43	down	Ta.56516
Ta.5118.3.S1_x_at	BJ265380	2e-07	4e-07	95.66	212.35	0.45	down	Ta.24786
Ta.9423.1.A1_at	CK193717	2e-07	4e-07	145.15	56.83	2.55	up	Ta.9423
Ta.20949.1.A1_at	CA602309	2e-07	4e-07	228.04	89.88	2.54	up
TaAffx.106154.1.S1_at	CK206452	2e-07	4e-07	139.23	50.1	2.78	up	Ta.35298
Ta.24630.2.S1_x_at	CD866385	2e-07	4e-07	167.66	630.39	0.27	down
Ta.5841.1.S1_at	CA642354	2e-07	4e-07	72.94	27.67	2.64	up
TaAffx.113489.1.S1_at	CA653516	2e-07	4e-07	124.23	57.34	2.17	up	Ta.55703
Ta.13151.1.S1_x_at	CA654991	2e-07	4e-07	35.1	103.96	0.34	down	Ta.49842
Ta.2789.1.S1_at	AB029887	2e-07	4e-07	45.11	162.65	0.28	down	Ta.48437	6-SFT	Sucrose:fructan 6-fructosyltransferase	542773
Ta.12752.2.S1_x_at	CA602438	2e-07	4e-07	21.27	47.5	0.45	down
Ta.19581.1.S1_at	CA653643	2e-07	4e-07	35.36	94.57	0.37	down	Ta.19581
TaAffx.34778.1.S1_at	CK208279	2e-07	4e-07	33.93	10.69	3.17	up	Ta.33634
Ta.13165.1.S1_at	CK199583	2e-07	4e-07	87.86	185.17	0.47	down	Ta.37028
Ta.26183.1.A1_at	CD452591	2e-07	4e-07	24.27	57.18	0.42	down	Ta.26183
Ta.26340.1.A1_at	CK198901	2e-07	4e-07	55.52	22.38	2.48	up	Ta.26340
Ta.28354.3.S1_x_at	BQ902312	2e-07	4e-07	710.05	323.22	2.2	up	Ta.55479
Ta.13459.1.S1_s_at	CA641348	2e-07	4e-07	252.85	122.92	2.06	up	Ta.13459
Ta.9939.1.S1_at	CD866886	2e-07	4e-07	43.14	97.22	0.44	down	Ta.9939
Ta.5772.1.A1_at	BJ289276	2e-07	4e-07	100.5	44.69	2.25	up	Ta.5772
TaAffx.128896.3.S1_at	CA631800	2e-07	4e-07	110.85	244.35	0.45	down	Ta.56672
Ta.22283.1.S1_at	CA735674	2e-07	4e-07	25	52.92	0.47	down	Ta.22283
TaAffx.86898.1.S1_at	CA599241	2e-07	4e-07	153.93	66.43	2.32	up
Ta.24155.2.S1_x_at	BJ272053	2e-07	4e-07	221.91	722.87	0.31	down	Ta.54204
Ta.9564.1.S1_at	BJ288777	2e-07	4e-07	456.52	218.14	2.09	up	Ta.5847
Ta.20429.2.S1_at	BE430528	2e-07	4e-07	10.2	24.69	0.41	down	Ta.32936
Ta.10092.1.S1_x_at	CA614315	2e-07	4e-07	22.2	296.98	0.075	down	Ta.10092
Ta.932.3.S1_a_at	CA662320	2e-07	4e-07	35.42	13.36	2.65	up	Ta.31298
Ta.27168.1.S1_x_at	BQ838219	2e-07	4e-07	180.39	406.71	0.44	down	Ta.56213
Ta.24423.1.S1_s_at	CA638337	2e-07	4e-07	10	22.21	0.45	down	Ta.10186 /// Ta.57929	TaEXPB6	Beta-expansin EXPB6	606357
Ta.10723.1.A1_at	BQ166412	2e-07	4e-07	78.24	32.71	2.39	up	Ta.10723
TaAffx.74187.1.S1_at	CD907251	2e-07	4e-07	238.52	99.45	2.4	up	Ta.61252
Ta.3605.1.S1_x_at	CK196179	2e-07	4e-07	19.1	55.92	0.34	down	Ta.8834
TaAffx.111446.1.S1_at	CA640534	2e-07	4e-07	60.57	21.87	2.77	up
TaAffx.111198.1.S1_at	CA644941	2e-07	4e-07	121.95	268.36	0.45	down
TaAffx.37740.1.S1_s_at	BJ267311	2e-07	4e-07	17.68	41.66	0.42	down	Ta.22220
TaAffx.105136.1.S1_at	CA735120	2e-07	4e-07	389.91	848.79	0.46	down	Ta.51464
Ta.662.2.S1_x_at	CA681784	2e-07	4e-07	415.11	175.31	2.37	up	Ta.54045
Ta.11162.1.S1_at	BQ169535	3e-07	5.72e-07	51.19	16.23	3.15	up
TaAffx.19463.2.S1_at	AJ612490	3e-07	5.72e-07	38.1	12.1	3.15	up
Ta.4732.3.A1_at	CA725050	3e-07	5.72e-07	13.4	30.17	0.44	down	Ta.4732
Ta.18203.1.S1_at	AF031195	3e-07	5.72e-07	210.45	89.09	2.36	up	Ta.55631	S85	Blue copper-binding protein homolog	542826
Ta.14574.2.S1_s_at	BJ296012	3e-07	5.72e-07	1767.77	605.26	2.92	up	Ta.55242
Ta.30948.1.S1_at	CN012339	3e-07	5.72e-07	255.66	586.96	0.44	down	Ta.54204
Ta.22981.3.S1_a_at	BJ291883	3e-07	5.72e-07	74.06	29.62	2.5	up	Ta.22981
TaAffx.10772.1.A1_s_at	CK213044	3e-07	5.72e-07	99.18	44.69	2.22	up	Ta.32582
Ta.28838.2.S1_at	BJ299408	3e-07	5.72e-07	113.02	43.93	2.57	up	Ta.28838
TaAffx.44342.1.S1_at	CK212299	3e-07	5.72e-07	38.44	13.51	2.84	up
Ta.226.1.S1_at	AF139915	3e-07	5.72e-07	53.42	15.96	3.35	up	Ta.51095	Wrab19	cold-responsive LEA/RAB-related COR protein	542854
TaAffx.107567.3.S1_at	CA675299	3e-07	5.72e-07	19.48	48.28	0.4	down	Ta.53875
Ta.9647.1.A1_at	BJ238919	3e-07	5.72e-07	130.71	60.32	2.17	up	Ta.9647
Ta.3361.1.S1_at	CK216297	3e-07	5.72e-07	47.69	112.71	0.42	down	Ta.50370	SI	Salt tolerant protein	100037556
Ta.6135.1.S1_at	BJ297625	3e-07	5.72e-07	207.35	92.77	2.24	up	Ta.6135
Ta.28479.1.S1_at	BJ286275	3e-07	5.72e-07	10	25.99	0.38	down	Ta.49785
TaAffx.78552.1.S1_at	CA730941	3e-07	5.72e-07	47.89	20.15	2.38	up	Ta.55330
Ta.21388.1.S1_at	CA675057	3e-07	5.72e-07	35.44	104.95	0.34	down	Ta.21388
Ta.28171.1.S1_at	BT008992	3e-07	5.72e-07	311.45	136.68	2.28	up	Ta.33896	Lox1	lipoxygenase 1	100313965
Ta.30183.3.S1_x_at	BJ294687	3e-07	5.72e-07	116.87	46.35	2.52	up	Ta.30183
Ta.21957.1.S1_at	CK212193	3e-07	5.72e-07	369.32	1008.27	0.37	down	Ta.21957
Ta.3679.1.S1_x_at	CA733231	3e-07	5.72e-07	367.44	153.32	2.4	up	Ta.3679	gstu2	glutathione transferase	542993
Ta.18654.1.S1_at	CA640141	3e-07	5.72e-07	10.86	27.93	0.39	down	Ta.18654
Ta.24158.1.S1_a_at	BE515946	3e-07	5.72e-07	857.72	287.84	2.98	up
Ta.22854.1.S1_x_at	CD870526	3e-07	5.72e-07	32.04	76.52	0.42	down	Ta.37534
Ta.23098.1.A1_at	CA670406	3e-07	5.72e-07	46.93	20.14	2.33	up	Ta.60211
TaAffx.109798.1.S1_s_at	CA668681	3e-07	5.72e-07	14.37	32.17	0.45	down
Ta.5840.1.S1_at	BJ306840	3e-07	5.72e-07	158.57	74.52	2.13	up	Ta.5840
Ta.6111.1.S1_at	AJ603054	4e-07	7.19e-07	509.72	190.23	2.68	up	Ta.55410
Ta.16845.1.S1_at	CA613695	4e-07	7.19e-07	46.95	129.87	0.36	down
TaAffx.51117.1.S1_at	CA730838	4e-07	7.19e-07	10	21.65	0.46	down	Ta.57935
Ta.7686.1.A1_x_at	BQ162646	4e-07	7.19e-07	16.18	46.26	0.35	down	Ta.43905
TaAffx.11213.1.S1_s_at	BQ606501	4e-07	7.19e-07	92.7	30.79	3.01	up
TaAffx.114076.2.S1_x_at	CA714279	4e-07	7.19e-07	37.89	14.6	2.6	up	Ta.5358
Ta.13964.1.S1_at	BJ296892	4e-07	7.19e-07	37.05	15.07	2.46	up	Ta.25627
Ta.4580.2.S1_a_at	BJ268280	4e-07	7.19e-07	30.78	12.92	2.38	up	Ta.4580	CPK7	calcium-dependent protein kinase	100192130
TaAffx.28490.2.S1_s_at	CA659000	4e-07	7.19e-07	68.94	180.4	0.38	down
Ta.224.1.S1_at	AF112966	4e-07	7.19e-07	45.24	19.13	2.36	up	Ta.55104	Cht4	chitinase IV precursor	542839
Ta.16788.1.S1_at	CA612633	4e-07	7.19e-07	35.18	88.1	0.4	down	Ta.16788
Ta.5718.2.S1_a_at	CA728921	4e-07	7.19e-07	57.45	20.26	2.84	up	Ta.57510
Ta.25880.1.A1_at	CD454012	4e-07	7.19e-07	14.46	34.32	0.42	down	Ta.3300
Ta.6111.1.S1_x_at	AJ603054	4e-07	7.19e-07	523.46	212.02	2.47	up	Ta.55410
Ta.1764.1.S1_at	BQ172253	4e-07	7.19e-07	27.59	65.57	0.42	down	Ta.55198
TaAffx.44251.1.A1_at	CK214593	4e-07	7.19e-07	16.26	58.5	0.28	down	Ta.66560
Ta.5734.2.S1_at	BJ294836	4e-07	7.19e-07	24.96	10.12	2.46	up	Ta.5734
Ta.9347.3.S1_at	BQ162095	4e-07	7.19e-07	12.79	31.81	0.4	down	Ta.9347
Ta.11669.3.S1_a_at	CA641602	4e-07	7.19e-07	40.75	15.49	2.63	up	Ta.11669
Ta.30913.1.A1_a_at	CN012655	4e-07	7.19e-07	32.94	12.95	2.54	up	Ta.35964
TaAffx.143995.4.S1_s_at	AY491970	4e-07	7.19e-07	147.43	64.48	2.29	up
Ta.13974.1.A1_at	BE515737	4e-07	7.19e-07	80.22	38.87	2.06	up	Ta.13974
Ta.7341.1.S1_at	CD892913	4e-07	7.19e-07	10	50.01	0.2	down	Ta.61019	LOC542956	hypothetical LOC542956	542956
Ta.29464.1.A1_at	CK211571	4e-07	7.19e-07	34.51	14.55	2.37	up	Ta.29464
TaAffx.1268.1.A1_s_at	CK208325	4e-07	7.19e-07	15.34	39.65	0.39	down	Ta.3283
Ta.7378.1.S1_at	D37943	4e-07	7.19e-07	136.15	286.03	0.48	down	Ta.54386	LOC543184	protein H2B-8	543184
Ta.27781.1.S1_at	CD913427	4e-07	7.19e-07	141.73	58.83	2.41	up	Ta.27009
Ta.24245.1.A1_at	BJ289117	4e-07	7.19e-07	54.2	139.64	0.39	down	Ta.24245
TaAffx.79120.1.S1_at	BQ240964	4e-07	7.19e-07	27.59	10.74	2.57	up	Ta.38245
TaAffx.110862.1.S1_s_at	CA652750	4e-07	7.19e-07	29.95	10.59	2.83	up	Ta.2702
Ta.6723.3.S1_a_at	BF474804	4e-07	7.19e-07	47.63	22.96	2.07	up	Ta.6723
TaAffx.106304.1.S1_at	CA720557	4e-07	7.19e-07	82.68	31.09	2.66	up	Ta.31518
Ta.13784.1.S1_at	AL823038	4e-07	7.19e-07	20.1	50.67	0.4	down	Ta.13784 /// Ta.67883
Ta.30697.1.S1_at	AJ611484	4e-07	7.19e-07	10	20.14	0.5	down	Ta.30697
Ta.25454.1.S1_at	CA638730	4e-07	7.19e-07	37.81	80.4	0.47	down	Ta.25454
TaAffx.91297.1.A1_x_at	BQ168352	4e-07	7.19e-07	22.66	49.4	0.46	down	Ta.50998
Ta.4152.1.S1_at	BJ259886	5e-07	8.69e-07	39.3	91.71	0.43	down	Ta.11160
TaAffx.86828.1.S1_s_at	CA599972	5e-07	8.69e-07	47.19	16.55	2.85	up	Ta.17243
Ta.6871.1.A1_at	BE490166	5e-07	8.69e-07	16.36	43.8	0.37	down	Ta.6871
Ta.4225.1.S1_at	BJ276566	5e-07	8.69e-07	110.31	46.01	2.4	up	Ta.38571
Ta.10768.1.A1_at	BQ166508	5e-07	8.69e-07	33.47	10.96	3.05	up	Ta.53920
Ta.5718.1.S1_at	CA743305	5e-07	8.69e-07	215.83	107.26	2.01	up	Ta.57510
Ta.23807.2.S1_s_at	BJ217967	5e-07	8.69e-07	321.83	139.87	2.3	up	Ta.48384 /// Ta.53998
Ta.951.3.S1_x_at	BE585584	5e-07	8.69e-07	67.15	16.42	4.09	up	Ta.26668
Ta.28604.1.S1_at	AF475128	5e-07	8.69e-07	134.53	33.57	4.01	up	Ta.5920	LOC543427	abscisic acid-induced protein	543427
Ta.3605.3.S1_x_at	CA612620	5e-07	8.69e-07	38.05	92.14	0.41	down	Ta.8834
Ta.1060.2.S1_a_at	CA642102	5e-07	8.69e-07	130.69	54.15	2.41	up	Ta.1060
Ta.3471.1.S1_at	BT009079	5e-07	8.69e-07	31.17	100.22	0.31	down	Ta.3471	SPS1	sucrose-phosphate synthase	542867
Ta.4103.1.A1_at	BQ169536	5e-07	8.69e-07	15.14	46.09	0.33	down	Ta.48575
Ta.5841.1.S1_x_at	CA642354	5e-07	8.69e-07	69.71	28.77	2.42	up
Ta.10172.1.S1_x_at	BQ805344	5e-07	8.69e-07	10	21.04	0.48	down	Ta.10172
Ta.28347.2.S1_at	BQ482875	5e-07	8.69e-07	56.19	123.61	0.45	down
Ta.5529.1.A1_at	BJ284862	5e-07	8.69e-07	183.29	378.68	0.48	down	Ta.35799
Ta.10185.2.S1_a_at	CA647874	5e-07	8.69e-07	104.24	48.05	2.17	up	Ta.10185
Ta.22936.1.S1_at	CA656346	5e-07	8.69e-07	21.01	50.37	0.42	down	Ta.22936
Ta.8399.2.S1_at	CA694080	5e-07	8.69e-07	136.73	66.06	2.07	up	Ta.8399
Ta.12304.1.A1_at	CK169428	5e-07	8.69e-07	59.58	27.94	2.13	up	Ta.12304
Ta.1835.1.S1_at	BE445941	5e-07	8.69e-07	20.69	42.08	0.49	down
TaAffx.79386.1.S1_at	CA716931	6e-07	1.01e-06	47.37	106.46	0.44	down
Ta.6872.1.S1_x_at	CD891693	6e-07	1.01e-06	272.27	129.98	2.09	up	Ta.54953
Ta.30752.1.S1_at	CA651241	6e-07	1.01e-06	78.36	190.28	0.41	down	Ta.21957
Ta.2585.1.S1_at	BG908068	6e-07	1.01e-06	427.65	176.17	2.43	up	Ta.2585
Ta.22687.1.A1_at	CA696591	6e-07	1.01e-06	65.25	29.47	2.21	up	Ta.55207
TaAffx.108337.1.S1_s_at	CA689479	6e-07	1.01e-06	139.16	66.43	2.09	up	Ta.54154
Ta.14471.1.S1_a_at	CA485875	6e-07	1.01e-06	121.71	48.14	2.53	up	Ta.14471
Ta.29578.1.S1_s_at	CK200015	6e-07	1.01e-06	96.68	45.79	2.11	up	Ta.12893
Ta.3749.1.S1_s_at	CK167447	6e-07	1.01e-06	10.16	31.58	0.32	down
Ta.23694.3.S1_a_at	BJ237267	6e-07	1.01e-06	10.16	20.82	0.49	down	Ta.48556
Ta.4222.1.S1_at	CA618829	6e-07	1.01e-06	39.02	15.54	2.51	up	Ta.4222
Ta.9507.2.S1_at	BJ272021	6e-07	1.01e-06	28.14	12.14	2.32	up	Ta.55567
Ta.11513.1.S1_a_at	BQ170258	6e-07	1.01e-06	63.97	25.86	2.47	up	Ta.55976
Ta.28145.1.S1_x_at	CA603299	6e-07	1.01e-06	104.84	262.62	0.4	down	Ta.56213
Ta.22868.3.A1_at	CA712925	6e-07	1.01e-06	40.28	90.64	0.44	down	Ta.56151
Ta.5904.2.S1_at	BJ293768	6e-07	1.01e-06	123.33	16.92	7.29	up	Ta.5904
Ta.303.2.S1_x_at	CA668994	6e-07	1.01e-06	1123.34	543.3	2.07	up	Ta.24804
TaAffx.31448.1.S1_at	CA616168	6e-07	1.01e-06	31.52	13.79	2.29	up
Ta.28533.1.S1_at	BJ288885	6e-07	1.01e-06	585.91	132.56	4.42	up	Ta.55850
Ta.4179.3.A1_x_at	BJ266005	6e-07	1.01e-06	47.43	22.38	2.12	up	Ta.27674
Ta.1579.1.A1_at	BQ904556	7e-07	1.16e-06	16.66	35.94	0.46	down
Ta.26230.1.S1_at	CD453005	7e-07	1.16e-06	281.65	128.32	2.19	up	Ta.56812
Ta.10204.2.A1_at	CD453365	7e-07	1.16e-06	56.08	130.85	0.43	down	Ta.10204
TaAffx.107342.1.S1_at	CA701590	7e-07	1.16e-06	30.57	11.02	2.78	up
Ta.27457.5.S1_x_at	BF200045	7e-07	1.16e-06	101.27	219.89	0.46	down	Ta.27457
Ta.3564.2.S1_a_at	CA695960	7e-07	1.16e-06	26.39	12.93	2.04	up
Ta.25409.1.S1_at	CD452991	7e-07	1.16e-06	28.78	13.32	2.16	up	Ta.53024
Ta.21321.1.S1_s_at	CA670356	7e-07	1.16e-06	63.58	24.1	2.64	up	Ta.35687
Ta.7294.1.S1_at	BQ171510	7e-07	1.16e-06	218.31	89.6	2.44	up
Ta.16733.1.S1_at	CA626026	7e-07	1.16e-06	173.97	479.11	0.36	down
Ta.5510.1.S1_at	BQ789475	8e-07	1.31e-06	10.79	25.05	0.43	down	Ta.5510
TaAffx.97075.1.S1_at	AJ615666	8e-07	1.31e-06	30.63	11.35	2.7	up	Ta.49910
Ta.27658.1.S1_at	BT009528	8e-07	1.31e-06	67.91	30.8	2.2	up	Ta.48626
Ta.5490.2.S1_at	CK212409	8e-07	1.31e-06	60.5	146.67	0.41	down	Ta.5490
TaAffx.111766.1.S1_at	BQ802827	8e-07	1.31e-06	12.04	25.69	0.47	down	Ta.54208
Ta.27596.1.S1_at	CA744201	8e-07	1.31e-06	32.13	12.96	2.48	up	Ta.27596
Ta.5650.1.S1_a_at	BJ270205	8e-07	1.31e-06	286.39	589.15	0.49	down	Ta.5650
Ta.1287.1.S1_at	BQ167549	8e-07	1.31e-06	21.3	10	2.13	up	Ta.1287
Ta.14231.2.S1_x_at	BJ284166	8e-07	1.31e-06	26.18	54.41	0.48	down
TaAffx.113545.1.S1_at	CD871079	8e-07	1.31e-06	23.47	47.97	0.49	down	Ta.37155
Ta.23373.3.S1_at	BE413607	8e-07	1.31e-06	177.8	85.17	2.09	up	Ta.23373
Ta.3663.1.A1_a_at	CK209259	8e-07	1.31e-06	18.62	41.65	0.45	down	Ta.55321
TaAffx.84102.1.S1_at	CA644687	9e-07	1.45e-06	16.63	38.63	0.43	down	Ta.18791
Ta.12657.1.S1_at	BQ838979	9e-07	1.45e-06	729.48	237.64	3.07	up	Ta.12657
Ta.14056.1.S1_x_at	BQ805971	9e-07	1.45e-06	117.54	56.22	2.09	up
Ta.662.3.S1_a_at	CD891243	9e-07	1.45e-06	42.87	16.04	2.67	up	Ta.54045
Ta.22191.1.S1_at	CD453799	9e-07	1.45e-06	13.91	32.14	0.43	down	Ta.22191
Ta.23295.1.S1_at	CK206142	9e-07	1.45e-06	10	24.17	0.41	down	Ta.23295
Ta.27596.1.S1_x_at	CA744201	9e-07	1.45e-06	69.73	31.73	2.2	up	Ta.27596
Ta.11069.1.A1_at	CD373969	9e-07	1.45e-06	39.84	83.43	0.48	down	Ta.35431
TaAffx.78552.1.S1_x_at	CA730941	9e-07	1.45e-06	41.79	19.86	2.1	up	Ta.55330
Ta.4256.1.S1_at	CD910522	9e-07	1.45e-06	226.27	77.89	2.9	up	Ta.4256	SPS2	Sucrose-phosphate synthase 2	542872
Ta.5820.1.S1_at	CD913737	1e-06	1.59e-06	63.06	29.33	2.15	up	Ta.40921
Ta.27144.1.S1_a_at	CK200155	1e-06	1.59e-06	10	28.32	0.35	down	Ta.27144
Ta.6794.2.A1_at	CK208132	1e-06	1.59e-06	49.55	118.51	0.42	down	Ta.37137
Ta.11623.2.A1_at	CA497829	1e-06	1.59e-06	22.19	45.45	0.49	down	Ta.28720
Ta.17219.1.S1_at	CA618874	1e-06	1.59e-06	18.34	40.84	0.45	down	Ta.17219
Ta.22220.1.S1_at	BT008949	1e-06	1.59e-06	10.41	27.1	0.38	down	Ta.22220
Ta.16547.1.S1_x_at	CA608295	1e-06	1.59e-06	10.52	21.16	0.5	down	Ta.16547
Ta.5346.3.A1_x_at	CA645914	1e-06	1.59e-06	18.78	41.7	0.45	down	Ta.5346
Ta.6522.1.A1_at	BJ307289	1e-06	1.59e-06	73.55	156.65	0.47	down	Ta.29542
Ta.20228.1.S1_at	CA629459	1e-06	1.59e-06	23.42	52.43	0.45	down
TaAffx.128488.2.S1_s_at	CA733493	1e-06	1.59e-06	84.32	40.5	2.08	up	Ta.32939
TaAffx.111328.1.S1_s_at	CA643232	1.1e-06	1.72e-06	21.92	10	2.19	up
TaAffx.69460.1.S1_at	CK215597	1.1e-06	1.72e-06	18.76	42.03	0.45	down	Ta.35384
TaAffx.115796.1.S1_at	CA651978	1.1e-06	1.72e-06	153.71	58.86	2.61	up	Ta.22780
Ta.28472.1.S1_at	BE429461	1.1e-06	1.72e-06	23.31	10	2.33	up
Ta.14471.3.S1_a_at	BJ267646	1.1e-06	1.72e-06	66.26	16.16	4.1	up	Ta.14471
TaAffx.39136.1.S1_at	BI751952	1.1e-06	1.72e-06	22.82	11.14	2.05	up	Ta.35687
TaAffx.51456.1.S1_at	CK216217	1.1e-06	1.72e-06	10	32.74	0.31	down
Ta.6013.1.S1_a_at	BJ269332	1.1e-06	1.72e-06	34.5	16.33	2.11	up	Ta.43571
Ta.15150.1.S1_x_at	CD878742	1.2e-06	1.86e-06	28.6	11.77	2.43	up	Ta.48602
TaAffx.31075.1.S1_s_at	CA619722	1.2e-06	1.86e-06	32.37	12.02	2.69	up	Ta.55031
Ta.5899.1.S1_at	BQ579542	1.2e-06	1.86e-06	30.31	12.55	2.42	up	Ta.57832
Ta.9172.1.S1_x_at	CA618801	1.2e-06	1.86e-06	69.76	33.14	2.11	up	Ta.49925
Ta.6737.2.S1_a_at	CA650100	1.2e-06	1.86e-06	46.56	19.1	2.44	up	Ta.37569
Ta.24550.2.S1_x_at	CD906571	1.2e-06	1.86e-06	94.85	32.73	2.9	up
Ta.24638.1.S1_at	CA694502	1.2e-06	1.86e-06	14.54	32.14	0.45	down	Ta.55289
Ta.23142.5.S1_x_at	CD868513	1.2e-06	1.86e-06	27.16	11.17	2.43	up	Ta.62234	PAXIP1	low molecular weight glutenin	606377
Ta.7686.1.A1_at	BQ162646	1.2e-06	1.86e-06	16.37	45.32	0.36	down	Ta.43905
TaAffx.110751.1.S1_s_at	CA685090	1.2e-06	1.86e-06	25.13	10	2.51	up	Ta.19062
Ta.13575.1.S1_at	BQ167250	1.3e-06	1.98e-06	37.9	17.83	2.13	up
Ta.11526.1.A1_at	BQ170281	1.3e-06	1.98e-06	22.82	10	2.28	up	Ta.58179
Ta.30942.1.S1_a_at	BE515762	1.3e-06	1.98e-06	106.98	48.28	2.22	up	Ta.55836
TaAffx.98476.1.S1_s_at	BE492295	1.3e-06	1.98e-06	46.42	99.68	0.47	down
Ta.5346.2.S1_x_at	CA647901	1.3e-06	1.98e-06	15.2	31.92	0.48	down	Ta.5346
TaAffx.55681.1.S1_at	CA662716	1.3e-06	1.98e-06	56.09	27.58	2.03	up	Ta.31597
Ta.18227.1.S1_at	CA631929	1.3e-06	1.98e-06	14.56	34.91	0.42	down	Ta.40477
Ta.23310.1.S1_at	BQ169135	1.3e-06	1.98e-06	22.85	10.26	2.23	up	Ta.23310
Ta.14301.1.S1_s_at	BU099360	1.3e-06	1.98e-06	79.63	35.28	2.26	up	Ta.47159
Ta.2430.2.A1_at	CA710577	1.3e-06	1.98e-06	23.19	53.39	0.43	down	Ta.2430
Ta.23909.1.S1_at	BJ292155	1.3e-06	1.98e-06	132.8	53.31	2.49	up	Ta.23909
Ta.5709.1.S1_at	BJ294572	1.3e-06	1.98e-06	95.21	40.76	2.34	up	Ta.5709
Ta.19941.1.S1_at	CA662584	1.4e-06	2.13e-06	45.89	22.22	2.06	up	Ta.58320
TaAffx.8097.1.S1_x_at	CA636056	1.4e-06	2.13e-06	17.22	40.03	0.43	down	Ta.58115
Ta.9246.1.S1_x_at	CD454548	1.5e-06	2.27e-06	131.9	60.92	2.17	up	Ta.9246
Ta.14496.1.S1_x_at	CK203323	1.5e-06	2.27e-06	1127.44	463.89	2.43	up	Ta.14496
TaAffx.2446.3.S1_at	CA645903	1.5e-06	2.27e-06	64.25	125.32	0.51	down	Ta.27818
Ta.6243.1.A1_at	CD893894	1.6e-06	2.4e-06	52.32	16.75	3.12	up	Ta.6243
Ta.21314.1.S1_x_at	CA669694	1.6e-06	2.4e-06	39.54	13.26	2.98	up	Ta.21314
TaAffx.71935.1.S1_at	BQ162282	1.6e-06	2.4e-06	193.69	398.45	0.49	down
Ta.962.1.A1_at	BQ160711	1.6e-06	2.4e-06	243.15	116.85	2.08	up	Ta.35361
Ta.21508.1.A1_at	BQ841934	1.6e-06	2.4e-06	60.72	27.07	2.24	up	Ta.21508
Ta.22525.1.S1_x_at	CA607992	1.7e-06	2.54e-06	34.91	69.9	0.5	down	Ta.22993
TaAffx.29871.1.S1_at	CA633757	1.7e-06	2.54e-06	22.41	47.87	0.47	down	Ta.16547
Ta.23066.2.S1_s_at	CA592928	1.7e-06	2.54e-06	10	31.93	0.31	down	Ta.66478
Ta.8361.1.S1_a_at	CA597344	1.8e-06	2.67e-06	77.87	31.65	2.46	up	Ta.424
TaAffx.89907.1.S1_x_at	CA679192	1.8e-06	2.67e-06	21	10	2.1	up
TaAffx.93709.1.S1_at	CA497952	1.8e-06	2.67e-06	23.93	50.13	0.48	down
Ta.27333.3.S1_at	CA676613	1.8e-06	2.67e-06	55.53	15.33	3.62	up	Ta.54482
Ta.26450.1.A1_s_at	CD490882	1.8e-06	2.67e-06	17.12	35.41	0.48	down	Ta.26450
Ta.22049.1.S1_at	CD909599	1.8e-06	2.67e-06	269.96	129.9	2.08	up	Ta.22049
TaAffx.133453.3.A1_at	BJ319699	1.9e-06	2.81e-06	23.91	59.7	0.4	down
Ta.2789.1.S1_a_at	AB029887	1.9e-06	2.81e-06	78.14	201.17	0.39	down	Ta.48437	6-SFT	sucrose:fructan 6-fructosyltransferase	542773
Ta.5384.1.A1_at	CK199025	2.1e-06	3.09e-06	43.89	19.3	2.27	up	Ta.29834
Ta.5346.1.A1_a_at	CA615734	2.1e-06	3.09e-06	18.73	43.38	0.43	down	Ta.5346
TaAffx.105621.1.S1_at	CA731813	2.1e-06	3.09e-06	114.11	57.83	1.97	up
TaAffx.105462.1.S1_s_at	CA733852	2.1e-06	3.09e-06	140.66	71.05	1.98	up	Ta.7575
Ta.1454.2.S1_at	BJ233383	2.1e-06	3.09e-06	61.88	28.54	2.17	up	Ta.54301 /// Ta.55200
TaAffx.58521.1.S1_at	CA618886	2.2e-06	3.21e-06	49.95	17.18	2.91	up	Ta.11341
Ta.19582.1.S1_at	CA653649	2.2e-06	3.21e-06	10	22.07	0.45	down	Ta.59944
TaAffx.41446.1.A1_s_at	BE420352	2.2e-06	3.21e-06	54.96	24.94	2.2	up	Ta.54950
Ta.19210.1.A1_a_at	CD491999	2.2e-06	3.21e-06	24.8	85.49	0.29	down	Ta.19210
Ta.19248.1.S1_x_at	AY181206	2.2e-06	3.21e-06	52.37	22.89	2.29	up	Ta.19248	LOC543089	cold acclimation protein COR413-TM1	543089
Ta.11015.1.S1_at	BQ168384	2.2e-06	3.21e-06	45.04	92.77	0.49	down	Ta.11015
TaAffx.91387.1.A1_at	BJ322104	2.2e-06	3.21e-06	13.29	33.12	0.4	down	Ta.32220
Ta.30183.1.S1_at	CK205469	2.3e-06	3.34e-06	39.95	14.63	2.73	up	Ta.30183
Ta.9074.1.A1_s_at	CK158904	2.3e-06	3.34e-06	24.87	50.8	0.49	down	Ta.9074
Ta.24675.1.S1_a_at	CK207779	2.3e-06	3.34e-06	10.41	20.92	0.5	down	Ta.24675
Ta.8705.3.S1_a_at	BJ243273	2.4e-06	3.48e-06	37.66	14.72	2.56	up	Ta.54631
TaAffx.6798.1.S1_at	BQ802663	2.5e-06	3.62e-06	121.42	270	0.45	down	Ta.18612
Ta.6010.1.S1_at	BJ287882	2.6e-06	3.73e-06	57.94	28.29	2.05	up	Ta.6010
TaAffx.128896.8.A1_at	CA697403	2.6e-06	3.73e-06	28.95	66.66	0.43	down	Ta.56837
Ta.22389.1.S1_at	CA742022	2.6e-06	3.73e-06	14.01	29.92	0.47	down	Ta.22389
TaAffx.122294.1.S1_at	BQ619994	2.6e-06	3.73e-06	19.59	40.5	0.48	down	Ta.38048
Ta.8082.1.A1_x_at	BQ161248	2.6e-06	3.73e-06	25.16	10.01	2.51	up	Ta.55625
Ta.5624.1.S1_at	CD882325	2.6e-06	3.73e-06	81.97	40.52	2.02	up	Ta.56524
Ta.25040.1.S1_at	BG606187	2.6e-06	3.73e-06	46.28	21.61	2.14	up	Ta.58493
Ta.8896.1.S1_x_at	CK153405	2.8e-06	4.01e-06	10.66	22.55	0.47	down
Ta.12643.5.S1_x_at	BJ235708	2.8e-06	4.01e-06	27.05	11.6	2.33	up	Ta.55449
Ta.28186.2.A1_a_at	CA671332	2.9e-06	4.12e-06	49.91	19.56	2.55	up	Ta.21379
Ta.6872.1.S1_a_at	CD891693	2.9e-06	4.12e-06	50.13	21.52	2.33	up	Ta.54953
Ta.9075.1.S1_at	BQ170302	2.9e-06	4.12e-06	36.48	72.53	0.5	down	Ta.35261
Ta.21419.2.S1_at	CA659396	2.9e-06	4.12e-06	50.24	112.5	0.45	down	Ta.14670
Ta.5711.2.S1_at	CD881375	2.9e-06	4.12e-06	76.6	25.54	3	up
TaAffx.97820.1.S1_at	BQ803189	2.9e-06	4.12e-06	25.17	78.65	0.32	down
Ta.1674.2.S1_s_at	CA688814	3e-06	4.25e-06	15.03	33.28	0.45	down	Ta.56253
Ta.14129.1.S1_at	BQ789170	3e-06	4.25e-06	92.99	33.17	2.8	up	Ta.14129
TaAffx.41970.1.S1_at	BJ223549	3.1e-06	4.37e-06	23.26	10.75	2.16	up	Ta.54940
Ta.932.2.S1_x_at	BE516963	3.1e-06	4.37e-06	147.35	70.38	2.09	up	Ta.31298
Ta.26924.1.S1_at	CD454764	3.1e-06	4.37e-06	90.68	42.1	2.15	up	Ta.47083
Ta.8399.1.S1_at	BQ161842	3.1e-06	4.37e-06	21.03	10	2.1	up	Ta.8399
Ta.20467.2.S1_s_at	CA745248	3.2e-06	4.49e-06	25.34	12.83	1.98	up	Ta.39472
Ta.12654.1.S1_at	BQ172054	3.2e-06	4.49e-06	225.97	99.93	2.26	up
TaAffx.59101.1.S1_s_at	CA607898	3.2e-06	4.49e-06	33.32	14.51	2.3	up	Ta.5307	gs3	glutathione synthetase	543031
TaAffx.97743.1.A1_at	CA722356	3.2e-06	4.49e-06	13.13	26.85	0.49	down
Ta.29637.1.S1_at	CK157328	3.4e-06	4.76e-06	10	24.31	0.41	down	Ta.61373
TaAffx.49006.1.A1_at	CA669206	3.4e-06	4.76e-06	36.59	74.78	0.49	down	Ta.50812
TaAffx.105136.2.S1_at	CA739285	3.5e-06	4.89e-06	16.71	38.83	0.43	down	Ta.51464
Ta.28494.1.S1_s_at	CN011111	3.5e-06	4.89e-06	110.41	54.55	2.02	up	Ta.14477
Ta.24148.1.S1_at	AJ606025	3.8e-06	5.27e-06	45.78	22.42	2.04	up	Ta.48125	at2G03510	at2G03510 protein	543352
Ta.14764.1.S1_at	CA684865	3.8e-06	5.27e-06	28.08	13.96	2.01	up	Ta.14764
TaAffx.111546.1.S1_s_at	CA638102	3.8e-06	5.27e-06	18.79	41.55	0.45	down	Ta.54614
TaAffx.96188.1.S1_at	CK213940	3.8e-06	5.27e-06	70.68	32.71	2.16	up
Ta.26102.1.S1_at	CD452650	3.8e-06	5.27e-06	64.45	164.16	0.39	down	Ta.26102
Ta.4495.1.S1_a_at	CA696681	3.8e-06	5.27e-06	65.92	32.61	2.02	up	Ta.50789
Ta.2791.1.S1_at	BJ251528	3.9e-06	5.39e-06	61	24.78	2.46	up	Ta.2791	Tatil	temperature stress-induced lipocalin	543070
TaAffx.55647.1.S1_s_at	CA663166	3.9e-06	5.39e-06	24.45	11.48	2.13	up	Ta.39399
Ta.30531.2.S1_at	BJ280289	3.9e-06	5.39e-06	106.44	52.28	2.04	up	Ta.30531
Ta.5721.1.S1_at	CD911583	4e-06	5.52e-06	90.52	46.25	1.96	up	Ta.5721
Ta.6051.3.S1_x_at	CA717933	4.1e-06	5.64e-06	121.05	37.74	3.21	up	Ta.54341
Ta.5490.1.S1_s_at	CD863459	4.1e-06	5.64e-06	19.13	49.72	0.38	down	Ta.5490
Ta.7656.1.S1_at	BJ322288	4.1e-06	5.64e-06	28.42	11.22	2.53	up	Ta.54918
Ta.6017.3.S1_s_at	CA634829	4.2e-06	5.75e-06	88.13	40.72	2.16	up	Ta.56952
Ta.5999.1.S1_at	CA721660	4.2e-06	5.75e-06	60.1	29.3	2.05	up
Ta.15042.1.A1_at	CA664508	4.2e-06	5.75e-06	61.57	23.56	2.61	up	Ta.54289
Ta.9458.1.S1_at	CD452358	4.3e-06	5.88e-06	11.88	24.82	0.48	down	Ta.54569
TaAffx.45277.1.S1_x_at	BJ231180	4.5e-06	6.14e-06	62.36	30.56	2.04	up	Ta.47240
Ta.7951.2.S1_a_at	CA638836	4.5e-06	6.14e-06	22.96	11.08	2.07	up	Ta.53894
Ta.1943.1.S1_at	CK206323	4.5e-06	6.14e-06	77.41	38.6	2.01	up	Ta.28737
Ta.1751.2.S1_at	CA611575	4.6e-06	6.27e-06	46.03	104.24	0.44	down	Ta.56778
Ta.1360.1.S1_x_at	BE426019	4.7e-06	6.39e-06	20.34	10	2.03	up	Ta.1360
Ta.15866.1.S1_at	CA499063	4.7e-06	6.39e-06	27.02	69.32	0.39	down	Ta.15866
Ta.26997.1.S1_at	CD490526	4.8e-06	6.5e-06	71.41	32.34	2.21	up	Ta.40201
Ta.18151.1.S1_x_at	CA630263	4.8e-06	6.5e-06	18.65	48.81	0.38	down	Ta.51350
Ta.9643.1.S1_x_at	CK169303	4.8e-06	6.5e-06	342.75	156.63	2.19	up	Ta.64790
Ta.14028.1.S1_at	BQ804731	4.9e-06	6.63e-06	25.08	10	2.51	up	Ta.14028
Ta.7943.1.S1_at	CK159209	5e-06	6.75e-06	72.87	147.6	0.49	down	Ta.7943
TaAffx.59756.1.S1_at	CA595837	5.2e-06	7.02e-06	10	18.92	0.53	down
Ta.8141.2.S1_at	CK157733	5.3e-06	7.13e-06	86.34	186.2	0.46	down
TaAffx.128684.1.S1_x_at	CD373926	5.3e-06	7.13e-06	18.74	10	1.87	up	Ta.1207
Ta.15860.1.S1_at	CA498906	5.5e-06	7.39e-06	17.1	37.28	0.46	down	Ta.55321
Ta.1203.1.S1_at	BE515598	5.6e-06	7.51e-06	36.01	13.75	2.62	up	Ta.48626
TaAffx.97854.1.S1_x_at	BQ802779	5.6e-06	7.51e-06	21.93	49.75	0.44	down
TaAffx.113709.1.S1_s_at	CA606579	5.7e-06	7.61e-06	65.29	34.82	1.88	up	Ta.5246
Ta.6040.1.S1_a_at	BJ297420	5.7e-06	7.61e-06	94.81	41.36	2.29	up	Ta.6040
Ta.29895.1.A1_at	CK198230	5.7e-06	7.61e-06	15.1	30.12	0.5	down	Ta.3539	LOC780594	Phosphomannomutase	780594
TaAffx.124056.1.S1_at	CA728156	5.7e-06	7.61e-06	23.06	66.18	0.35	down	Ta.50622
TaAffx.110751.1.S1_x_at	CA685090	5.9e-06	7.86e-06	51	22.86	2.23	up	Ta.19062
Ta.2067.1.S1_at	CK208414	5.9e-06	7.86e-06	60.59	18.19	3.33	up	Ta.55175
TaAffx.49361.1.S1_at	BJ297401	6e-06	7.97e-06	40.73	16.97	2.4	up	Ta.57855
Ta.8600.1.S1_s_at	BQ162110	6e-06	7.97e-06	23.05	50.74	0.45	down	Ta.8600
Ta.8093.1.S1_at	BQ161264	6.2e-06	8.23e-06	35.79	17.5	2.05	up	Ta.8093
Ta.10721.1.A1_at	CK200797	6.4e-06	8.47e-06	42.73	107.21	0.4	down	Ta.10721
Ta.13808.1.S1_at	BE444833	6.4e-06	8.47e-06	29.52	81.4	0.36	down
TaAffx.143995.4.S1_x_at	AY491970	6.6e-06	8.73e-06	86.4	40.52	2.13	up
TaAffx.54368.1.S1_at	CD922103	6.7e-06	8.85e-06	44.84	84.66	0.53	down	Ta.32097
Ta.21956.1.S1_at	CA711719	6.8e-06	8.97e-06	140.1	68.92	2.03	up	Ta.36786
TaAffx.94344.1.S1_at	CA664375	7.2e-06	9.48e-06	57.22	21.83	2.62	up	Ta.42995
Ta.28422.1.A1_s_at	BJ317142	7.2e-06	9.48e-06	12.34	31.51	0.39	down	Ta.28422
TaAffx.12092.1.S1_at	BJ296462	7.4e-06	9.73e-06	30.89	12.67	2.44	up
Ta.9647.2.S1_at	CK161429	7.8e-06	1.02e-05	32.78	12.65	2.59	up	Ta.9647
TaAffx.31461.1.S1_at	BJ251104	7.9e-06	1.04e-05	10	21.34	0.47	down	Ta.20677
Ta.4760.1.S1_x_at	CD936415	7.9e-06	1.04e-05	44.08	13.32	3.31	up	Ta.54296
Ta.16101.1.S1_at	CA598926	8e-06	1.05e-05	21.79	11.09	1.97	up	Ta.28766
Ta.9275.1.S1_x_at	BJ283868	8.3e-06	1.08e-05	53.1	150.97	0.35	down	Ta.56213
Ta.10574.1.S1_a_at	BQ166026	8.3e-06	1.08e-05	24.25	46.48	0.52	down	Ta.58130
Ta.27566.1.S1_at	BT008984	8.4e-06	1.1e-05	26.84	85.07	0.32	down	Ta.48722
Ta.16038.1.S1_at	CK215676	8.5e-06	1.11e-05	54.97	24.06	2.28	up	Ta.32939
Ta.1880.1.S1_a_at	BJ285618	8.6e-06	1.12e-05	10.8	33.53	0.32	down	Ta.56262
Ta.12936.1.S1_at	AY064480	8.6e-06	1.12e-05	12.15	33.18	0.37	down	Ta.55869	LOC543066	glutathione-S-transferase Cla47	543066
TaAffx.113489.1.S1_s_at	CA653516	8.8e-06	1.14e-05	51.35	24.41	2.1	up	Ta.55703
Ta.22936.1.S1_s_at	CA656346	9.1e-06	1.18e-05	28.49	53.71	0.53	down	Ta.22936
Ta.1454.1.S1_x_at	BJ212747	9.1e-06	1.18e-05	36.13	13.68	2.64	up	Ta.54301
TaAffx.60713.1.S1_s_at	CA647258	9.1e-06	1.18e-05	19.25	10	1.93	up	Ta.48323
Ta.9458.1.S1_x_at	CD452358	9.6e-06	1.24e-05	13.46	27.58	0.49	down	Ta.54569
Ta.21382.1.S1_at	CA629149	9.7e-06	1.25e-05	18.5	35.61	0.52	down	Ta.1585
Ta.28501.3.S1_a_at	BJ234908	1e-05	1.29e-05	20.72	10.27	2.02	up	Ta.28501
Ta.28139.1.S1_at	CK216349	1e-05	1.29e-05	147.84	381.83	0.39	down	Ta.55168
Ta.19177.3.S1_a_at	CA611464	1.04e-05	1.34e-05	47.64	22.53	2.11	up	Ta.19177
TaAffx.109361.1.A1_at	CK209071	1.04e-05	1.34e-05	104.78	200.25	0.52	down	Ta.41383
Ta.10670.1.A1_at	BQ166237	1.05e-05	1.35e-05	11.82	25.69	0.46	down	Ta.10670
Ta.20658.2.S1_x_at	BJ285838	1.06e-05	1.36e-05	46.85	92.81	0.5	down	Ta.31276
Ta.21151.1.S1_at	CA666670	1.07e-05	1.37e-05	77.95	38.55	2.02	up	Ta.54583
Ta.6522.2.S1_at	BJ301346	1.1e-05	1.41e-05	29.91	65.18	0.46	down	Ta.29542
Ta.18537.1.S1_at	CA638492	1.12e-05	1.43e-05	10.07	20.68	0.49	down	Ta.18537
TaAffx.83970.1.S1_at	CA647111	1.14e-05	1.45e-05	19.87	11.04	1.8	up
TaAffx.6955.1.S1_x_at	CA672744	1.14e-05	1.45e-05	14.77	34.63	0.43	down	Ta.60262
TaAffx.79276.1.S1_x_at	CA718932	1.14e-05	1.45e-05	33.7	17.97	1.88	up	Ta.55479
Ta.7101.2.S1_at	CA642033	1.16e-05	1.48e-05	38.99	18.21	2.14	up	Ta.21726
TaAffx.106069.1.S1_at	CK216974	1.18e-05	1.5e-05	25.09	11.36	2.21	up	Ta.9361
TaAffx.89415.1.S1_at	CA677961	1.18e-05	1.5e-05	94.99	40.48	2.35	up	Ta.37983
TaAffx.98159.1.S1_s_at	BG607574	1.19e-05	1.51e-05	28.64	85.04	0.34	down	Ta.62663
Ta.22508.1.A1_at	CA641459	1.3e-05	1.64e-05	48.66	20.89	2.33	up	Ta.56147
Ta.7000.1.A1_at	BQ161997	1.3e-05	1.64e-05	119.85	226.95	0.53	down	Ta.6801
TaAffx.53371.1.S1_at	CA693094	1.32e-05	1.67e-05	11.41	32.81	0.35	down
Ta.16790.1.A1_at	CA612656	1.34e-05	1.69e-05	29.8	55.36	0.54	down
Ta.18486.1.S1_at	CA637713	1.34e-05	1.69e-05	11.47	27.07	0.42	down	Ta.16716
Ta.28838.1.S1_at	BJ298179	1.35e-05	1.7e-05	176.78	87.83	2.01	up	Ta.67727
Ta.25281.1.S1_at	CD453971	1.36e-05	1.71e-05	394.09	199.72	1.97	up	Ta.25281
Ta.22872.1.A1_a_at	CD454334	1.37e-05	1.72e-05	22.66	49.43	0.46	down	Ta.46233
TaAffx.34202.1.S1_s_at	CA719923	1.37e-05	1.72e-05	12.06	26.02	0.46	down	Ta.40625
Ta.14215.1.A1_at	CD490410	1.38e-05	1.73e-05	36.55	70.65	0.52	down	Ta.14215
Ta.14471.2.S1_a_at	BJ272593	1.41e-05	1.77e-05	187.45	84.78	2.21	up	Ta.14471
TaAffx.60713.1.S1_x_at	CA647258	1.43e-05	1.79e-05	47.37	18.02	2.63	up	Ta.48323
Ta.21917.1.S1_at	CA708633	1.47e-05	1.84e-05	35.29	66.26	0.53	down	Ta.35818
TaAffx.24487.1.S1_x_at	CA718810	1.49e-05	1.86e-05	10	21.93	0.46	down	Ta.12752
Ta.7969.2.S1_at	CA677206	1.52e-05	1.9e-05	19.82	10.72	1.85	up
TaAffx.12174.1.A1_at	BJ284664	1.59e-05	1.98e-05	21.93	56.76	0.39	down	Ta.33190
TaAffx.50236.1.S1_at	CA744089	1.63e-05	2.03e-05	66.91	126.47	0.53	down	Ta.37967
TaAffx.2601.1.S1_at	CD916950	1.7e-05	2.11e-05	16.34	35.81	0.46	down	Ta.36486
Ta.10100.2.S1_a_at	BJ244873	1.78e-05	2.21e-05	20.67	10.11	2.05	up	Ta.10100
Ta.4801.1.S1_a_at	CK216565	1.78e-05	2.21e-05	22.51	10.63	2.12	up	Ta.4801
TaAffx.17141.1.S1_at	CD866709	1.78e-05	2.21e-05	291.17	534.81	0.54	down	Ta.59051
TaAffx.8265.1.S1_at	BJ296666	1.83e-05	2.27e-05	86.71	35.92	2.41	up	Ta.36289
Ta.21419.1.S1_at	CK163846	1.84e-05	2.28e-05	51.22	107.71	0.48	down	Ta.14670
TaAffx.106271.1.S1_x_at	CA720946	1.91e-05	2.36e-05	82.99	37.58	2.21	up	Ta.55500
Ta.15268.1.S1_x_at	M11075	1.96e-05	2.42e-05	51.47	21.63	2.38	up	Ta.63498	Gli-G3 /// Gli-Z5 /// Gli-Z7 /// LOC543211 /// LOC543280	alpha-gliadin /// alpha-gliadin /// alpha-gliadin /// pre-alpha-/beta-gliadin A-IV /// precursor protein (AA -20 to 287)	100125740 /// 100192120 /// 100192186 /// 543211 /// 543280
Ta.23424.1.S1_at	CD453560	1.99e-05	2.45e-05	11.49	22.28	0.52	down
TaAffx.2056.1.A1_at	CA640828	2e-05	2.46e-05	13.5	27.61	0.49	down	Ta.33469
Ta.3130.1.S1_at	CA628760	2.01e-05	2.47e-05	61.05	113.89	0.54	down
Ta.1454.2.S1_x_at	BJ233383	2.01e-05	2.47e-05	68.89	35.3	1.95	up	Ta.54301
Ta.3300.1.S1_at	BJ209879	2.04e-05	2.5e-05	103.69	230.79	0.45	down	Ta.3300
TaAffx.84154.1.S1_at	BJ285801	2.05e-05	2.51e-05	25.78	13.27	1.94	up	Ta.36146
Ta.9062.1.S1_s_at	BJ309327	2.06e-05	2.52e-05	18.99	10	1.9	up
TaAffx.92935.1.A1_at	BJ240939	2.14e-05	2.62e-05	34.58	18.21	1.9	up	Ta.55072
Ta.13575.1.S1_x_at	BQ167250	2.19e-05	2.68e-05	30.34	13.58	2.23	up
TaAffx.3462.1.S1_at	CK215505	2.2e-05	2.68e-05	278.29	110.33	2.52	up
Ta.10238.2.S1_at	BJ246305	2.2e-05	2.68e-05	17.78	10	1.78	up	Ta.10238
Ta.23373.2.S1_at	CA691239	2.28e-05	2.77e-05	267.51	147.07	1.82	up	Ta.23373
TaAffx.185.1.A1_s_at	AJ611566	2.28e-05	2.77e-05	19.59	45.75	0.43	down	Ta.1231
Ta.4508.3.S1_a_at	BJ267436	2.29e-05	2.78e-05	39.66	17.96	2.21	up	Ta.55543
TaAffx.105673.1.S1_at	CA731253	2.36e-05	2.87e-05	52.84	25.03	2.11	up
TaAffx.78376.1.S1_at	CA733223	2.37e-05	2.87e-05	26.89	12.5	2.15	up	Ta.5901
TaAffx.113790.1.S1_at	CA605222	2.47e-05	2.99e-05	21.71	40.92	0.53	down
Ta.6172.3.A1_a_at	BJ298689	2.55e-05	3.09e-05	62.1	30.72	2.02	up	Ta.6172
Ta.10280.1.S1_x_at	BJ236602	2.56e-05	3.09e-05	33.75	15.45	2.18	up	Ta.10280
TaAffx.20635.1.S1_at	CD895869	2.56e-05	3.09e-05	23.56	10.13	2.33	up	Ta.58925
Ta.28406.1.A1_s_at	BJ275889	2.63e-05	3.17e-05	29.3	14.99	1.95	up	Ta.28406
TaAffx.10325.2.S1_at	BJ314917	2.7e-05	3.25e-05	56.83	27.59	2.06	up	Ta.40445
Ta.3094.3.A1_at	CK210783	2.73e-05	3.29e-05	17.96	40.68	0.44	down	Ta.54342
TaAffx.38560.1.A1_at	BJ218911	2.77e-05	3.33e-05	33.41	14.89	2.24	up	Ta.44657
Ta.21321.1.S1_at	CA670356	2.77e-05	3.33e-05	46.18	18.24	2.53	up	Ta.35687
Ta.21332.1.S1_at	CA671739	2.79e-05	3.35e-05	20.72	47.77	0.43	down
Ta.7473.2.S1_a_at	BJ320066	2.82e-05	3.38e-05	40.48	19.56	2.07	up	Ta.7473
TaAffx.128617.17.S1_s_at	CA672049	2.85e-05	3.41e-05	52.34	109.85	0.48	down
Ta.5106.3.S1_a_at	CA690515	2.9e-05	3.47e-05	20.9	10.95	1.91	up	Ta.5106
TaAffx.113667.1.S1_x_at	CA607183	2.94e-05	3.51e-05	11.33	22.55	0.5	down
Ta.16790.1.A1_x_at	CA612656	2.96e-05	3.53e-05	30.63	58.47	0.52	down
TaAffx.109792.1.S1_at	CA668728	2.97e-05	3.54e-05	49.76	22.62	2.2	up	Ta.56857
Ta.4798.3.S1_a_at	CA601924	3.02e-05	3.6e-05	67.16	33.04	2.03	up	Ta.4798	LOC100146099	vacuolar proton ATPase subunit H	100146099
Ta.3640.2.S1_s_at	CA687710	3.03e-05	3.61e-05	10.5	21.43	0.49	down
Ta.21041.1.S1_at	CA643406	3.13e-05	3.72e-05	31.25	78.29	0.4	down	Ta.68006
Ta.16838.1.S1_s_at	CA613525	3.21e-05	3.81e-05	12.5	28.84	0.43	down	Ta.30269
Ta.22556.1.S1_x_at	CA608846	3.29e-05	3.9e-05	128.22	66.21	1.94	up	Ta.55207
Ta.8834.1.S1_x_at	CK201003	3.32e-05	3.93e-05	46.76	91.65	0.51	down
Ta.3936.2.S1_at	BJ246844	3.33e-05	3.94e-05	20.93	11	1.9	up	Ta.67774
Ta.6712.1.A1_at	BJ265135	3.33e-05	3.94e-05	12.18	24.43	0.5	down	Ta.6712
Ta.19434.1.S1_a_at	BQ753013	3.37e-05	3.98e-05	13.76	26.47	0.52	down	Ta.19434
Ta.1165.1.A1_at	AF207545	3.38e-05	3.98e-05	53.09	15.57	3.41	up	Ta.1165	LOC542946	WCOR14a	542946
Ta.22525.3.S1_x_at	BE428530	3.38e-05	3.98e-05	71.36	213.53	0.33	down
TaAffx.82932.1.S1_x_at	CA664743	3.47e-05	4.09e-05	19.53	39.07	0.5	down
TaAffx.92424.1.S1_at	CA695463	3.48e-05	4.09e-05	37.79	18.41	2.05	up	Ta.5068
Ta.24344.1.S1_at	CA605726	3.51e-05	4.13e-05	16.38	36.34	0.45	down	Ta.57954
Ta.29542.1.S1_x_at	D38087	3.52e-05	4.13e-05	20.56	55.65	0.37	down	Ta.54254	LOC732712	protein H2A	732712
Ta.6364.1.A1_at	BJ308827	3.58e-05	4.2e-05	10	19.47	0.51	down	Ta.8137
Ta.19551.1.S1_at	CA653342	3.61e-05	4.23e-05	29.69	67.6	0.44	down	Ta.27111
Ta.5386.2.S1_at	CK205756	3.61e-05	4.23e-05	73.14	31.8	2.3	up	Ta.5386
Ta.2925.1.S1_x_at	BJ277030	3.72e-05	4.35e-05	138.93	73.99	1.88	up	Ta.17243
Ta.16986.1.A1_a_at	CA616393	3.8e-05	4.44e-05	13.92	31.99	0.44	down	Ta.38396
Ta.18244.1.A1_at	CA632323	3.87e-05	4.52e-05	13.68	29.82	0.46	down	Ta.32661
TaAffx.114704.1.S1_at	CA729767	3.89e-05	4.53e-05	37.42	17.42	2.15	up	Ta.34709
Ta.21508.1.A1_a_at	BQ841934	3.9e-05	4.54e-05	153.17	77.67	1.97	up
Ta.5499.2.S1_a_at	CA605509	3.91e-05	4.55e-05	31.34	14.28	2.2	up	Ta.5499
TaAffx.131393.1.S1_at	CA698424	3.92e-05	4.56e-05	20.7	38.29	0.54	down	Ta.20274
Ta.11367.1.A1_at	BJ214953	3.97e-05	4.61e-05	95.22	177.95	0.54	down	Ta.11367
Ta.3800.3.S1_a_at	CA724077	4.01e-05	4.65e-05	23.56	11.18	2.11	up	Ta.3800
Ta.23340.1.S1_at	CA669161	4.17e-05	4.83e-05	19.61	10.11	1.94	up	Ta.30731
Ta.19142.1.S1_at	CA647830	4.24e-05	4.91e-05	20.8	54.53	0.38	down	Ta.66478
TaAffx.6048.1.S1_at	CA692495	4.38e-05	5.06e-05	10	18.34	0.55	down
Ta.29111.1.A1_at	CK157787	4.44e-05	5.13e-05	115.15	297.31	0.39	down	Ta.14249
Ta.8495.1.A1_at	BJ250503	4.49e-05	5.18e-05	37.08	18.72	1.98	up	Ta.8495
Ta.6750.3.S1_a_at	CA649267	4.67e-05	5.38e-05	65.69	33	1.99	up	Ta.54154
Ta.8245.2.S1_at	CA680416	4.78e-05	5.5e-05	126.88	224.93	0.56	down	Ta.8245
Ta.10471.1.S1_x_at	BJ297605	4.98e-05	5.73e-05	86.38	42.36	2.04	up	Ta.54463
Ta.23142.1.S1_x_at	BJ296454	5.31e-05	6.1e-05	45.52	12.01	3.79	up	Ta.56908	LOC100125697	low-molecular-weight glutenin storage protein	100125697
Ta.5385.1.S1_at	X85228	5.35e-05	6.14e-05	10	21.81	0.46	down	Ta.56715	POX2	peroxidase	543313
TaAffx.34169.1.S1_at	BJ287371	5.38e-05	6.17e-05	25.25	10.5	2.41	up
Ta.5509.1.S1_at	CA669976	5.7e-05	6.53e-05	243.2	116.42	2.09	up	Ta.17316
Ta.345.1.S1_at	CK215309	5.75e-05	6.58e-05	77.74	43.96	1.77	up	Ta.48350
Ta.9063.3.S1_at	CA606093	5.83e-05	6.67e-05	37.41	17.6	2.13	up	Ta.9063
TaAffx.122696.1.S1_at	BJ312979	5.89e-05	6.73e-05	19.02	38.2	0.5	down
TaAffx.106897.1.S1_at	CA709553	6.1e-05	6.96e-05	89.38	44.23	2.02	up
TaAffx.87362.1.S1_at	CA716133	6.23e-05	7.1e-05	37.2	19.23	1.93	up	Ta.19311
Ta.951.2.A1_x_at	BE443630	6.3e-05	7.17e-05	29.84	13.12	2.27	up
Ta.10822.2.S1_a_at	CA611840	6.7e-05	7.62e-05	23.59	11.76	2.01	up	Ta.10822
TaAffx.32069.2.S1_at	CD907784	7.3e-05	8.3e-05	30.28	17.12	1.77	up	Ta.33936
Ta.13070.2.S1_a_at	CA630456	7.34e-05	8.33e-05	22.66	13.52	1.68	up	Ta.54731	LOC780599	non-specific lipid transfer protein 1 precursor	780599
Ta.2830.2.S1_a_at	CA611439	7.65e-05	8.68e-05	21.85	12.3	1.78	up	Ta.54183
TaAffx.57516.1.S1_at	CA627666	7.89e-05	8.94e-05	14.59	29.91	0.49	down
Ta.8447.1.S1_a_at	CA669038	7.91e-05	8.95e-05	22.28	10.84	2.05	up
TaAffx.128565.28.S1_x_at	CA735092	8.04e-05	9.09e-05	130.51	244.24	0.53	down	Ta.53463
Ta.23066.1.S1_x_at	CA619868	8.11e-05	9.16e-05	27.58	60.79	0.45	down	Ta.67984
Ta.13545.3.S1_a_at	BJ222811	8.66e-05	9.77e-05	35.41	19.52	1.81	up	Ta.13545
Ta.23340.2.S1_at	CA673525	8.96e-05	0.000101	38.46	21.71	1.77	up
Ta.30850.1.S1_at	CN011019	9.33e-05	0.000105	24.92	11.92	2.09	up	Ta.30850
Ta.7163.3.S1_a_at	CA610267	9.51e-05	0.000107	29.32	15.47	1.9	up	Ta.7163
Ta.29508.2.S1_a_at	CA664256	9.51e-05	0.000107	41.02	20.77	1.98	up	Ta.55259
TaAffx.106383.1.S1_s_at	CA719491	9.61e-05	0.000108	29.7	14.33	2.07	up	Ta.5063
TaAffx.106894.1.S1_at	CA639698	9.62e-05	0.000108	41.19	22.44	1.84	up	Ta.47112
Ta.8312.1.A1_at	BQ161729	9.89e-05	0.000111	21.89	11.32	1.93	up	Ta.8312
Ta.8853.1.A1_at	BQ162513	0.0001006	0.000113	12.98	28.74	0.45	down	Ta.58115
Ta.12655.1.S1_at	BI479118	0.0001035	0.000116	21.46	11.26	1.91	up	Ta.12655
TaAffx.121355.1.S1_at	BE586129	0.0001037	0.000116	32.69	17.18	1.9	up	Ta.23852
Ta.19224.1.S1_at	CA648993	0.0001044	0.000117	10	20.3	0.49	down	Ta.19224
Ta.30913.1.A1_at	CN012655	0.0001058	0.000118	122.25	51.28	2.38	up	Ta.35964
Ta.5766.1.S1_at	BJ289079	0.0001066	0.000119	49.85	20.62	2.42	up	Ta.5766
TaAffx.48080.1.S1_at	BJ311332	0.0001117	0.000124	25.14	46.35	0.54	down	Ta.34192
TaAffx.4884.1.S1_x_at	CA729605	0.0001129	0.000126	22.96	12.58	1.82	up
Ta.6492.3.S1_s_at	BJ220894	0.0001151	0.000128	18.27	36.81	0.5	down	Ta.53996	LOC778410	Vacuolar proton ATPase subunit E	778410
Ta.10432.1.S1_at	BJ292574	0.0001173	0.00013	14.26	29.81	0.48	down	Ta.10432
Ta.28046.1.A1_at	BQ161844	0.0001226	0.000136	134.73	74.15	1.82	up	Ta.47240
Ta.2288.2.S1_a_at	BJ267354	0.0001236	0.000137	28.41	16.7	1.7	up	Ta.2288
Ta.9507.2.S1_x_at	BJ272021	0.000127	0.000141	24.41	12.67	1.93	up	Ta.55567
Ta.712.1.S1_x_at	BE516078	0.0001275	0.000141	21.68	10	2.17	up	Ta.5799
TaAffx.120360.1.A1_at	BJ229131	0.0001337	0.000148	32.93	16.25	2.03	up
Ta.9164.1.S1_at	BQ162613	0.0001341	0.000148	44.22	23.52	1.88	up	Ta.14967
Ta.2107.1.S1_s_at	CK192917	0.0001366	0.000151	124.88	64.54	1.94	up	Ta.40235
Ta.24639.2.S1_at	CK195573	0.0001382	0.000152	37.77	69.54	0.54	down	Ta.56206
TaAffx.12131.1.S1_at	BJ289464	0.0001414	0.000156	35.2	18.31	1.92	up
Ta.16845.2.S1_x_at	CA653144	0.0001426	0.000157	26.16	46.95	0.56	down	Ta.16845
Ta.4632.2.S1_a_at	CA676957	0.000149	0.000164	27.41	15.05	1.82	up	Ta.48373
TaAffx.19352.2.S1_at	CA623353	0.0001543	0.000169	54.29	28.67	1.89	up	Ta.37363
Ta.1729.1.S1_at	BJ264567	0.0001548	0.00017	29.53	16.74	1.76	up	Ta.55053
Ta.9172.1.S1_at	CA618801	0.0001602	0.000175	75.6	36.42	2.08	up	Ta.49925
TaAffx.72133.2.S1_at	CA617796	0.0001646	0.00018	50.9	27.65	1.84	up	Ta.46583
Ta.6794.3.S1_x_at	CA651423	0.0001655	0.000181	13.42	26.66	0.5	down	Ta.37137
Ta.16802.1.A1_at	BJ285855	0.0001668	0.000182	18.39	34.87	0.53	down	Ta.57303
Ta.5888.1.S1_s_at	BQ807116	0.0001678	0.000183	3622.47	1718.67	2.11	up	Ta.6019
Ta.1361.1.S1_s_at	CK193247	0.0001729	0.000188	10.33	19.45	0.53	down	Ta.1361	TaXTH2	Endotransglucosylase/hydrolase XTH2	606354
TaAffx.113855.1.S1_at	CA603373	0.0001783	0.000194	45.62	14.46	3.16	up
Ta.3420.2.S1_a_at	CA695891	0.0001789	0.000195	22.73	11.62	1.96	up	Ta.54054
Ta.21419.1.S1_x_at	CK163846	0.0001822	0.000198	53.38	94.57	0.56	down	Ta.14670
TaAffx.2605.1.A1_at	BJ275733	0.0001873	0.000203	39.03	21.55	1.81	up
Ta.6041.1.A1_x_at	BJ256589	0.0002057	0.000223	83.14	42.44	1.96	up	Ta.6041
Ta.21146.1.S1_at	CK194309	0.0002062	0.000223	38.52	14.76	2.61	up	Ta.21146
Ta.6041.1.A1_at	BJ256589	0.0002105	0.000228	42.73	25.32	1.69	up	Ta.6041
Ta.2985.2.S1_at	BJ244836	0.0002167	0.000234	32.88	17.95	1.83	up	Ta.2985
Ta.7533.1.S1_at	BJ320807	0.0002579	0.000279	32.12	16.87	1.9	up	Ta.7533
Ta.7406.2.S1_at	CD877627	0.0002666	0.000288	16.66	10	1.67	up	Ta.19562
TaAffx.128795.12.S1_x_at	CA674610	0.0002684	0.000289	161.04	303.31	0.53	down	Ta.56156
Ta.14129.3.S1_x_at	CA664235	0.0002836	0.000306	29.29	14.54	2.01	up	Ta.14129
Ta.21314.1.S1_at	CA669694	0.0002857	0.000308	29.32	12.71	2.31	up	Ta.21314
TaAffx.115997.3.S1_s_at	BQ608861	0.0003167	0.000341	21.94	11.9	1.84	up	Ta.40396
Ta.11773.2.S1_a_at	CA610745	0.0003228	0.000347	46.21	24.6	1.88	up	Ta.11773
Ta.6000.3.S1_a_at	CA642210	0.0003347	0.000359	50.7	29.23	1.73	up	Ta.6000
Ta.28244.2.S1_at	CA628061	0.0003687	0.000395	16.68	29.53	0.56	down	Ta.54372	TaXTH5	Endotransglucosylase/hydrolase XTH5	606356
Ta.21438.2.A1_x_at	CA666521	0.000393	0.000421	114.38	61.11	1.87	up
Ta.8228.1.S1_at	BQ161624	0.0004165	0.000446	21.37	12.18	1.76	up	Ta.8228	LOC543097	hypothetical LOC543097	543097
Ta.5979.1.A1_at	BJ293258	0.0004291	0.000459	84.8	44.4	1.91	up	Ta.5979
TaAffx.92207.1.A1_s_at	BJ276219	0.0004757	0.000508	22.99	12.38	1.86	up	Ta.48988
TaAffx.129193.1.S1_s_at	CK200585	0.0005062	0.00054	28.88	14.32	2.02	up	Ta.40557
Ta.21379.1.S1_s_at	CA674527	0.0005183	0.000553	205.26	118.24	1.74	up	Ta.21379
Ta.16030.1.S1_at	CA595441	0.0005248	0.000559	17.37	35.33	0.49	down	Ta.16030
Ta.28181.1.A1_s_at	CA651335	0.0005453	0.00058	12.95	35	0.37	down
TaAffx.37068.1.S1_x_at	CK163272	0.0005521	0.000587	15.94	28.64	0.56	down	Ta.33199
Ta.5414.3.S1_s_at	CA663029	0.0005945	0.000632	31.96	19.59	1.63	up	Ta.5414	LOC780628	histone acetyltransferase HAT1	780628
TaAffx.72723.1.S1_at	BE427906	0.0006134	0.000651	23.24	50.96	0.46	down	Ta.6003
Ta.9967.1.S1_at	BQ166111	0.0006394	0.000678	30.32	16.98	1.79	up	Ta.24052
Ta.10589.1.S1_at	BQ166053	0.000649	0.000688	16.15	10.07	1.6	up	Ta.10589
Ta.22338.2.S1_a_at	BQ607023	0.0006637	0.000703	12.62	22.76	0.55	down	Ta.22338 /// Ta.32376
TaAffx.93175.1.S1_at	CA626170	0.0006693	0.000708	24.44	12.98	1.88	up	Ta.66585
Ta.11839.3.S1_a_at	CA623947	0.0006825	0.000721	45.48	27.22	1.67	up	Ta.11839
Ta.14056.1.S1_at	BQ805971	0.0007234	0.000764	45.48	24.21	1.88	up
TaAffx.112991.1.S1_at	CA623798	0.0007731	0.000815	38.19	61.28	0.62	down	Ta.40406
TaAffx.6196.2.S1_at	BQ578797	0.0008368	0.000882	25.2	14.21	1.77	up	Ta.58487
Ta.9686.1.S1_at	BJ230887	0.0008471	0.000892	10	18.59	0.54	down	Ta.9686
Ta.4007.1.A1_x_at	BJ256729	0.0009077	0.000955	11.42	22.61	0.51	down
Ta.9455.2.S1_a_at	CA609300	0.0009386	0.000986	87.48	52.82	1.66	up	Ta.9455
TaAffx.37169.1.A1_at	BJ296129	0.001001	0.00105	29.76	18.45	1.61	up	Ta.49011
TaAffx.107445.1.S1_at	CA699722	0.0010365	0.00109	23.22	13.82	1.68	up	Ta.63023
Ta.5650.3.S1_x_at	CA697655	0.0010691	0.00112	12.5	26.31	0.48	down	Ta.5650
TaAffx.15880.1.S1_at	CK216158	0.0010933	0.00114	18.69	11.5	1.63	up	Ta.36521
Ta.87.1.S1_x_at	BE404592	0.0011298	0.00118	275.89	162.58	1.7	up
TaAffx.128617.3.S1_x_at	CA631092	0.0011442	0.0012	11.17	21.08	0.53	down	Ta.59622
Ta.20390.2.S1_a_at	CA608459	0.0011658	0.00122	42.09	25.32	1.66	up	Ta.20390
Ta.8361.3.S1_x_at	CA677646	0.0012332	0.00129	64.09	37.04	1.73	up	Ta.424
Ta.11334.1.A1_x_at	BQ169865	0.0012411	0.00129	18.99	31.31	0.61	down	Ta.7123	DEP1	DEP1 protein	100270660
Ta.20900.1.S1_at	CA630496	0.0012743	0.00133	31.35	19.36	1.62	up	Ta.40871
Ta.12743.1.S1_a_at	BQ168496	0.0012799	0.00133	29.75	16.84	1.77	up	Ta.12743
Ta.13319.1.S1_x_at	BQ483967	0.0013738	0.00143	10.45	16.67	0.63	down	Ta.39676
TaAffx.4116.1.S1_at	BE585575	0.0013819	0.00143	18.36	30.39	0.6	down	Ta.55965
Ta.1943.1.S1_s_at	CK206323	0.0014351	0.00149	93.98	53.18	1.77	up	Ta.28737
TaAffx.109230.1.S1_at	CA604393	0.0015621	0.00162	21.13	11.75	1.8	up	Ta.25510
Ta.4760.1.S1_at	CD936415	0.0018735	0.00194	17.88	10	1.79	up	Ta.54296
TaAffx.70432.1.A1_at	CD492184	0.0023005	0.00238	19.21	34.15	0.56	down
TaAffx.26222.1.S1_at	CA690933	0.0023965	0.00248	56.61	109.54	0.52	down
TaAffx.78201.1.S1_at	CA736140	0.0026888	0.00278	23.04	14.36	1.6	up	Ta.46128
TaAffx.69855.1.S1_at	AJ615131	0.0027331	0.00282	17.03	10.32	1.65	up
TaAffx.111553.1.S1_at	CA609852	0.0028316	0.00292	11.8	19.29	0.61	down	Ta.37043
Ta.13973.1.S1_x_at	BQ753014	0.0029234	0.00301	148.04	295.24	0.5	down	Ta.51832
TaAffx.107562.1.S1_s_at	CA698009	0.0031605	0.00325	32.95	21.22	1.55	up
TaAffx.129527.1.S1_at	CA708269	0.003317	0.00341	10	15.53	0.64	down
TaAffx.86828.1.S1_x_at	CA599972	0.0039484	0.00406	20.81	10	2.08	up	Ta.17243
Ta.30476.2.S1_x_at	CA604581	0.0040171	0.00412	13.27	23.61	0.56	down
Ta.3684.1.A1_at	BJ252431	0.0043114	0.00442	17.17	25.58	0.67	down	Ta.48467
TaAffx.118483.1.A1_at	BQ160961	0.0066674	0.00683	28.07	16.96	1.66	up	Ta.37559
TaAffx.129824.9.S1_x_at	CA674072	0.0068918	0.00705	28.53	46.3	0.62	down	Ta.58923
Ta.3441.2.S1_a_at	BQ838650	0.0071916	0.00735	15.38	10.49	1.47	up	Ta.3441
Ta.25837.1.S1_at	CD453519	0.0073515	0.00751	28.99	17.73	1.64	up	Ta.25837	LOC100192143	WRKY6 transcription factor	100192143
TaAffx.92822.1.S1_at	BJ251964	0.0078713	0.00803	18.61	27.84	0.67	down	Ta.40224
TaAffx.59146.1.S1_s_at	CA607065	0.0084433	0.00861	16.23	10.29	1.58	up	Ta.5412
Ta.11310.1.S1_at	CD893890	0.0098393	0.01	46.92	30.5	1.54	up	Ta.11310
Ta.8515.1.A1_at	CD883788	0.010432	0.0106	22.49	13.36	1.68	up	Ta.8515
Ta.5864.1.S1_at	BJ290995	0.0104602	0.0106	16.38	10	1.64	up	Ta.5864
TaAffx.52427.1.S1_at	CA707957	0.0106372	0.0108	21.9	15.21	1.44	up
TaAffx.100076.1.S1_x_at	CK161955	0.0111178	0.0113	15.45	10.5	1.47	up	Ta.41764
Ta.20870.1.S1_at	CA627207	0.0114987	0.0117	21.82	13.72	1.59	up	Ta.36946
Ta.23678.2.S1_x_at	BJ260485	0.0167555	0.017	40.89	27.59	1.48	up	Ta.23678
TaAffx.79276.1.S1_at	CA718932	0.0178015	0.018	14.38	10	1.44	up	Ta.55479
Ta.16472.1.S1_x_at	CA606887	0.0201794	0.0204	19.68	13.54	1.45	up	Ta.59244
Ta.6623.1.S1_at	BJ276109	0.0211137	0.0213	17.47	11.35	1.54	up	Ta.6623
TaAffx.113909.1.S1_s_at	BE471242	0.0215576	0.0218	18.38	11.34	1.62	up
Ta.7657.2.S1_a_at	CA637227	0.0256518	0.0259	18.52	12.98	1.43	up	Ta.7657
TaAffx.108174.1.S1_at	BQ803356	0.0274256	0.0276	14.47	10	1.45	up	Ta.35968
Ta.18152.1.S1_at	BE418481	0.0288898	0.0291	29.34	20.55	1.43	up	Ta.54002
Ta.29578.2.S1_at	CD490460	0.0415056	0.0418	16.71	10.38	1.61	up	Ta.12893
TaAffx.91423.1.A1_at	BJ319125	0.0416671	0.0419	15.53	11.69	1.33	up	Ta.49043
TaAffx.106231.1.S1_at	CA713512	0.0441361	0.0443	19.61	14.49	1.35	up	Ta.47217
TaAffx.93971.1.S1_at	BG909411	0.044999	0.0452	11.96	16.35	0.73	down

## Sheet: H2O2 vs CK_endosperm
UniqueID	Accession	p-value	FDR	Geom mean of intensities in H2O2_endosperm	Geom mean of intensities in CK_endosperm	Fold-change	regulation	UGCluster	Symbol	Name	EntrezID
Ta.10329.13.S1_a_at	BJ217006	< 1e-07	< 1e-07	24.07	125.41	0.19	down	Ta.54231
TaAffx.52191.1.S1_x_at	CD896656	< 1e-07	< 1e-07	98.44	508.87	0.19	down	Ta.31153
Ta.24547.1.S1_x_at	AJ612459	< 1e-07	< 1e-07	10	51	0.2	down	Ta.56021
Ta.24155.2.S1_s_at	BJ272053	< 1e-07	< 1e-07	234.7	926.02	0.25	down	Ta.54204
TaAffx.57475.1.S1_x_at	CA628517	< 1e-07	< 1e-07	203.17	56.14	3.62	up	Ta.53909
Ta.7378.34.S1_at	BJ305771	< 1e-07	< 1e-07	10	44.52	0.22	down	Ta.54247
TaAffx.56982.2.S1_at	CD897526	< 1e-07	< 1e-07	22.23	95.19	0.23	down	Ta.54204
TaAffx.107458.1.S1_s_at	CA699507	< 1e-07	< 1e-07	101.75	30.32	3.36	up
Ta.28691.1.A1_x_at	BQ294672	< 1e-07	< 1e-07	18.96	95.72	0.2	down	Ta.54231
Ta.21314.1.S1_x_at	CA669694	< 1e-07	< 1e-07	56.72	13.26	4.28	up	Ta.21314
Ta.14492.2.S1_at	CA631890	< 1e-07	< 1e-07	46.63	210.95	0.22	down	Ta.59144
Ta.24155.2.S1_x_at	BJ272053	< 1e-07	< 1e-07	201.15	722.87	0.28	down	Ta.54204
Ta.10853.1.S1_at	CD868238	< 1e-07	< 1e-07	72.84	242.12	0.3	down
TaAffx.56982.3.S1_at	BJ273673	< 1e-07	< 1e-07	66.15	306.55	0.22	down	Ta.54204
Ta.1207.1.S1_s_at	CA650490	< 1e-07	< 1e-07	1429.2	436.13	3.28	up	Ta.1207
Ta.1207.1.S1_x_at	CA650490	< 1e-07	< 1e-07	677.85	207.42	3.27	up	Ta.1207
Ta.4969.3.S1_x_at	CA614856	< 1e-07	< 1e-07	11.45	45.97	0.25	down	Ta.54204
Ta.10100.2.S1_a_at	BJ244873	< 1e-07	< 1e-07	43.53	10.11	4.31	up	Ta.10100
Ta.8304.1.S1_a_at	CA602902	< 1e-07	< 1e-07	15.97	103.24	0.15	down	Ta.56744
Ta.13669.1.S1_at	CA639484	< 1e-07	< 1e-07	151.95	514	0.3	down	Ta.13669
Ta.27657.7.S1_x_at	BJ306445	< 1e-07	< 1e-07	30.68	132.92	0.23	down	Ta.54232 /// Ta.54248	LOC732714	Protein H2A	732714
Ta.24934.3.S1_at	CA695230	< 1e-07	< 1e-07	474.24	136.62	3.47	up	Ta.24934
Ta.4969.1.S1_x_at	CA613368	< 1e-07	< 1e-07	164.73	666.39	0.25	down	Ta.54204
Ta.3361.2.S1_x_at	BJ274638	< 1e-07	< 1e-07	24.64	77.58	0.32	down	Ta.50370	SI	Salt tolerant protein	100037556
Ta.9346.3.S1_x_at	CA662147	< 1e-07	< 1e-07	37.27	10	3.73	up	Ta.54783
Ta.13165.1.S1_at	CK199583	< 1e-07	< 1e-07	47.74	185.17	0.26	down	Ta.37028
Ta.21356.1.S1_at	CA675978	< 1e-07	< 1e-07	35.21	104.6	0.34	down
Ta.1653.1.S1_at	BE443458	< 1e-07	< 1e-07	112.62	366.45	0.31	down
Ta.16599.1.S1_at	CA647684	< 1e-07	< 1e-07	548.03	196.82	2.78	up
Ta.1751.3.S1_x_at	CK164354	< 1e-07	< 1e-07	29.05	91.06	0.32	down
TaAffx.9094.1.S1_at	CA612679	< 1e-07	< 1e-07	40.18	128.93	0.31	down	Ta.51309
Ta.4328.1.S1_at	BJ277748	< 1e-07	< 1e-07	61.07	18.85	3.24	up	Ta.4328
Ta.9939.1.S1_at	CD866886	< 1e-07	< 1e-07	25.06	97.22	0.26	down	Ta.9939
Ta.7378.7.S1_at	BJ308639	< 1e-07	< 1e-07	10	28.47	0.35	down	Ta.54247
Ta.28316.1.S1_at	BJ230170	< 1e-07	< 1e-07	35.58	10.03	3.55	up	Ta.60373
Ta.10329.27.S1_at	BJ219603	< 1e-07	< 1e-07	11.97	46.47	0.26	down	Ta.54231
Ta.10329.9.S1_a_at	CA728584	< 1e-07	< 1e-07	31.53	106.92	0.29	down	Ta.54231
Ta.10443.2.S1_at	BJ246057	< 1e-07	< 1e-07	71.04	21.41	3.32	up	Ta.39573	LOC606367	Hexokinase	606367
Ta.5216.1.S1_a_at	CA640232	< 1e-07	< 1e-07	113	333.21	0.34	down	Ta.57721
Ta.28351.1.S1_s_at	CK215324	< 1e-07	< 1e-07	29.3	122.2	0.24	down	Ta.54163	LOC542989	Adenosine diphosphate glucose pyrophosphatase	542989
Ta.13165.1.S1_a_at	CK199583	< 1e-07	< 1e-07	23.32	76.94	0.3	down	Ta.37028
Ta.7378.5.A1_at	BJ225202	< 1e-07	< 1e-07	13.64	62.23	0.22	down	Ta.54247
Ta.8582.2.S1_x_at	CA688352	< 1e-07	< 1e-07	120.04	40.72	2.95	up	Ta.8582
Ta.1751.2.S1_x_at	CA611575	< 1e-07	< 1e-07	110.15	298.13	0.37	down	Ta.56778
Ta.28002.2.A1_a_at	CA655039	< 1e-07	< 1e-07	93.78	33.37	2.81	up	Ta.28002
TaAffx.86828.1.S1_s_at	CA599972	< 1e-07	< 1e-07	47.43	16.55	2.87	up	Ta.17243
Ta.4580.2.S1_a_at	BJ268280	< 1e-07	< 1e-07	49.12	12.92	3.8	up	Ta.4580	CPK7	calcium-dependent protein kinase	100192130
TaAffx.86898.1.S1_at	CA599241	< 1e-07	< 1e-07	242.3	66.43	3.65	up
Ta.28483.1.S1_at	CA603622	< 1e-07	< 1e-07	48.06	194.52	0.25	down	Ta.54204
Ta.24738.3.A1_at	BQ166030	< 1e-07	< 1e-07	13.04	41.1	0.32	down
Ta.30786.3.S1_a_at	CA696436	< 1e-07	< 1e-07	124.79	49.62	2.51	up	Ta.30786
Ta.27245.1.S1_s_at	CA646215	< 1e-07	< 1e-07	226.91	58.73	3.86	up	Ta.27245
Ta.27657.14.S1_x_at	BJ310437	< 1e-07	< 1e-07	37.44	94.42	0.4	down	Ta.54232
Ta.22954.1.S1_at	CA673824	< 1e-07	< 1e-07	25.36	73.86	0.34	down	Ta.55149
TaAffx.74344.2.S1_at	CA694384	< 1e-07	< 1e-07	116.42	41.22	2.82	up
Ta.6159.2.S1_a_at	CA639711	< 1e-07	< 1e-07	599.11	247.31	2.42	up	Ta.6159
Ta.4328.1.S1_x_at	BJ277748	< 1e-07	< 1e-07	84.18	30.98	2.72	up	Ta.4328
Ta.5279.3.S1_x_at	BJ279271	< 1e-07	< 1e-07	121.86	384.08	0.32	down	Ta.50901
TaAffx.93058.2.S1_at	BJ234133	< 1e-07	< 1e-07	46.24	19.22	2.41	up	Ta.48337
Ta.3193.1.S1_at	BQ838076	< 1e-07	< 1e-07	42.47	176.19	0.24	down	Ta.57088
TaAffx.81976.1.S1_s_at	CA679498	< 1e-07	< 1e-07	24.27	10	2.43	up	Ta.10105
Ta.30948.1.S1_at	CN012339	< 1e-07	< 1e-07	169.83	586.96	0.29	down	Ta.54204
TaAffx.25629.1.S1_at	CA697626	< 1e-07	< 1e-07	117.65	48.07	2.45	up
Ta.1207.1.S1_at	CA650490	< 1e-07	< 1e-07	552.33	175.82	3.14	up	Ta.1207
Ta.1868.3.S1_a_at	BQ246681	< 1e-07	< 1e-07	274.68	100.32	2.74	up	Ta.1868	LOC542814	Actin	542814
Ta.8938.1.S1_at	BQ162656	< 1e-07	< 1e-07	78.28	183.18	0.43	down	Ta.56213
Ta.10329.32.S1_at	BJ320326	< 1e-07	< 1e-07	17.09	63.92	0.27	down	Ta.56389
Ta.3361.1.S1_x_at	CK216297	< 1e-07	< 1e-07	21.44	83.73	0.26	down	Ta.50370	SI	Salt tolerant protein	100037556
Ta.8141.2.S1_x_at	CK157733	< 1e-07	< 1e-07	99.18	232.03	0.43	down
Ta.5216.1.S1_x_at	CA640232	< 1e-07	< 1e-07	138.95	434	0.32	down	Ta.57721
Ta.1345.1.S1_x_at	CK212819	< 1e-07	< 1e-07	30.21	83.52	0.36	down	Ta.55121
Ta.23909.1.S1_at	BJ292155	< 1e-07	< 1e-07	145.27	53.31	2.73	up	Ta.23909
Ta.27168.1.S1_at	BQ838219	< 1e-07	< 1e-07	235.34	599.14	0.39	down	Ta.56213
Ta.92.1.S1_s_at	CD869165	< 1e-07	< 1e-07	184.23	458.2	0.4	down	Ta.54823	Ss1	sucrose synthase type I	543390
Ta.10329.30.S1_x_at	BJ220049	< 1e-07	< 1e-07	30.88	78.6	0.39	down	Ta.56389
Ta.2641.2.S1_a_at	CA674419	< 1e-07	< 1e-07	44.87	15.33	2.93	up	Ta.2641
Ta.1751.1.S1_x_at	CA645292	< 1e-07	< 1e-07	129.16	316.17	0.41	down	Ta.56778
Ta.24547.1.S1_at	AJ612459	< 1e-07	< 1e-07	11.45	50.77	0.23	down	Ta.56021
Ta.9352.3.S1_a_at	CA640175	< 1e-07	< 1e-07	159.2	59.7	2.67	up	Ta.9352
Ta.23909.1.S1_a_at	BJ292155	< 1e-07	< 1e-07	357.01	144.32	2.47	up	Ta.23909
Ta.5279.1.A1_x_at	BJ274121	< 1e-07	< 1e-07	74.29	195.34	0.38	down	Ta.35799
Ta.5495.1.S1_at	BJ219619	< 1e-07	< 1e-07	18.68	55.19	0.34	down
Ta.13013.2.S1_x_at	CA613496	< 1e-07	< 1e-07	125.33	43.45	2.88	up	Ta.63662
Ta.30595.2.S1_a_at	CA626310	< 1e-07	< 1e-07	39.66	14.23	2.79	up	Ta.8122
Ta.9643.2.S1_x_at	CK211878	< 1e-07	< 1e-07	46.22	17.78	2.6	up	Ta.64790
TaAffx.128621.1.S1_at	CK200510	< 1e-07	< 1e-07	188.05	73.74	2.55	up	Ta.36575
TaAffx.13113.2.S1_s_at	CA724231	< 1e-07	< 1e-07	89.14	27.33	3.26	up
Ta.13165.1.S1_x_at	CK199583	< 1e-07	< 1e-07	35.59	138.21	0.26	down	Ta.37028
Ta.12565.3.S1_a_at	CA705730	< 1e-07	< 1e-07	739.99	327.78	2.26	up	Ta.54437	UBA	ubiquitin-associated protein	100286392
TaAffx.107445.1.S1_s_at	CA699722	< 1e-07	< 1e-07	81.31	17.03	4.77	up	Ta.63023
Ta.28330.1.S1_at	BT009588	< 1e-07	< 1e-07	114.93	345.33	0.33	down	Ta.31153
Ta.3093.1.S1_at	CD453942	< 1e-07	< 1e-07	29.82	72.63	0.41	down	Ta.3093
TaAffx.32695.1.S1_s_at	CA501172	< 1e-07	< 1e-07	519.53	1411.13	0.37	down
Ta.21787.1.S1_at	CA702580	1e-07	4.86e-07	218.16	501.93	0.43	down	Ta.21787
Ta.7647.1.A1_at	BJ272421	1e-07	4.86e-07	10.61	30.26	0.35	down	Ta.7647
Ta.21043.1.S1_x_at	CD886527	1e-07	4.86e-07	70.43	168.76	0.42	down	Ta.54204
Ta.27657.6.S1_x_at	BJ274465	1e-07	4.86e-07	49.36	178.89	0.28	down	Ta.54248	LOC732714	Protein H2A	732714
Ta.18791.1.S1_at	CA642223	1e-07	4.86e-07	109.56	256.87	0.43	down	Ta.18791
Ta.23909.1.S1_x_at	BJ292155	1e-07	4.86e-07	253.05	97.04	2.61	up	Ta.23909
Ta.22508.1.A1_at	CA641459	1e-07	4.86e-07	55.52	20.89	2.66	up	Ta.56147
Ta.5529.1.A1_at	BJ284862	1e-07	4.86e-07	150.55	378.68	0.4	down	Ta.35799
TaAffx.106271.1.S1_at	CA720946	1e-07	4.86e-07	107.36	46.38	2.31	up	Ta.55500
Ta.11669.3.S1_a_at	CA641602	1e-07	4.86e-07	58.43	15.49	3.77	up	Ta.11669
Ta.16599.1.S1_x_at	CA647684	1e-07	4.86e-07	430.99	149.14	2.89	up
Ta.10092.1.S1_x_at	CA614315	1e-07	4.86e-07	70.18	296.98	0.24	down	Ta.10092
Ta.662.3.S1_a_at	CD891243	1e-07	4.86e-07	69.91	16.04	4.36	up	Ta.54045
TaAffx.31931.1.S1_at	CA605099	1e-07	4.86e-07	11.76	32.03	0.37	down
Ta.7378.1.S1_x_at	D37943	1e-07	4.86e-07	170.89	416.73	0.41	down	Ta.54386	LOC543184	protein H2B-8	543184
Ta.7378.18.S1_x_at	CB307642	1e-07	4.86e-07	10.62	34.93	0.3	down	Ta.54247
TaAffx.27287.1.S1_s_at	CA678789	1e-07	4.86e-07	81.52	31.82	2.56	up	Ta.14073
Ta.8465.1.S1_at	BQ161936	1e-07	4.86e-07	173.42	396.31	0.44	down	Ta.8465
TaAffx.64672.1.S1_at	BJ281711	1e-07	4.86e-07	232.54	91.05	2.55	up	Ta.38952
TaAffx.110751.1.S1_s_at	CA685090	1e-07	4.86e-07	41.28	10	4.13	up	Ta.19062
Ta.8304.2.A1_at	BJ287603	1e-07	4.86e-07	56.62	133.18	0.43	down	Ta.48152
Ta.28486.1.A1_at	CA719316	1e-07	4.86e-07	20.21	66.61	0.3	down	Ta.54232
Ta.30753.1.A1_at	CN012839	1e-07	4.86e-07	113.53	27.01	4.2	up	Ta.30753
Ta.10329.24.S1_at	BJ318779	1e-07	4.86e-07	24.34	75.65	0.32	down	Ta.56389
Ta.14587.1.S1_at	CK207741	1e-07	4.86e-07	14.69	39.43	0.37	down	Ta.14587
Ta.30294.1.S1_at	CK201202	1e-07	4.86e-07	22.1	47.54	0.46	down
Ta.16793.1.S1_at	CA612771	1e-07	4.86e-07	16.44	56.73	0.29	down	Ta.42581
Ta.7378.1.S1_at	D37943	1e-07	4.86e-07	112.17	286.03	0.39	down	Ta.54386	LOC543184	protein H2B-8	543184
Ta.10165.1.S1_at	AJ613166	1e-07	4.86e-07	21.45	63.56	0.34	down	Ta.31153
Ta.21056.1.S1_at	CA645034	1e-07	4.86e-07	23.24	58.05	0.4	down
Ta.7378.18.S1_at	CB307642	1e-07	4.86e-07	10.58	39.16	0.27	down	Ta.54247
Ta.28125.1.A1_at	CA608915	1e-07	4.86e-07	192.09	442.64	0.43	down	Ta.56726
Ta.20218.1.A1_x_at	CA676243	1e-07	4.86e-07	17.8	78.96	0.23	down	Ta.20218
Ta.1711.1.S1_at	BT009572	1e-07	4.86e-07	32.72	87.49	0.37	down	Ta.1711
Ta.12059.1.S1_at	CA698257	1e-07	4.86e-07	137.17	45.53	3.01	up	Ta.36450
Ta.913.2.S1_s_at	CA686592	1e-07	4.86e-07	431.57	193.87	2.23	up	Ta.54056
Ta.21115.3.A1_s_at	BJ287359	1e-07	4.86e-07	10	22.44	0.45	down	Ta.59305
Ta.3784.1.S1_a_at	CD453769	1e-07	4.86e-07	651.81	294.64	2.21	up	Ta.54366
Ta.7366.1.S1_s_at	CA611226	1e-07	4.86e-07	180.59	391.78	0.46	down	Ta.29501
Ta.5106.3.S1_a_at	CA690515	1e-07	4.86e-07	26.11	10.95	2.38	up	Ta.5106
Ta.4726.1.S1_at	BJ270709	1e-07	4.86e-07	83.87	199.17	0.42	down	Ta.55625
TaAffx.24477.1.S1_at	BJ265819	1e-07	4.86e-07	22.49	48.32	0.47	down	Ta.37955
Ta.22954.1.S1_a_at	CA673824	1e-07	4.86e-07	99.91	276.61	0.36	down	Ta.55149
TaAffx.128896.1.S1_s_at	CD891469	1e-07	4.86e-07	469.13	1100.84	0.43	down	Ta.59533
Ta.9717.1.A1_a_at	CK154440	1e-07	4.86e-07	12.9	49.18	0.26	down	Ta.37103
TaAffx.56982.4.S1_at	BG608319	1e-07	4.86e-07	36.98	127.97	0.29	down
Ta.3590.2.S1_s_at	BJ318319	1e-07	4.86e-07	10	21.65	0.46	down	Ta.37223
Ta.3902.1.S1_at	BJ255070	1e-07	4.86e-07	84.82	36.27	2.34	up	Ta.3902
Ta.9581.2.S1_at	BJ281531	1e-07	4.86e-07	27.2	11.2	2.43	up	Ta.48489
Ta.8304.1.S1_x_at	CA602902	1e-07	4.86e-07	13.15	90.57	0.15	down	Ta.56744
Ta.10193.3.S1_a_at	CA610886	1e-07	4.86e-07	269.63	119.18	2.26	up	Ta.54110
Ta.13165.2.S1_at	CK214087	1e-07	4.86e-07	44.19	108.5	0.41	down	Ta.37028
Ta.2632.2.S1_x_at	CA640092	1e-07	4.86e-07	61.92	143.31	0.43	down	Ta.55176
Ta.21388.1.S1_at	CA675057	1e-07	4.86e-07	32.11	104.95	0.31	down	Ta.21388
TaAffx.38833.1.S1_at	CA709817	1e-07	4.86e-07	23.28	10.1	2.3	up	Ta.56950
TaAffx.123779.1.S1_at	CA687874	1e-07	4.86e-07	119.74	52.22	2.29	up	Ta.26120
Ta.8151.3.S1_a_at	CA604633	1e-07	4.86e-07	23.2	10	2.32	up	Ta.8151
Ta.7729.1.S1_at	BJ323042	1e-07	4.86e-07	22.52	58.37	0.39	down	Ta.28422
Ta.3232.1.S1_a_at	BJ208962	1e-07	4.86e-07	32.88	73.82	0.45	down	Ta.3232
TaAffx.120490.1.A1_at	BJ216692	1e-07	4.86e-07	99.5	45.44	2.19	up
Ta.6095.1.S1_at	BJ250295	1e-07	4.86e-07	83.01	38.26	2.17	up	Ta.6095
Ta.30669.1.S1_at	AY543534	1e-07	4.86e-07	18.37	39.45	0.47	down	Ta.30669	LOC543142	expansin EXPA8	543142
Ta.10238.2.S1_at	BJ246305	2e-07	7.94e-07	21.52	10	2.15	up	Ta.10238
Ta.27657.1.S1_at	D38090	2e-07	7.94e-07	99.15	285.62	0.35	down	Ta.54248	LOC732714	protein H2A	732714
TaAffx.13113.2.S1_x_at	CA724231	2e-07	7.94e-07	40.62	18.5	2.2	up
Ta.10186.1.S1_at	CA611920	2e-07	7.94e-07	33.86	93.35	0.36	down
Ta.28316.3.S1_at	BJ252450	2e-07	7.94e-07	158.85	69.19	2.3	up	Ta.60373
Ta.13798.1.S1_at	CK161291	2e-07	7.94e-07	490.16	226.01	2.17	up	Ta.28562
Ta.9419.1.S1_s_at	CK153236	2e-07	7.94e-07	12.04	34.32	0.35	down	Ta.9419
Ta.6683.1.A1_x_at	BJ303988	2e-07	7.94e-07	54.01	128.75	0.42	down	Ta.6683
Ta.9284.3.S1_a_at	CA665212	2e-07	7.94e-07	51.38	21.85	2.35	up	Ta.9284
TaAffx.52653.1.A1_s_at	CD492002	2e-07	7.94e-07	38.75	113.56	0.34	down	Ta.11801
Ta.2490.2.S1_a_at	BJ312410	2e-07	7.94e-07	149.31	67.61	2.21	up	Ta.2490
Ta.22802.3.S1_x_at	CA631134	2e-07	7.94e-07	104.4	235.9	0.44	down	Ta.22802
Ta.5529.1.A1_x_at	BJ284862	2e-07	7.94e-07	100.85	251.06	0.4	down	Ta.35799
TaAffx.111585.1.S1_at	CA637260	2e-07	7.94e-07	324.75	132.31	2.45	up	Ta.12887
Ta.6039.2.S1_at	BJ232164	2e-07	7.94e-07	34.95	10.35	3.38	up	Ta.4598
Ta.10329.36.S1_a_at	BJ316876	2e-07	7.94e-07	25.04	85.5	0.29	down	Ta.54231
Ta.30913.1.A1_a_at	CN012655	2e-07	7.94e-07	34.13	12.95	2.64	up	Ta.35964
Ta.13925.1.S1_at	BQ744106	2e-07	7.94e-07	11.59	31.26	0.37	down
Ta.8966.1.S1_at	BQ162701	2e-07	7.94e-07	62.79	132.4	0.47	down	Ta.8966
Ta.27168.1.S1_x_at	BQ838219	2e-07	7.94e-07	168.96	406.71	0.42	down	Ta.56213
Ta.4821.1.A1_at	CA670476	2e-07	7.94e-07	59.33	26.5	2.24	up	Ta.4821
Ta.24635.1.S1_at	CA605348	2e-07	7.94e-07	74.05	189.12	0.39	down
TaAffx.55592.1.S1_at	CA663917	2e-07	7.94e-07	169.16	70.38	2.4	up	Ta.36207
Ta.4270.2.S1_at	BJ214094	2e-07	7.94e-07	64.08	28.05	2.28	up	Ta.35598
Ta.14071.1.S1_x_at	CA637917	2e-07	7.94e-07	10.87	25.62	0.42	down	Ta.21165
Ta.3605.2.S1_a_at	BU101007	2e-07	7.94e-07	39.79	121.14	0.33	down	Ta.8834
Ta.1751.2.S1_at	CA611575	2e-07	7.94e-07	34.23	104.24	0.33	down	Ta.56778
Ta.2952.1.S1_at	BJ208107	2e-07	7.94e-07	69.52	163.53	0.43	down	Ta.2952
TaAffx.118059.1.S1_at	CA600433	2e-07	7.94e-07	157.5	64.1	2.46	up	Ta.6282
Ta.22773.1.S1_x_at	BF293263	2e-07	7.94e-07	649.5	263.72	2.46	up	Ta.58571
TaAffx.47673.2.S1_s_at	CA661229	2e-07	7.94e-07	48.22	19.32	2.5	up	Ta.36574
Ta.9089.1.A1_at	BJ304059	2e-07	7.94e-07	153.94	367.4	0.42	down
Ta.10092.1.S1_at	CA614315	2e-07	7.94e-07	67.82	296.69	0.23	down	Ta.10092
Ta.2892.3.S1_a_at	BJ223891	2e-07	7.94e-07	36.29	12.55	2.89	up	Ta.2892
TaAffx.124247.1.S1_at	BE217039	2e-07	7.94e-07	170.27	79.48	2.14	up	Ta.38677
TaAffx.31774.1.S1_at	CA607903	3e-07	9.83e-07	22.4	10	2.24	up	Ta.8774
TaAffx.122333.1.S1_at	CA725295	3e-07	9.83e-07	1014.85	404.76	2.51	up	Ta.37712
Ta.9488.3.S1_a_at	CA741820	3e-07	9.83e-07	474.53	222.37	2.13	up	Ta.9488
Ta.18203.1.S1_at	AF031195	3e-07	9.83e-07	191.59	89.09	2.15	up	Ta.55631	S85	Blue copper-binding protein homolog	542826
Ta.30531.2.S1_at	BJ280289	3e-07	9.83e-07	127.72	52.28	2.44	up	Ta.30531
Ta.7473.1.S1_at	CD872898	3e-07	9.83e-07	39.58	18.32	2.16	up	Ta.7473
TaAffx.41970.1.S1_at	BJ223549	3e-07	9.83e-07	34.63	10.75	3.22	up	Ta.54940
Ta.4324.1.A1_at	CA632253	3e-07	9.83e-07	152.16	325.88	0.47	down	Ta.4324
TaAffx.59101.1.S1_s_at	CA607898	3e-07	9.83e-07	42.56	14.51	2.93	up	Ta.5307	gs3	glutathione synthetase	543031
TaAffx.129143.2.S1_at	CA733902	3e-07	9.83e-07	67.72	31.03	2.18	up	Ta.39558
TaAffx.111898.1.S1_s_at	CA630910	3e-07	9.83e-07	218.42	97.44	2.24	up	Ta.3467
Ta.9643.1.S1_x_at	CK169303	3e-07	9.83e-07	408.6	156.63	2.61	up	Ta.64790
Ta.3489.2.S1_a_at	BG606525	3e-07	9.83e-07	159.61	67.63	2.36	up	Ta.54450
Ta.23734.3.S1_x_at	CA605815	3e-07	9.83e-07	91.84	40.01	2.3	up	Ta.45462
Ta.23909.2.S1_at	CD921471	3e-07	9.83e-07	213.58	89.21	2.39	up	Ta.23909
TaAffx.84828.1.S1_at	CA628567	3e-07	9.83e-07	33.02	11.84	2.79	up	Ta.3253	HIR3	Hypersensitive induced response protein 3	100270659
TaAffx.18815.1.S1_at	BJ314758	3e-07	9.83e-07	230.47	519.68	0.44	down	Ta.21787
TaAffx.51193.1.S1_at	CA729655	3e-07	9.83e-07	263.97	119.55	2.21	up
TaAffx.107445.1.S1_at	CA699722	3e-07	9.83e-07	59.1	13.82	4.28	up	Ta.63023
Ta.10532.1.A1_s_at	BJ321509	3e-07	9.83e-07	36.88	14.7	2.51	up	Ta.41930	LOC778394	pore-forming toxin-like protein Hfr-2	778394
Ta.1345.3.S1_x_at	CK213960	3e-07	9.83e-07	27.03	68.97	0.39	down	Ta.55121
Ta.14034.1.A1_at	BQ170864	3e-07	9.83e-07	32.95	68.21	0.48	down	Ta.14034
TaAffx.114026.1.S1_s_at	CA599873	3e-07	9.83e-07	187.26	71.26	2.63	up	Ta.8245
Ta.13462.2.S1_a_at	CA661266	3e-07	9.83e-07	133.39	55.64	2.4	up	Ta.31579
Ta.25984.1.S1_at	CD454262	3e-07	9.83e-07	26.87	63.11	0.43	down	Ta.2952
Ta.6828.3.S1_a_at	CK152792	3e-07	9.83e-07	117.25	44.76	2.62	up	Ta.6828
TaAffx.12791.1.S1_at	CK163633	3e-07	9.83e-07	45.31	18.57	2.44	up	Ta.33117
Ta.27879.1.S1_at	BQ800841	3e-07	9.83e-07	143.27	50.54	2.83	up	Ta.27879
Ta.2690.1.S1_at	BT009245	3e-07	9.83e-07	263.69	116.53	2.26	up	Ta.2690	ASN1	Glutamine-dependent asparagine synthetase	606323
TaAffx.25629.1.S1_s_at	CA697626	3e-07	9.83e-07	153.7	65.15	2.36	up
Ta.5279.1.A1_s_at	BJ274121	3e-07	9.83e-07	40.4	98.56	0.41	down	Ta.35799
TaAffx.34682.1.A1_at	BJ238421	3e-07	9.83e-07	24.77	10	2.48	up	Ta.9051
Ta.23807.1.S1_x_at	CA699307	3e-07	9.83e-07	25.48	10	2.55	up	Ta.35652	hsp70	heat shock protein 70	542817
Ta.8571.1.S1_x_at	BQ806459	3e-07	9.83e-07	108.31	47.19	2.3	up	Ta.8571
Ta.19600.1.S1_at	CA653905	3e-07	9.83e-07	75.23	172.01	0.44	down	Ta.3519
TaAffx.122970.1.S1_at	CA735404	3e-07	9.83e-07	111.78	46.57	2.4	up	Ta.40652
Ta.24423.1.S1_s_at	CA638337	3e-07	9.83e-07	10	22.21	0.45	down	Ta.10186 /// Ta.57929	TaEXPB6	Beta-expansin EXPB6	606357
TaAffx.86713.1.S1_at	CA602179	3e-07	9.83e-07	27.2	66.41	0.41	down
Ta.9635.2.S1_a_at	BJ222865	3e-07	9.83e-07	123.67	56.13	2.2	up	Ta.9635
TaAffx.3542.1.S1_at	BQ801099	3e-07	9.83e-07	237.83	110.62	2.15	up	Ta.35929
Ta.5546.3.S1_a_at	CA619711	4e-07	1.23e-06	130.95	47.05	2.78	up	Ta.55544
Ta.28802.2.S1_at	CD888660	4e-07	1.23e-06	20.43	43.53	0.47	down	Ta.54232
TaAffx.94130.1.A1_at	BG904092	4e-07	1.23e-06	274.7	123.03	2.23	up
Ta.27657.2.S1_x_at	CD934994	4e-07	1.23e-06	14.12	31.52	0.45	down	Ta.54232
Ta.1623.1.S1_at	CK198130	4e-07	1.23e-06	16.34	56.44	0.29	down
Ta.28471.1.S1_x_at	BJ273142	4e-07	1.23e-06	223.51	511.38	0.44	down	Ta.54204
Ta.22687.1.A1_at	CA696591	4e-07	1.23e-06	80.99	29.47	2.75	up	Ta.55207
Ta.1520.3.S1_x_at	CA593384	4e-07	1.23e-06	129.1	51.26	2.52	up	Ta.63045
Ta.13168.1.S1_a_at	CA613639	4e-07	1.23e-06	133.52	282.37	0.47	down	Ta.13168
Ta.6538.2.S1_at	CK214714	4e-07	1.23e-06	28.68	63.16	0.45	down	Ta.54675
Ta.28316.2.S1_x_at	BJ251154	4e-07	1.23e-06	83.93	30.92	2.71	up	Ta.60373
Ta.16300.1.S1_at	CA604369	4e-07	1.23e-06	12.75	29.56	0.43	down	Ta.16300
Ta.20390.2.S1_a_at	CA608459	4e-07	1.23e-06	57.09	25.32	2.25	up	Ta.20390
Ta.4115.2.S1_a_at	CA640790	4e-07	1.23e-06	123.58	56.56	2.19	up	Ta.4115
TaAffx.86428.1.S1_s_at	CA608586	4e-07	1.23e-06	168.4	79.76	2.11	up	Ta.237	LOC543412	glutathione-S-transferase	543412
Ta.3679.1.S1_x_at	CA733231	4e-07	1.23e-06	342.69	153.32	2.24	up	Ta.3679	gstu2	glutathione transferase	542993
Ta.3786.1.A1_at	BJ227360	5e-07	1.44e-06	77.17	164.19	0.47	down	Ta.3786
TaAffx.118952.1.S1_at	BJ301213	5e-07	1.44e-06	61.86	21.02	2.94	up
Ta.20696.3.S1_s_at	CA598744	5e-07	1.44e-06	148.45	68.07	2.18	up	Ta.54813
TaAffx.34202.1.S1_s_at	CA719923	5e-07	1.44e-06	77.57	26.02	2.98	up	Ta.40625
Ta.21301.1.A1_at	CA732032	5e-07	1.44e-06	48.82	13.18	3.7	up	Ta.670
Ta.8913.1.S1_s_at	CD373694	5e-07	1.44e-06	33.32	127.63	0.26	down	Ta.8913
Ta.20909.2.S1_s_at	CA736348	5e-07	1.44e-06	100.51	41.3	2.43	up	Ta.50456 /// Ta.57608
Ta.13784.1.S1_at	AL823038	5e-07	1.44e-06	17.05	50.67	0.34	down	Ta.13784 /// Ta.67883
Ta.21098.1.S1_a_at	CA653276	5e-07	1.44e-06	12.14	30.14	0.4	down	Ta.27144
Ta.932.3.S1_a_at	CA662320	5e-07	1.44e-06	32.45	13.36	2.43	up	Ta.31298
Ta.23272.1.S1_at	CA695961	5e-07	1.44e-06	355.9	166.76	2.13	up	Ta.57888
Ta.5246.3.S1_at	CA657761	5e-07	1.44e-06	37.65	11.79	3.19	up	Ta.5246
Ta.22770.1.S1_at	CK200775	5e-07	1.44e-06	23.37	64.91	0.36	down	Ta.22770
TaAffx.132315.1.S1_at	BT009488	5e-07	1.44e-06	15.31	75.87	0.2	down
Ta.4582.2.S1_a_at	CA662815	5e-07	1.44e-06	25.25	10.04	2.52	up	Ta.4582
Ta.27364.1.S1_at	BT008956	6e-07	1.62e-06	26.65	10	2.67	up	Ta.27364
Ta.28479.1.S1_at	BJ286275	6e-07	1.62e-06	10.08	25.99	0.39	down	Ta.49785
Ta.3361.3.S1_a_at	BJ239674	6e-07	1.62e-06	20.23	62.71	0.32	down	Ta.50370	SI	salt tolerant protein	100037556
TaAffx.86707.2.S1_s_at	CA613140	6e-07	1.62e-06	96.56	216.84	0.45	down	Ta.42433
Ta.9428.2.S1_a_at	CA647517	6e-07	1.62e-06	59	24.62	2.4	up	Ta.9428
TaAffx.55060.1.S1_s_at	CA672434	6e-07	1.62e-06	74.69	28.37	2.63	up	Ta.6828
TaAffx.109794.1.S1_s_at	CA668708	6e-07	1.62e-06	44.97	17.04	2.64	up	Ta.31584
Ta.10088.1.S1_at	CK213077	6e-07	1.62e-06	87.38	181.68	0.48	down	Ta.54508
TaAffx.120297.1.S1_at	CA730660	6e-07	1.62e-06	61.47	23.21	2.65	up	Ta.27443
TaAffx.128624.2.S1_at	CA646241	6e-07	1.62e-06	38.43	16.54	2.32	up	Ta.29960
Ta.662.2.S1_x_at	CA681784	6e-07	1.62e-06	377.89	175.31	2.16	up	Ta.54045
Ta.4830.2.A1_at	BJ210420	6e-07	1.62e-06	29.07	71.32	0.41	down	Ta.56442
Ta.30869.1.S1_at	CN011384	6e-07	1.62e-06	49.08	23.61	2.08	up	Ta.58697
Ta.7781.1.A1_at	BQ160673	6e-07	1.62e-06	10.84	29.07	0.37	down	Ta.7781
Ta.7023.1.S1_at	CK205927	6e-07	1.62e-06	31.25	66.76	0.47	down	Ta.7023
Ta.29434.1.A1_at	CB307544	6e-07	1.62e-06	69.18	31.2	2.22	up	Ta.29434
Ta.3300.1.S1_at	BJ209879	6e-07	1.62e-06	104.62	230.79	0.45	down	Ta.3300
Ta.2852.3.S1_at	CA720181	6e-07	1.62e-06	109.18	48.44	2.25	up	Ta.54214
TaAffx.3019.1.S1_x_at	CD900506	7e-07	1.78e-06	89.46	197.16	0.45	down	Ta.35799
Ta.12766.3.S1_a_at	CA685692	7e-07	1.78e-06	113.81	50.27	2.26	up	Ta.2446 /// Ta.56874
Ta.24155.1.S1_x_at	BE638032	7e-07	1.78e-06	70.48	186.15	0.38	down	Ta.54204
Ta.3784.2.S1_at	BJ267344	7e-07	1.78e-06	81.44	34.59	2.35	up	Ta.54366
Ta.30819.1.A1_at	CN008916	7e-07	1.78e-06	168.42	81.42	2.07	up	Ta.30819
TaAffx.111446.1.S1_at	CA640534	7e-07	1.78e-06	57.29	21.87	2.62	up
Ta.4762.2.S1_a_at	BJ240977	7e-07	1.78e-06	56.71	25.03	2.27	up	Ta.54857
Ta.28728.2.S1_x_at	BJ283978	7e-07	1.78e-06	253.83	115.18	2.2	up	Ta.67268
Ta.5710.2.S1_at	CA641308	7e-07	1.78e-06	63.25	29.17	2.17	up	Ta.5710
Ta.8571.1.S1_a_at	BQ806459	7e-07	1.78e-06	99.59	43.37	2.3	up	Ta.8571
Ta.951.2.A1_a_at	BE443630	7e-07	1.78e-06	29.15	11.17	2.61	up
TaAffx.85725.1.S1_at	CA619551	7e-07	1.78e-06	15.04	37.67	0.4	down
TaAffx.106424.1.S1_at	CA719019	7e-07	1.78e-06	651.64	303.88	2.14	up
Ta.27657.14.S1_s_at	BJ310437	7e-07	1.78e-06	36.17	105.47	0.34	down	Ta.54232 /// Ta.54248	LOC732714	Protein H2A	732714
Ta.10089.2.S1_a_at	CA655290	7e-07	1.78e-06	71.06	31.51	2.25	up	Ta.9538
Ta.6566.2.S1_a_at	CA605646	7e-07	1.78e-06	221.64	104.33	2.12	up	Ta.6566
Ta.28962.3.S1_a_at	CA648237	7e-07	1.78e-06	56.86	25.82	2.2	up	Ta.28962
TaAffx.2300.1.S1_at	CA744046	7e-07	1.78e-06	98.28	41.78	2.35	up	Ta.40401
Ta.7915.1.A1_at	CD374091	8e-07	1.96e-06	25.98	63.23	0.41	down	Ta.58069
Ta.3467.2.S1_a_at	CA729911	8e-07	1.96e-06	403.71	199.45	2.02	up	Ta.3467
TaAffx.31075.1.S1_s_at	CA619722	8e-07	1.96e-06	36.69	12.02	3.05	up	Ta.55031
Ta.3420.2.S1_a_at	CA695891	8e-07	1.96e-06	28.52	11.62	2.45	up	Ta.54054
Ta.28.1.S1_at	Y18212	8e-07	1.96e-06	277.81	115.38	2.41	up	Ta.35829	LOC543330	glucan endo-1,3-beta-D-glucosidase	543330
Ta.5509.1.S1_at	CA669976	8e-07	1.96e-06	256.82	116.42	2.21	up	Ta.17316
Ta.9473.2.S1_at	CA640772	8e-07	1.96e-06	59.2	28.97	2.04	up	Ta.1534
Ta.2852.3.S1_a_at	CA720181	8e-07	1.96e-06	230.78	108.65	2.12	up	Ta.54214
TaAffx.132322.1.S1_at	CK212886	8e-07	1.96e-06	17.74	38.09	0.47	down	Ta.48623
TaAffx.26815.1.S1_at	CA684496	8e-07	1.96e-06	49.65	17.72	2.8	up	Ta.19935
Ta.8141.2.S1_at	CK157733	9e-07	2.15e-06	79.08	186.2	0.42	down
Ta.27485.1.S1_at	BE423969	9e-07	2.15e-06	52.45	116.58	0.45	down	Ta.54204
Ta.12153.2.S1_x_at	CA628167	9e-07	2.15e-06	22.25	10	2.23	up	Ta.12153
Ta.6159.1.S1_at	CA685384	9e-07	2.15e-06	548.06	250.99	2.18	up	Ta.6159
Ta.27657.9.S1_at	BJ308450	9e-07	2.15e-06	17.93	46.44	0.39	down	Ta.54232
Ta.25763.1.S1_at	CD373822	9e-07	2.15e-06	24.71	10.77	2.29	up	Ta.25763
TaAffx.29848.1.S1_at	CA741924	9e-07	2.15e-06	26.45	58.45	0.45	down	Ta.37125
Ta.10633.2.S1_a_at	CA707122	9e-07	2.15e-06	38.63	17.38	2.22	up	Ta.39235
Ta.7378.35.S1_x_at	CK217139	9e-07	2.15e-06	146.04	334.05	0.44	down
Ta.3559.3.S1_a_at	CA623355	1e-06	2.31e-06	102.04	42.45	2.4	up	Ta.3559
Ta.27657.5.S1_x_at	BJ320258	1e-06	2.31e-06	30.96	63.87	0.48	down	Ta.54232
Ta.1692.1.S1_at	BQ161440	1e-06	2.31e-06	40.45	100.49	0.4	down
Ta.21314.1.S1_at	CA669694	1e-06	2.31e-06	45.72	12.71	3.6	up	Ta.21314
Ta.1485.1.A1_at	BJ254107	1e-06	2.31e-06	20.58	10.1	2.04	up	Ta.48425
Ta.24738.2.S1_x_at	CA605311	1e-06	2.31e-06	14.2	42.41	0.33	down	Ta.54187
Ta.24562.1.A1_at	BJ282875	1e-06	2.31e-06	40.8	17.61	2.32	up	Ta.24562
Ta.24665.2.S1_at	CD452527	1e-06	2.31e-06	35.73	79.61	0.45	down	Ta.56736
Ta.30765.1.S1_at	CN011347	1e-06	2.31e-06	107.17	49.21	2.18	up	Ta.30765
Ta.3093.3.A1_at	CN012478	1e-06	2.31e-06	13.26	37.83	0.35	down	Ta.3093
Ta.11783.1.A1_at	BQ170792	1.1e-06	2.48e-06	15.08	38.89	0.39	down	Ta.11783
Ta.9423.1.A1_at	CK193717	1.1e-06	2.48e-06	121.8	56.83	2.14	up	Ta.9423
TaAffx.123197.1.S1_at	BJ224845	1.1e-06	2.48e-06	90	42.61	2.11	up
Ta.22968.1.S1_at	CA614519	1.1e-06	2.48e-06	29.19	76.91	0.38	down	Ta.58580
TaAffx.128418.31.S1_at	BJ285759	1.1e-06	2.48e-06	30.59	71.11	0.43	down	Ta.13925
Ta.14087.1.S1_at	BE446498	1.1e-06	2.48e-06	482.45	231.98	2.08	up	Ta.14087
Ta.25606.1.A1_at	CD453711	1.1e-06	2.48e-06	71.56	32.08	2.23	up	Ta.25606
TaAffx.78376.1.S1_at	CA733223	1.1e-06	2.48e-06	39.17	12.5	3.13	up	Ta.5901
Ta.20228.1.S1_at	CA629459	1.1e-06	2.48e-06	22.69	52.43	0.43	down
Ta.9914.2.S1_a_at	CA649966	1.2e-06	2.62e-06	68.88	27.75	2.48	up	Ta.9914
Ta.22501.2.S1_a_at	CA648569	1.2e-06	2.62e-06	12.95	45.56	0.28	down	Ta.48310
TaAffx.7177.1.S1_s_at	CA694274	1.2e-06	2.62e-06	99.32	32.33	3.07	up	Ta.54486
TaAffx.7177.1.S1_x_at	CA694274	1.2e-06	2.62e-06	67.17	22.76	2.95	up	Ta.54486
TaAffx.60713.1.S1_s_at	CA647258	1.2e-06	2.62e-06	20.2	10	2.02	up	Ta.48323
Ta.344.1.S1_x_at	CA631658	1.2e-06	2.62e-06	26.6	58.8	0.45	down	Ta.28266
Ta.4936.1.S1_at	BJ274189	1.2e-06	2.62e-06	19.79	44.74	0.44	down	Ta.4936
TaAffx.59883.1.S1_at	CA593989	1.2e-06	2.62e-06	167.52	75.23	2.23	up	Ta.59034
Ta.27666.1.S1_s_at	AF475117	1.2e-06	2.62e-06	38.65	16.22	2.38	up	Ta.27666	LOC543426	DNA topoisomerase II inhibitor	543426
Ta.13163.1.S1_at	CD879114	1.2e-06	2.62e-06	39.25	87.35	0.45	down	Ta.8432
Ta.30913.1.A1_at	CN012655	1.3e-06	2.79e-06	158.86	51.28	3.1	up	Ta.35964
Ta.3093.1.S1_a_at	CD453942	1.3e-06	2.79e-06	45.48	105.92	0.43	down	Ta.3093
Ta.7827.1.S1_at	BQ160756	1.3e-06	2.79e-06	21.06	56.5	0.37	down
Ta.23827.2.S1_at	BJ279965	1.3e-06	2.79e-06	80.1	40.03	2	up	Ta.23827
TaAffx.111002.1.S1_s_at	CA650033	1.3e-06	2.79e-06	31.45	13.32	2.36	up	Ta.35813
Ta.3605.3.S1_x_at	CA612620	1.3e-06	2.79e-06	43.22	92.14	0.47	down	Ta.8834
Ta.9274.1.S1_x_at	CK156126	1.4e-06	2.95e-06	45.27	129.7	0.35	down	Ta.65872
Ta.14434.2.S1_a_at	BJ314100	1.4e-06	2.95e-06	25.5	10	2.55	up	Ta.14434
TaAffx.91903.1.A1_at	BJ294119	1.4e-06	2.95e-06	39.52	19.37	2.04	up
Ta.28250.2.S1_a_at	CA681798	1.4e-06	2.95e-06	29.44	14.66	2.01	up	Ta.34233
Ta.9641.1.A1_a_at	BJ247599	1.4e-06	2.95e-06	16.36	40.18	0.41	down
Ta.25272.2.S1_a_at	CA651704	1.4e-06	2.95e-06	35.66	15.23	2.34	up	Ta.40957
Ta.3075.3.S1_a_at	CA608966	1.4e-06	2.95e-06	28.21	11.63	2.43	up	Ta.3075
Ta.27101.3.S1_at	CK209895	1.5e-06	3.15e-06	65.33	161.36	0.4	down	Ta.8296
TaAffx.81795.1.S1_at	CA644276	1.6e-06	3.33e-06	61.51	28.57	2.15	up	Ta.45458
Ta.13374.1.A1_at	BQ578866	1.6e-06	3.33e-06	16.91	34.88	0.48	down
Ta.7092.3.S1_at	BJ315022	1.6e-06	3.33e-06	77.48	31.23	2.48	up	Ta.48665
Ta.20221.1.S1_at	CA637685	1.7e-06	3.49e-06	26.73	60.63	0.44	down
Ta.22556.1.S1_x_at	CA608846	1.7e-06	3.49e-06	160.7	66.21	2.43	up	Ta.55207
TaAffx.123103.1.S1_at	CD890484	1.7e-06	3.49e-06	65.97	26.55	2.48	up	Ta.6556
Ta.5127.2.S1_a_at	CA602588	1.7e-06	3.49e-06	60.47	29.14	2.07	up	Ta.5127
Ta.5848.2.S1_a_at	CA693977	1.7e-06	3.49e-06	28.61	11.97	2.39	up	Ta.36332
TaAffx.84102.1.S1_at	CA644687	1.8e-06	3.66e-06	18.09	38.63	0.47	down	Ta.18791
Ta.4189.3.S1_a_at	CA638297	1.8e-06	3.66e-06	84.69	38.47	2.2	up	Ta.54514
Ta.7496.1.S1_a_at	BJ231715	1.8e-06	3.66e-06	33.6	69.27	0.49	down	Ta.7496
Ta.10329.3.S1_at	CK217164	1.8e-06	3.66e-06	10.6	26.69	0.4	down	Ta.54231
TaAffx.117057.1.S1_s_at	CA719086	1.9e-06	3.79e-06	20.48	10	2.05	up	Ta.35430
TaAffx.32764.2.S1_s_at	CA694454	1.9e-06	3.79e-06	72.63	36.1	2.01	up	Ta.14661
TaAffx.38271.1.A1_at	BJ242205	1.9e-06	3.79e-06	10.19	23.36	0.44	down	Ta.48878
TaAffx.419.2.S1_s_at	CA671129	1.9e-06	3.79e-06	16.68	33.96	0.49	down	Ta.56133 /// Ta.58926
Ta.10329.43.S1_x_at	BJ277068	1.9e-06	3.79e-06	39.11	83.25	0.47	down	Ta.54231
TaAffx.70697.1.S1_at	BE428808	1.9e-06	3.79e-06	29.3	62.35	0.47	down
TaAffx.128684.1.S1_at	CD373926	1.9e-06	3.79e-06	32.26	10	3.23	up	Ta.1207
Ta.11773.2.S1_a_at	CA610745	2e-06	3.98e-06	63.3	24.6	2.57	up	Ta.11773
Ta.19177.3.S1_a_at	CA611464	2.1e-06	4.1e-06	49.06	22.53	2.18	up	Ta.19177
Ta.810.2.S1_a_at	CA593899	2.1e-06	4.1e-06	35.84	15.16	2.36	up
Ta.25472.1.S1_at	CA644665	2.1e-06	4.1e-06	121.95	51.42	2.37	up	Ta.25472
Ta.23379.1.S1_at	CK198881	2.1e-06	4.1e-06	18.24	40.75	0.45	down	Ta.23379
Ta.951.1.A1_at	BQ280449	2.1e-06	4.1e-06	50.7	25.1	2.02	up	Ta.26668
Ta.12887.1.S1_at	BQ281752	2.1e-06	4.1e-06	278.76	125.71	2.22	up	Ta.12887
Ta.27657.11.S1_x_at	BJ318011	2.1e-06	4.1e-06	14.51	42.35	0.34	down
Ta.959.1.S1_at	CA721939	2.2e-06	4.23e-06	31.21	10.43	2.99	up	Ta.41379	LOC543317	thaumatin-like protein	543317
Ta.27101.3.S1_x_at	CK209895	2.2e-06	4.23e-06	69.96	187.56	0.37	down	Ta.8296
Ta.29444.2.S1_a_at	CA684925	2.2e-06	4.23e-06	187.56	89.46	2.1	up	Ta.29444
TaAffx.128684.1.S1_x_at	CD373926	2.2e-06	4.23e-06	31.91	10	3.19	up	Ta.1207
Ta.2632.3.S1_x_at	CK214576	2.2e-06	4.23e-06	15.83	37.3	0.42	down	Ta.55176
Ta.5265.1.S1_x_at	BJ284623	2.2e-06	4.23e-06	15.06	34.82	0.43	down	Ta.56213
TaAffx.109850.1.A1_s_at	CA670125	2.3e-06	4.39e-06	18.64	41.87	0.45	down	Ta.24810
Ta.2881.1.S1_x_at	CA624734	2.3e-06	4.39e-06	15.64	32.93	0.47	down	Ta.2881
Ta.10067.1.A1_at	BJ262535	2.3e-06	4.39e-06	15.56	35.25	0.44	down	Ta.57530
Ta.19204.2.S1_at	CA717149	2.4e-06	4.56e-06	53.6	23.05	2.33	up	Ta.29355
Ta.19416.2.S1_a_at	AL822065	2.4e-06	4.56e-06	67.03	29.51	2.27	up	Ta.56013
Ta.6984.3.S1_a_at	CA610656	2.5e-06	4.72e-06	32.16	14.6	2.2	up	Ta.6984
Ta.8806.3.S1_a_at	CA638576	2.5e-06	4.72e-06	74.9	34.73	2.16	up	Ta.8806
Ta.28351.1.S1_at	CK215324	2.6e-06	4.88e-06	10.61	23.16	0.46	down	Ta.54163	LOC542989	Adenosine diphosphate glucose pyrophosphatase	542989
Ta.2926.1.A1_at	BJ207389	2.6e-06	4.88e-06	37.17	76.77	0.48	down	Ta.2926
TaAffx.106682.1.S1_at	BJ247272	2.6e-06	4.88e-06	20.99	10.35	2.03	up	Ta.28002
Ta.14195.3.S1_a_at	CA640695	2.7e-06	5.03e-06	107.38	52.58	2.04	up	Ta.14195
Ta.6017.3.S1_s_at	CA634829	2.7e-06	5.03e-06	93.22	40.72	2.29	up	Ta.56952
Ta.10633.2.S1_x_at	CA707122	2.7e-06	5.03e-06	42.09	18.78	2.24	up	Ta.39235
Ta.27318.1.S1_at	BG908329	2.8e-06	5.17e-06	54.75	23.09	2.37	up	Ta.27318
Ta.30913.2.A1_at	CA619823	2.8e-06	5.17e-06	25.11	10.69	2.35	up	Ta.35964
Ta.8907.1.S1_at	CD871652	2.8e-06	5.17e-06	55.47	17.19	3.23	up
TaAffx.106383.1.S1_s_at	CA719491	3e-06	5.52e-06	46.87	14.33	3.27	up	Ta.5063
Ta.21393.1.A1_x_at	CA668868	3e-06	5.52e-06	229.11	506.78	0.45	down	Ta.67996
Ta.13715.1.S1_s_at	CD453602	3.1e-06	5.65e-06	21.68	49.95	0.43	down
Ta.2127.3.S1_a_at	CA731487	3.1e-06	5.65e-06	72.97	36.19	2.02	up	Ta.2127
TaAffx.91705.1.S1_at	BJ306004	3.1e-06	5.65e-06	28.83	11.17	2.58	up	Ta.57967
Ta.9168.1.A1_x_at	CK209242	3.1e-06	5.65e-06	151.91	311.11	0.49	down	Ta.9168	M5	Meiosis 5	543177
TaAffx.113709.1.S1_s_at	CA606579	3.2e-06	5.8e-06	74.65	34.82	2.14	up	Ta.5246
TaAffx.77901.1.S1_s_at	CA740965	3.2e-06	5.8e-06	40.82	17.72	2.3	up	Ta.54075
Ta.1345.2.S1_x_at	BQ166189	3.3e-06	5.92e-06	11.38	24.03	0.47	down	Ta.55121
Ta.23112.1.S1_x_at	CD935642	3.3e-06	5.92e-06	57.02	20.2	2.82	up	Ta.11526
Ta.4508.3.S1_a_at	BJ267436	3.3e-06	5.92e-06	41.98	17.96	2.34	up	Ta.55543
Ta.23424.1.S1_at	CD453560	3.3e-06	5.92e-06	10.69	22.28	0.48	down
Ta.7043.2.S1_at	CA601320	3.4e-06	6.09e-06	65.67	26.9	2.44	up	Ta.7043
Ta.26102.1.S1_at	CD452650	3.5e-06	6.24e-06	83.55	164.16	0.51	down	Ta.26102
TaAffx.109250.1.S1_s_at	CA649375	3.5e-06	6.24e-06	21.29	10	2.13	up	Ta.39750
TaAffx.91297.1.A1_x_at	BQ168352	3.6e-06	6.37e-06	18	49.4	0.36	down	Ta.50998
Ta.2641.2.S1_x_at	CA674419	3.6e-06	6.37e-06	24.96	10.24	2.44	up	Ta.2641
Ta.8017.1.S1_at	BQ161132	3.6e-06	6.37e-06	70.14	23.02	3.05	up	Ta.55278
TaAffx.110862.1.S1_s_at	CA652750	3.7e-06	6.52e-06	24.84	10.59	2.35	up	Ta.2702
TaAffx.112019.1.S1_at	BM135768	3.7e-06	6.52e-06	22.27	10	2.23	up	Ta.38165
Ta.29398.1.S1_at	BJ209080	3.8e-06	6.65e-06	53.73	27.33	1.97	up	Ta.29398
TaAffx.5502.1.S1_at	CA714645	3.8e-06	6.65e-06	45.73	19.75	2.32	up	Ta.35510	a1	Glycosyltransferase	606314
Ta.21307.1.S1_x_at	CK199589	3.8e-06	6.65e-06	54.34	26.3	2.07	up	Ta.58366
Ta.3193.1.S1_x_at	BQ838076	3.9e-06	6.81e-06	18.28	71	0.26	down	Ta.57088
Ta.10822.2.S1_a_at	CA611840	4e-06	6.95e-06	36.61	11.76	3.11	up	Ta.10822
Ta.23305.2.S1_a_at	CA744805	4e-06	6.95e-06	60.7	30.43	2	up	Ta.23305
TaAffx.171.2.S1_s_at	CA602697	4.1e-06	7.11e-06	34.73	15.04	2.31	up	Ta.58574
Ta.13990.1.S1_at	CK212487	4.2e-06	7.26e-06	107.47	43.3	2.48	up	Ta.13990	LOC543055	Cinnamoyl-CoA reductase	543055
Ta.29355.1.S1_at	CA663837	4.3e-06	7.42e-06	48.35	19.51	2.48	up	Ta.58275	LOC542906	1 myosin	542906
Ta.27657.9.S1_x_at	BJ308450	4.4e-06	7.57e-06	17.59	42.1	0.42	down	Ta.54232
Ta.21394.2.A1_x_at	CA676153	4.6e-06	7.9e-06	23.61	63.74	0.37	down	Ta.21394
TaAffx.107098.1.S1_at	CA706184	4.7e-06	8.04e-06	38.37	17.78	2.16	up
Ta.8582.1.S1_x_at	BQ162086	4.7e-06	8.04e-06	104.86	50.52	2.08	up
TaAffx.114664.1.S1_at	CA599691	4.8e-06	8.17e-06	21.34	10.41	2.05	up	Ta.35028
Ta.8834.1.S1_a_at	CK201003	4.8e-06	8.17e-06	39.08	81.29	0.48	down	Ta.8834
Ta.14033.1.S1_at	BQ805010	4.9e-06	8.3e-06	71.56	32.94	2.17	up	Ta.47136
Ta.6752.2.S1_a_at	CA725489	4.9e-06	8.3e-06	42.34	16.62	2.55	up	Ta.6752
TaAffx.31774.1.S1_x_at	CA607903	5e-06	8.45e-06	20.18	10	2.02	up	Ta.8774
Ta.8705.3.S1_a_at	BJ243273	5.1e-06	8.6e-06	39.69	14.72	2.7	up	Ta.54631
Ta.30950.1.A1_x_at	BJ219294	5.3e-06	8.86e-06	49.21	100.79	0.49	down	Ta.9641	6-FEH	fructan 6-exohydrolase	780575
TaAffx.6585.1.S1_at	CA674740	5.3e-06	8.86e-06	23.68	59.83	0.4	down
TaAffx.100029.1.S1_at	CA678048	5.3e-06	8.86e-06	46.86	22.83	2.05	up	Ta.55698
TaAffx.122646.1.S1_at	BJ249097	5.3e-06	8.86e-06	114.74	55.52	2.07	up	Ta.39974
TaAffx.82982.1.S1_at	CA663944	5.4e-06	8.91e-06	72.54	32.3	2.25	up
TaAffx.74161.1.S1_at	CA595676	5.4e-06	8.91e-06	42.58	21.14	2.01	up	Ta.33132
Ta.13242.2.S1_x_at	CA700697	5.4e-06	8.91e-06	32.1	64.21	0.5	down	Ta.54455
Ta.13941.1.S1_at	CK209172	5.4e-06	8.91e-06	331.15	168.72	1.96	up	Ta.13941
TaAffx.123475.2.S1_s_at	CA597175	5.4e-06	8.91e-06	35.83	17.37	2.06	up	Ta.35921
Ta.7473.2.S1_a_at	BJ320066	5.4e-06	8.91e-06	51.93	19.56	2.65	up	Ta.7473
Ta.28351.1.S1_x_at	CK215324	5.5e-06	9.05e-06	23.24	56.2	0.41	down	Ta.54163	LOC542989	Adenosine diphosphate glucose pyrophosphatase	542989
Ta.14739.1.S1_s_at	CA681267	5.6e-06	9.2e-06	20.14	40.23	0.5	down	Ta.14739
Ta.3492.1.A1_at	BJ273221	5.9e-06	9.65e-06	16.43	38.65	0.43	down	Ta.3492
TaAffx.106894.1.S1_at	CA639698	5.9e-06	9.65e-06	56.95	22.44	2.54	up	Ta.47112
Ta.1337.2.S1_x_at	CA632594	6e-06	9.79e-06	21.97	48.48	0.45	down	Ta.39656
TaAffx.10176.1.S1_at	BJ211655	6.2e-06	1.01e-05	24.4	11.38	2.14	up	Ta.31821
TaAffx.24365.1.S1_at	CA720390	6.3e-06	1.02e-05	11.04	21.54	0.51	down
Ta.16250.1.S1_at	CA603398	6.4e-06	1.04e-05	60.93	26.48	2.3	up	Ta.16250
Ta.9346.1.S1_x_at	CA645783	6.5e-06	1.05e-05	38.01	12.28	3.09	up	Ta.54783
TaAffx.112143.1.S1_at	CA626719	6.6e-06	1.07e-05	11.06	23.3	0.47	down
TaAffx.106271.1.S1_x_at	CA720946	6.7e-06	1.08e-05	91.61	37.58	2.44	up	Ta.55500
Ta.13165.3.S1_a_at	CD453592	7.1e-06	1.14e-05	43.47	100.49	0.43	down	Ta.37028
Ta.24985.1.S1_at	CA649858	7.2e-06	1.15e-05	34.66	67.97	0.51	down	Ta.16264
TaAffx.83835.1.S1_at	CN010146	7.2e-06	1.15e-05	20.52	10.68	1.92	up	Ta.27792
Ta.2363.3.S1_a_at	CA713888	7.3e-06	1.16e-05	28.24	11.71	2.41	up	Ta.35518
TaAffx.87362.1.S1_at	CA716133	7.3e-06	1.16e-05	42.29	19.23	2.2	up	Ta.19311
Ta.18962.1.S1_at	CA644880	7.6e-06	1.21e-05	20.51	45.61	0.45	down	Ta.53024
TaAffx.114429.2.S1_s_at	CA724079	7.6e-06	1.21e-05	29.05	11.24	2.59	up	Ta.38056
Ta.9117.1.A1_at	BJ216810	7.8e-06	1.24e-05	44.93	90.9	0.49	down	Ta.9117
Ta.8495.1.A1_at	BJ250503	7.9e-06	1.25e-05	38.47	18.72	2.05	up	Ta.8495
Ta.5662.2.S1_x_at	CD877968	7.9e-06	1.25e-05	70.09	36.31	1.93	up	Ta.35096
Ta.22954.2.S1_x_at	CA675346	8e-06	1.26e-05	24.12	57.96	0.42	down	Ta.55149
Ta.6027.2.S1_a_at	CA648592	8e-06	1.26e-05	57.71	26.24	2.2	up	Ta.5107
Ta.9664.1.A1_at	BQ483035	8.1e-06	1.27e-05	17.63	41.26	0.43	down	Ta.54875
TaAffx.55647.1.S1_s_at	CA663166	8.2e-06	1.28e-05	29.11	11.48	2.54	up	Ta.39399
TaAffx.119839.1.S1_at	BJ255956	8.3e-06	1.3e-05	62.9	30.84	2.04	up	Ta.40599
Ta.5025.2.S1_at	BJ223202	8.4e-06	1.31e-05	56.9	26.02	2.19	up	Ta.5025
Ta.3848.2.A1_a_at	CA650806	8.5e-06	1.32e-05	30.03	14.13	2.13	up	Ta.3848
Ta.3361.1.S1_at	CK216297	8.6e-06	1.33e-05	27.65	112.71	0.25	down	Ta.50370	SI	Salt tolerant protein	100037556
Ta.10689.2.S1_a_at	CA622635	9.1e-06	1.41e-05	77.34	39.7	1.95	up	Ta.47089
TaAffx.122222.1.S1_at	CA695604	9.3e-06	1.44e-05	31.65	14.95	2.12	up	Ta.1669
TaAffx.93662.1.A1_at	BM136007	9.4e-06	1.45e-05	26.34	12.98	2.03	up
TaAffx.79815.1.S1_at	CA708044	9.5e-06	1.46e-05	35.05	15.65	2.24	up
TaAffx.113460.1.S1_s_at	CA611965	9.7e-06	1.49e-05	33.29	15.89	2.1	up	Ta.15946
TaAffx.25493.1.S1_at	CA699243	9.7e-06	1.49e-05	34.64	14.35	2.41	up	Ta.68059
TaAffx.15880.1.S1_at	CK216158	9.9e-06	1.51e-05	28.19	11.5	2.45	up	Ta.36521
Ta.13426.1.S1_s_at	CA731529	9.9e-06	1.51e-05	33.55	13.29	2.53	up	Ta.46184
Ta.1235.2.S1_a_at	CA596213	1.02e-05	1.55e-05	23.05	11.32	2.04	up	Ta.1235
Ta.6584.2.S1_a_at	CA635069	1.1e-05	1.67e-05	32.28	14.88	2.17	up	Ta.54892
TaAffx.109582.1.S1_s_at	CA703489	1.13e-05	1.71e-05	10.61	20.3	0.52	down	Ta.36406
TaAffx.34202.1.S1_x_at	CA719923	1.14e-05	1.72e-05	71.6	29.43	2.43	up	Ta.40625
Ta.29714.2.S1_at	CA608421	1.14e-05	1.72e-05	34.08	13.5	2.52	up	Ta.29714
Ta.13165.3.S1_x_at	CD453592	1.15e-05	1.73e-05	24.46	51.11	0.48	down	Ta.37028
TaAffx.79120.1.S1_at	BQ240964	1.22e-05	1.84e-05	23.81	10.74	2.22	up	Ta.38245
Ta.22220.1.S1_at	BT008949	1.25e-05	1.88e-05	12.74	27.1	0.47	down	Ta.22220
Ta.4632.2.S1_a_at	CA676957	1.27e-05	1.9e-05	37.7	15.05	2.51	up	Ta.48373
Ta.12936.1.S1_at	AY064480	1.29e-05	1.93e-05	14.76	33.18	0.44	down	Ta.55869	LOC543066	glutathione-S-transferase Cla47	543066
Ta.10615.1.A1_at	BQ166118	1.36e-05	2.03e-05	47.76	22.68	2.11	up	Ta.10615
Ta.9274.1.S1_at	CK156126	1.37e-05	2.04e-05	54.02	139.72	0.39	down	Ta.65872
TaAffx.86828.1.S1_x_at	CA599972	1.4e-05	2.08e-05	23.68	10	2.37	up	Ta.17243
TaAffx.73984.1.S1_at	CA679295	1.41e-05	2.09e-05	21.62	11.11	1.95	up	Ta.55790
TaAffx.129824.4.S1_x_at	CA674912	1.41e-05	2.09e-05	46.51	94.24	0.49	down	Ta.59562
TaAffx.115613.1.S1_at	CF182118	1.45e-05	2.14e-05	27.18	13.54	2.01	up	Ta.36527
Ta.23211.3.S1_a_at	BJ224247	1.45e-05	2.14e-05	25.37	10.81	2.35	up	Ta.23211
Ta.6155.2.S1_a_at	CA695243	1.53e-05	2.25e-05	37.98	18.42	2.06	up	Ta.6155
TaAffx.44105.1.S1_at	BQ578589	1.57e-05	2.31e-05	10.58	20.28	0.52	down	Ta.37120
Ta.9449.1.A1_at	BJ312587	1.58e-05	2.32e-05	30.69	58.56	0.52	down	Ta.9449
Ta.27872.1.A1_at	CD881326	1.74e-05	2.55e-05	19.82	39.77	0.5	down	Ta.27872
Ta.22525.3.S1_x_at	BE428530	1.76e-05	2.57e-05	79.12	213.53	0.37	down
Ta.28501.3.S1_a_at	BJ234908	1.82e-05	2.65e-05	22.9	10.27	2.23	up	Ta.28501
Ta.5177.3.S1_a_at	CK208859	1.82e-05	2.65e-05	184.35	93.21	1.98	up	Ta.30608
TaAffx.92424.1.S1_at	CA695463	1.83e-05	2.66e-05	44.92	18.41	2.44	up	Ta.5068
Ta.7101.2.S1_at	CA642033	1.86e-05	2.7e-05	42.67	18.21	2.34	up	Ta.21726
Ta.14998.1.S1_at	CA686684	1.88e-05	2.72e-05	30.42	60.4	0.5	down
TaAffx.63502.1.S1_at	CA626511	1.89e-05	2.73e-05	23.01	10	2.3	up	Ta.32581
Ta.6016.2.S1_x_at	BJ288127	1.9e-05	2.74e-05	75.41	36.45	2.07	up	Ta.6016
TaAffx.37400.1.S1_at	BJ281401	1.92e-05	2.76e-05	32.7	16.89	1.94	up	Ta.27818
Ta.6420.2.S1_a_at	CA502407	1.93e-05	2.77e-05	27.06	11.54	2.35	up	Ta.6420
TaAffx.106625.1.S1_at	CA714750	1.97e-05	2.82e-05	22.76	11.11	2.05	up	Ta.22207
TaAffx.28833.1.S1_s_at	CA655690	1.99e-05	2.85e-05	24.84	11.08	2.24	up	Ta.30360
Ta.5718.2.S1_a_at	CA728921	2e-05	2.86e-05	38.96	20.26	1.92	up	Ta.57510
TaAffx.128478.2.S1_s_at	CA610609	2.09e-05	2.98e-05	24.61	11.62	2.12	up	Ta.35016
TaAffx.55987.1.S1_x_at	CA658772	2.1e-05	2.99e-05	38.05	17.61	2.16	up
TaAffx.23736.1.S1_s_at	CB307482	2.19e-05	3.11e-05	29.19	12.92	2.26	up	Ta.37732
Ta.12681.2.S1_a_at	CA697542	2.27e-05	3.22e-05	35.68	17.48	2.04	up	Ta.12681
Ta.28764.1.S1_at	AB109216	2.37e-05	3.35e-05	13.45	30.37	0.44	down	Ta.28764	LOC542802	cysteine protease	542802
TaAffx.86841.1.S1_x_at	CA599862	2.39e-05	3.37e-05	372.09	194.11	1.92	up
Ta.1037.1.S1_at	CA638909	2.41e-05	3.4e-05	93.1	49.05	1.9	up	Ta.1037
TaAffx.37585.1.S1_x_at	BJ267502	2.43e-05	3.42e-05	35.37	68.89	0.51	down	Ta.50856
TaAffx.254.1.S1_at	CK211155	2.44e-05	3.43e-05	25.49	10.58	2.41	up	Ta.33066
TaAffx.123181.1.S1_at	BE426396	2.51e-05	3.51e-05	26.09	11.59	2.25	up	Ta.38751
Ta.25281.1.S1_at	CD453971	2.51e-05	3.51e-05	399.23	199.72	2	up	Ta.25281
TaAffx.60713.1.S1_x_at	CA647258	2.53e-05	3.53e-05	44.8	18.02	2.49	up	Ta.48323
Ta.7039.1.S1_at	BJ314286	2.56e-05	3.57e-05	26.94	53.42	0.5	down	Ta.7039
TaAffx.5719.1.S1_at	CA701033	2.57e-05	3.58e-05	278.49	147.33	1.89	up	Ta.37712
Ta.3111.3.S1_x_at	BJ222479	2.63e-05	3.65e-05	189.6	103.08	1.84	up	Ta.3111
Ta.28242.1.S1_at	CK216078	2.7e-05	3.74e-05	37.72	78.37	0.48	down	Ta.55752
TaAffx.55782.1.S1_at	CA661368	2.71e-05	3.75e-05	23.69	10.61	2.23	up	Ta.35063
TaAffx.29337.1.S1_at	CA645191	2.8e-05	3.87e-05	29.17	13.42	2.17	up	Ta.58561
Ta.26274.2.S1_a_at	CA699034	2.81e-05	3.87e-05	38	15.39	2.47	up	Ta.26274
TaAffx.51456.1.S1_at	CK216217	2.86e-05	3.94e-05	13.13	32.74	0.4	down
Ta.23136.3.S1_a_at	CA640653	2.88e-05	3.96e-05	100.71	54.46	1.85	up	Ta.23136
Ta.26978.1.A1_at	CD454906	2.92e-05	4e-05	28.74	14.83	1.94	up	Ta.26978	LOC100192150	WRKY22 transcription factor	100192150
Ta.19582.1.S1_at	CA653649	3e-05	4.11e-05	10.98	22.07	0.5	down	Ta.59944
Ta.5216.3.S1_x_at	CA641446	3.05e-05	4.17e-05	69.81	179.64	0.39	down	Ta.57721
TaAffx.37427.1.A1_at	BJ284979	3.08e-05	4.2e-05	22.98	45.44	0.51	down	Ta.50907
Ta.6558.3.S1_a_at	BJ301194	3.09e-05	4.21e-05	22.22	11.29	1.97	up	Ta.6558
TaAffx.64363.1.S1_at	BJ256584	3.13e-05	4.25e-05	33.17	16.63	1.99	up	Ta.55073
Ta.9647.2.S1_at	CK161429	3.24e-05	4.39e-05	27.02	12.65	2.14	up	Ta.9647
TaAffx.93116.1.A1_at	BJ306861	3.27e-05	4.43e-05	17.37	33.2	0.52	down	Ta.7675
Ta.5164.1.S1_at	BJ277744	3.34e-05	4.51e-05	15.16	32.41	0.47	down	Ta.57703
Ta.9965.1.S1_at	CA654027	3.38e-05	4.56e-05	31.88	82.63	0.39	down	Ta.8296
Ta.13594.3.S1_a_at	CA594157	3.46e-05	4.66e-05	35.76	17.17	2.08	up	Ta.13594
TaAffx.114704.1.S1_at	CA729767	3.53e-05	4.74e-05	43.41	17.42	2.49	up	Ta.34709
Ta.10346.2.S1_at	BJ244846	3.54e-05	4.75e-05	53.18	22.23	2.39	up	Ta.10346
Ta.7378.28.S1_x_at	BJ229643	3.57e-05	4.78e-05	43.33	84.43	0.51	down	Ta.54247 /// Ta.54386	LOC543184	Protein H2B-8	543184
TaAffx.115622.1.S1_at	CA680824	3.6e-05	4.81e-05	48.54	23.35	2.08	up	Ta.36491
Ta.29456.1.S1_x_at	CA683816	3.78e-05	5.04e-05	34.89	18.51	1.88	up	Ta.29456
TaAffx.123779.2.S1_x_at	BG906398	3.8e-05	5.06e-05	37.16	18.55	2	up
Ta.5581.3.S1_at	BJ232695	3.82e-05	5.08e-05	28.37	15.04	1.89	up	Ta.5581
TaAffx.123175.1.S1_at	CA624478	3.84e-05	5.1e-05	16.57	34.85	0.48	down	Ta.1381
Ta.8834.1.S1_x_at	CK201003	3.92e-05	5.19e-05	40.99	91.65	0.45	down
TaAffx.81290.1.S1_at	CA687792	3.93e-05	5.2e-05	25.41	11.2	2.27	up	Ta.57208
Ta.13851.2.S1_a_at	CA651591	3.96e-05	5.23e-05	95.97	49.34	1.95	up	Ta.22029
TaAffx.128565.17.S1_at	CA663906	4.03e-05	5.31e-05	14.13	29.11	0.49	down	Ta.55374
Ta.21917.1.S1_at	CA708633	4.25e-05	5.59e-05	33.18	66.26	0.5	down	Ta.35818
Ta.8590.1.S1_s_at	BQ162097	4.32e-05	5.67e-05	28.88	13.93	2.07	up	Ta.24562
Ta.19551.1.S1_at	CA653342	4.35e-05	5.7e-05	35.96	67.6	0.53	down	Ta.27111
TaAffx.120640.1.S1_at	BJ211881	4.41e-05	5.77e-05	21.37	11.04	1.94	up	Ta.38327
TaAffx.94133.1.S1_at	CA664278	4.5e-05	5.88e-05	19.03	10.16	1.87	up	Ta.38347
Ta.24642.2.S1_a_at	CA617567	4.71e-05	6.14e-05	119.03	66.57	1.79	up	Ta.24642
Ta.14492.1.S1_at	CK199539	4.82e-05	6.28e-05	19.15	62.19	0.31	down	Ta.56281
Ta.8746.1.S1_at	BQ162318	5.09e-05	6.62e-05	17.39	34.75	0.5	down
TaAffx.82941.1.S1_s_at	CA664642	5.13e-05	6.66e-05	30.18	15.47	1.95	up
Ta.26920.2.A1_a_at	CA736493	5.28e-05	6.83e-05	48.05	23.12	2.08	up	Ta.26920
TaAffx.84069.1.S1_at	CA645540	5.28e-05	6.83e-05	22.19	43.47	0.51	down
Ta.9275.1.S1_x_at	BJ283868	5.34e-05	6.89e-05	74.06	150.97	0.49	down	Ta.56213
Ta.5186.1.S1_at	CK198347	5.38e-05	6.93e-05	13.77	33.78	0.41	down
TaAffx.114078.1.S1_at	BG605144	5.43e-05	6.99e-05	27.68	12.86	2.15	up	Ta.36512
TaAffx.138055.1.S1_at	CA615093	5.47e-05	7.03e-05	21.68	10.14	2.14	up	Ta.37523
TaAffx.12215.1.A1_at	BJ285201	5.83e-05	7.48e-05	23.37	11.43	2.04	up	Ta.14733
TaAffx.122218.1.S1_s_at	CA597976	5.87e-05	7.51e-05	61.37	27.38	2.24	up	Ta.55433
TaAffx.82847.1.S1_at	BQ608672	5.91e-05	7.55e-05	21.57	10.97	1.97	up	Ta.11041
Ta.7378.25.S1_at	BJ221397	6.06e-05	7.73e-05	11.69	30.41	0.38	down	Ta.54386	LOC543184	Protein H2B-8	543184
Ta.25472.1.S1_x_at	CA644665	6.12e-05	7.79e-05	107.4	52.61	2.04	up	Ta.25472
TaAffx.58255.1.S1_x_at	CA621136	6.27e-05	7.97e-05	33.36	17.86	1.87	up
TaAffx.109633.1.S1_at	CA671105	6.4e-05	8.11e-05	21.47	39.38	0.55	down	Ta.55149
Ta.29895.1.A1_at	CK198230	6.4e-05	8.11e-05	14.9	30.12	0.49	down	Ta.3539	LOC780594	Phosphomannomutase	780594
Ta.25477.1.S1_at	BE426829	6.61e-05	8.36e-05	72.59	36.47	1.99	up	Ta.25477
TaAffx.53178.1.S1_at	CA695659	6.68e-05	8.44e-05	31.46	14.22	2.21	up	Ta.23392
Ta.224.1.S1_at	AF112966	6.7e-05	8.45e-05	35.89	19.13	1.88	up	Ta.55104	Cht4	chitinase IV precursor	542839
TaAffx.113263.16.S1_at	CA611060	7.45e-05	9.38e-05	115.7	222.58	0.52	down
Ta.1454.1.S1_x_at	BJ212747	7.49e-05	9.41e-05	27.73	13.68	2.03	up	Ta.54301
TaAffx.128896.8.A1_at	CA697403	7.61e-05	9.55e-05	36.95	66.66	0.55	down	Ta.56837
TaAffx.1929.1.S1_s_at	CF182105	7.8e-05	9.77e-05	23.27	11.68	1.99	up	Ta.57573
TaAffx.119725.1.S1_at	BJ260559	7.85e-05	9.82e-05	52.9	28.45	1.86	up
TaAffx.5129.1.S1_at	CD890710	8.25e-05	0.000103	26.04	48.97	0.53	down	Ta.35423
Ta.5614.2.S1_at	CD903882	8.78e-05	0.000109	21.01	11.19	1.88	up	Ta.5614
Ta.7864.1.A1_at	BQ160818	8.84e-05	0.00011	56.25	21.17	2.66	up	Ta.37881
TaAffx.109140.1.S1_s_at	CA596715	8.89e-05	0.00011	34.8	19.53	1.78	up	Ta.56012
Ta.22962.1.S1_at	CN012324	9.07e-05	0.000112	14.66	28.91	0.51	down	Ta.54199
TaAffx.59424.1.S1_at	CA600687	9.3e-05	0.000115	34.41	18.83	1.83	up
TaAffx.116915.1.S1_s_at	CA612667	9.35e-05	0.000116	31.52	16.88	1.87	up	Ta.56763
TaAffx.123475.1.S1_at	CF133706	9.37e-05	0.000116	21.13	11.57	1.83	up	Ta.35921
Ta.2959.1.A1_at	CD899923	9.59e-05	0.000118	26.05	55.98	0.47	down	Ta.65941
TaAffx.121889.1.S1_at	BJ291723	9.76e-05	0.00012	38.4	20.21	1.9	up	Ta.38963
Ta.951.3.S1_x_at	BE585584	0.0001039	0.000128	37.42	16.42	2.28	up	Ta.26668
TaAffx.55659.1.S1_s_at	CA663035	0.0001059	0.00013	34.46	15.55	2.22	up	Ta.28879
TaAffx.106944.1.S1_at	CA732544	0.0001062	0.00013	44.67	26.23	1.7	up	Ta.4155
Ta.11523.1.A1_at	BJ219881	0.0001079	0.000132	11	19.83	0.55	down	Ta.11523
TaAffx.29625.1.S1_at	CA638741	0.0001096	0.000134	11.3	19.58	0.58	down	Ta.51374
TaAffx.12138.1.S1_at	BJ288399	0.0001124	0.000137	31.06	15.2	2.04	up	Ta.18890
Ta.116.1.S1_at	BE404653	0.0001164	0.000142	102.77	51.56	1.99	up	Ta.55583	cla30	cla30 protein	543369
TaAffx.111296.1.S1_s_at	CA644002	0.0001174	0.000143	50.58	25.12	2.01	up	Ta.4603
Ta.3800.3.S1_a_at	CA724077	0.0001312	0.000159	24.82	11.18	2.22	up	Ta.3800
TaAffx.6196.2.S1_at	BQ578797	0.0001332	0.000161	29.4	14.21	2.07	up	Ta.58487
Ta.506.1.S1_a_at	BJ265323	0.0001394	0.000168	11.51	22.54	0.51	down		LOC100415821	FBP aldolase protein	100415821
TaAffx.80232.1.S1_s_at	CA699590	0.0001394	0.000168	24.7	11.92	2.07	up	Ta.10227
Ta.2632.1.S1_x_at	CA672419	0.0001424	0.000172	79.38	160.57	0.49	down	Ta.55176
Ta.3553.1.S1_x_at	CK213321	0.0001439	0.000173	20.05	38.13	0.53	down	Ta.65872
Ta.4115.2.S1_at	CA640790	0.0001468	0.000176	90.33	42.58	2.12	up	Ta.4115
Ta.6024.1.A1_at	CA638892	0.0001489	0.000178	11.41	22.61	0.5	down	Ta.6024
Ta.4487.1.S1_x_at	CD926599	0.0001523	0.000182	171.36	328.53	0.52	down	Ta.57595
Ta.4419.2.S1_x_at	CA640149	0.0001523	0.000182	50.82	27.22	1.87	up	Ta.4419
TaAffx.56992.1.S1_at	CA638685	0.0001609	0.000192	20.79	11.32	1.84	up
Ta.3310.1.S1_at	CA732334	0.0001633	0.000195	24.91	47.4	0.53	down	Ta.3310
Ta.26446.1.S1_at	CD490868	0.0001654	0.000197	21.41	11.29	1.9	up	Ta.26446
Ta.29542.1.S1_x_at	D38087	0.0001657	0.000197	22.59	55.65	0.41	down	Ta.54254	LOC732712	protein H2A	732712
Ta.2740.3.S1_a_at	CA639089	0.0001688	0.0002	33.32	15.77	2.11	up	Ta.2740
Ta.27685.3.S1_a_at	CA629212	0.0001694	0.0002	20.6	11.62	1.77	up	Ta.39750
Ta.19224.1.S1_at	CA648993	0.0001695	0.0002	10.11	20.3	0.5	down	Ta.19224
Ta.23142.1.S1_x_at	BJ296454	0.0001712	0.000202	31.13	12.01	2.59	up	Ta.56908	LOC100125697	low-molecular-weight glutenin storage protein	100125697
Ta.1464.2.S1_a_at	CA619486	0.0001718	0.000202	81.69	48.57	1.68	up	Ta.28557
Ta.10832.1.S1_at	BQ166655	0.0001876	0.000221	24.01	41.55	0.58	down	Ta.20717
Ta.1819.2.S1_a_at	CK163608	0.0001914	0.000225	22.35	12.06	1.85	up	Ta.63389
TaAffx.122903.1.S1_at	CA596212	0.0001918	0.000225	43.12	21.13	2.04	up	Ta.40141
Ta.7378.29.S1_at	BJ231541	0.0001925	0.000225	42.6	79.72	0.53	down	Ta.54247
Ta.10722.1.S1_at	BQ166409	0.0001932	0.000226	34.53	19.08	1.81	up	Ta.10722
Ta.5857.1.S1_at	BJ297508	0.0001978	0.000231	78.79	48.11	1.64	up	Ta.30059
TaAffx.80650.1.S1_at	CA694407	0.0002111	0.000246	40.24	23.7	1.7	up
TaAffx.128795.12.S1_x_at	CA674610	0.0002194	0.000255	157.45	303.31	0.52	down	Ta.56156
Ta.3640.2.S1_s_at	CA687710	0.0002206	0.000256	12.77	21.43	0.6	down
Ta.27657.12.S1_at	CD869995	0.0002328	0.00027	13.75	26.59	0.52	down	Ta.54248 /// Ta.54254	LOC732712 /// LOC732714	Protein H2A /// Protein H2A	732712 /// 732714
Ta.14471.3.S1_a_at	BJ267646	0.0002481	0.000287	33.14	16.16	2.05	up	Ta.14471
Ta.9135.1.S1_at	CK215975	0.0002491	0.000288	167.05	101.02	1.65	up	Ta.9135
TaAffx.11919.3.S1_s_at	CA609984	0.000253	0.000292	40.74	22.5	1.81	up	Ta.36585
TaAffx.55070.1.S1_at	CA672283	0.0002804	0.000323	25.6	48.76	0.53	down
TaAffx.118937.2.S1_at	BJ315420	0.0002809	0.000323	23.32	12.95	1.8	up
Ta.30726.1.S1_at	CA676105	0.0002826	0.000325	15.67	30.14	0.52	down	Ta.30726
TaAffx.108248.1.S1_at	CA690398	0.0002832	0.000325	12.68	23.84	0.53	down
Ta.13170.1.S1_at	CD452786	0.0002837	0.000325	19.63	40.43	0.49	down	Ta.50397	LOC100037572	fasciclin-like protein FLA9	100037572
TaAffx.118060.1.S1_at	CA735116	0.0002887	0.00033	31.91	18.45	1.73	up
Ta.21809.1.S1_at	CA703261	0.0002944	0.000336	84.15	46.87	1.8	up	Ta.40834
TaAffx.121355.1.S1_at	BE586129	0.0002982	0.00034	29.96	17.18	1.74	up	Ta.23852
Ta.11135.1.S1_x_at	BQ169457	0.0002983	0.00034	92.09	49.58	1.86	up	Ta.11135
TaAffx.44210.1.A1_s_at	CK216231	0.0003044	0.000346	32.49	65.05	0.5	down
Ta.4549.2.S1_a_at	CA605921	0.0003065	0.000348	24.27	12.89	1.88	up	Ta.4549
TaAffx.84154.1.S1_at	BJ285801	0.0003096	0.000351	27.83	13.27	2.1	up	Ta.36146
Ta.1644.2.S1_a_at	BJ305440	0.0003206	0.000363	46.98	24.63	1.91	up	Ta.1644
TaAffx.129139.2.S1_at	CA642451	0.0003213	0.000363	32.97	18.4	1.79	up	Ta.55527
TaAffx.108437.1.S1_at	CA595127	0.0003578	0.000404	20.83	10	2.08	up	Ta.32183
TaAffx.13342.1.S1_at	BJ274574	0.0003598	0.000406	22.29	11.66	1.91	up	Ta.2835
Ta.19628.1.S1_at	CA654383	0.0003687	0.000415	20.47	53.28	0.38	down
TaAffx.70432.1.A1_at	CD492184	0.0003739	0.00042	17.98	34.15	0.53	down
TaAffx.109230.1.S1_at	CA604393	0.0003744	0.00042	27.58	11.75	2.35	up	Ta.25510
Ta.7341.1.S1_at	CD892913	0.0003919	0.000439	24.22	50.01	0.48	down	Ta.61019	LOC542956	hypothetical LOC542956	542956
Ta.10829.1.A1_at	CD866213	0.0004022	0.00045	21.31	40.88	0.52	down	Ta.10829
Ta.2830.2.S1_a_at	CA611439	0.0004045	0.000452	22.05	12.3	1.79	up	Ta.54183
Ta.9562.2.S1_a_at	CA639390	0.000436	0.000486	94.59	57.85	1.64	up	Ta.9562
Ta.9765.1.S1_at	BQ743321	0.0004522	0.000504	17.54	32.11	0.55	down	Ta.9765
Ta.9381.2.S1_at	BE585886	0.0004607	0.000512	18.77	11.02	1.7	up	Ta.9381
Ta.27834.1.S1_x_at	BQ160730	0.0004682	0.00052	24.17	44.12	0.55	down
Ta.2650.3.S1_a_at	CA680179	0.0004723	0.000524	20.81	11.44	1.82	up	Ta.9220	LOC780589	vacuolar proton-ATPase subunit A	780589
Ta.3927.1.S1_at	BT009095	0.0004862	0.000538	41.7	23.9	1.74	up	Ta.48442
Ta.25837.1.S1_at	CD453519	0.0005109	0.000565	35.14	17.73	1.98	up	Ta.25837	LOC100192143	WRKY6 transcription factor	100192143
Ta.28422.1.A1_s_at	BJ317142	0.0005341	0.00059	14.65	31.51	0.46	down	Ta.28422
Ta.12692.1.A1_at	CD900343	0.0005397	0.000595	28.57	15.65	1.83	up	Ta.35101
Ta.9122.2.S1_at	CA682556	0.0005455	0.0006	22.7	12.37	1.83	up	Ta.9122
TaAffx.82522.1.S1_at	CA675368	0.0005602	0.000616	31.08	16.08	1.93	up	Ta.46708
TaAffx.25386.1.S1_s_at	CA700938	0.0005752	0.000631	27.98	14.81	1.89	up
Ta.4355.1.S1_at	AJ579380	0.0005861	0.000642	19.78	10.6	1.87	up	Ta.50555	gs1	glutathione synthetase	543030
TaAffx.78570.1.S1_at	CA692312	0.0006471	0.000708	43.03	23.75	1.81	up	Ta.34032
TaAffx.37068.1.S1_x_at	CK163272	0.0006589	0.00072	15.25	28.64	0.53	down	Ta.33199
TaAffx.24586.1.S1_at	CA716620	0.0007047	0.000769	20.78	11.57	1.8	up	Ta.20568	LOC542958	sucrose-phosphate synthase 9	542958
Ta.28540.3.S1_a_at	CA654726	0.0007154	0.000779	45.36	24.96	1.82	up	Ta.28540
TaAffx.93334.1.S1_at	BJ222640	0.0007433	0.000809	21.39	10.71	2	up	Ta.34978
Ta.3171.1.S1_at	BJ246940	0.0007751	0.000842	12.98	23.34	0.56	down	Ta.3171
TaAffx.123812.1.S1_s_at	CA658075	0.0008747	0.000949	16.66	10.14	1.64	up	Ta.32769	AInv	alkaline invertase	100125737
TaAffx.86852.1.S1_at	CA599753	0.0008908	0.000965	30.25	16.76	1.8	up	Ta.45686
Ta.13701.1.S1_at	BQ280458	0.0009697	0.00105	20.18	12.47	1.62	up
Ta.16771.1.S1_at	CA612257	0.0009759	0.00105	13.02	21.98	0.59	down	Ta.16771
Ta.3784.1.S1_at	CD453769	0.0010552	0.00114	72.94	39.93	1.83	up	Ta.54366
Ta.9164.1.S1_at	BQ162613	0.0010894	0.00117	43.97	23.52	1.87	up	Ta.14967
Ta.17214.1.S1_at	CA618842	0.0011204	0.00121	25.57	44.21	0.58	down	Ta.39848
TaAffx.128828.2.S1_at	BQ608590	0.0011303	0.00121	77.37	42.95	1.8	up	Ta.56546
Ta.9890.1.A1_at	BQ243840	0.0011642	0.00125	17.97	30.71	0.59	down	Ta.9890
TaAffx.122942.1.S1_at	BE443526	0.0011845	0.00127	24.98	13.77	1.81	up
Ta.10471.1.S1_x_at	BJ297605	0.0012192	0.0013	66.41	42.36	1.57	up	Ta.54463
Ta.14641.1.S1_at	BJ214272	0.00127	0.00136	17.89	40.61	0.44	down
Ta.22487.3.S1_a_at	CA651571	0.0015033	0.0016	20.4	11.85	1.72	up	Ta.22487
TaAffx.132319.1.A1_at	CK212830	0.0015172	0.00162	20.87	11.72	1.78	up	Ta.33720
Ta.22021.1.A1_at	CK197679	0.0015775	0.00168	19.23	11.53	1.67	up	Ta.22021
Ta.30530.1.S1_s_at	BJ269772	0.0015864	0.00168	21.27	38.87	0.55	down	Ta.30530
TaAffx.9362.1.S1_at	CA600683	0.0023563	0.0025	20.55	12.06	1.7	up	Ta.1895
TaAffx.5526.1.S1_at	CA708036	0.002359	0.0025	84.14	49.86	1.69	up
TaAffx.4084.3.S1_at	BJ255634	0.0023882	0.00253	30.53	17.31	1.76	up	Ta.34217
Ta.9377.3.S1_at	CA599079	0.0026206	0.00277	19.48	11.61	1.68	up	Ta.55978
Ta.9399.2.S1_at	CA655691	0.0027308	0.00288	26.54	16.12	1.65	up
Ta.278.1.S1_x_at	AF384143	0.0030412	0.0032	15.9	10	1.59	up	Ta.278	LOC543422	pathogenesis-related protein 1	543422
TaAffx.129824.9.S1_x_at	CA674072	0.0034051	0.00358	26.5	46.3	0.57	down	Ta.58923
TaAffx.106762.1.S1_s_at	CA711961	0.0034147	0.00359	16.21	10	1.62	up
Ta.7339.1.S1_at	BJ228622	0.0047307	0.00496	10	14.76	0.68	down	Ta.7339	AGL13	MADS-box transcription factor TaAGL13	780636
TaAffx.38550.1.A1_at	BJ219501	0.0048367	0.00507	17.45	28.16	0.62	down	Ta.47647
Ta.28242.2.S1_x_at	CA630100	0.0054575	0.00571	20.73	34.1	0.61	down	Ta.55752
TaAffx.84987.1.S1_x_at	CA618996	0.006378	0.00666	24.86	15.59	1.59	up
TaAffx.123392.1.S1_at	CA606234	0.0066277	0.00691	37.2	22.5	1.65	up	Ta.40065
Ta.3354.1.S1_at	BJ210754	0.0067583	0.00704	17.87	28.92	0.62	down
Ta.11310.1.S1_at	CD893890	0.0069832	0.00726	47.85	30.5	1.57	up	Ta.11310
Ta.5558.1.S1_at	CK200351	0.0071651	0.00744	21.18	34.59	0.61	down	Ta.57501
TaAffx.29399.1.S1_at	CA643598	0.0076227	0.00791	17.21	11.51	1.49	up	Ta.9934
TaAffx.115997.3.S1_s_at	BQ608861	0.0076786	0.00795	19.12	11.9	1.61	up	Ta.40396
TaAffx.65171.2.S1_at	BJ258361	0.0080284	0.0083	20.24	12.95	1.56	up	Ta.53984
Ta.5650.3.S1_x_at	CA697655	0.0083555	0.00863	14.82	26.31	0.56	down	Ta.5650
Ta.12746.1.S1_at	CA633178	0.0108252	0.0112	12.24	19.02	0.64	down	Ta.12746
TaAffx.87058.1.S1_at	CA662968	0.0117721	0.0121	18.49	11.96	1.55	up	Ta.10063
TaAffx.132133.1.A1_at	CK207726	0.0123951	0.0128	26.29	17.08	1.54	up
TaAffx.129193.1.S1_s_at	CK200585	0.0134613	0.0138	21.84	14.32	1.52	up	Ta.40557
TaAffx.52427.1.S1_at	CA707957	0.0134744	0.0138	22.11	15.21	1.45	up
TaAffx.128491.1.S1_at	CF133318	0.0151145	0.0155	21.46	13.96	1.54	up	Ta.43275
Ta.23678.2.S1_x_at	BJ260485	0.0151486	0.0155	41.3	27.59	1.5	up	Ta.23678
Ta.7657.2.S1_a_at	CA637227	0.0151756	0.0155	21.04	12.98	1.62	up	Ta.7657
Ta.6325.1.S1_at	BJ302215	0.0160705	0.0164	10.33	14.44	0.72	down	Ta.6325
TaAffx.120096.1.S1_at	CD875509	0.0179295	0.0183	14.44	10	1.44	up	Ta.6432
Ta.19590.1.S1_s_at	BJ304903	0.0186618	0.019	15.51	10.51	1.48	up
TaAffx.110751.1.S1_x_at	CA685090	0.0202455	0.0206	40.8	22.86	1.78	up	Ta.19062
TaAffx.64719.1.A1_at	CK211127	0.0218294	0.0222	21.32	13.67	1.56	up	Ta.32671
TaAffx.15315.1.A1_at	CA722821	0.0282244	0.0286	22.41	15.78	1.42	up
Ta.14764.1.S1_at	CA684865	0.0294773	0.0298	24.33	13.96	1.74	up	Ta.14764
Ta.15067.1.S1_x_at	CD876309	0.0295589	0.0299	14.24	10	1.42	up	Ta.15067
TaAffx.79476.1.S1_s_at	CA714845	0.0333112	0.0336	13.77	10	1.38	up	Ta.8842
Ta.5177.1.A1_at	BJ283077	0.0446662	0.045	18.63	13.89	1.34	up	Ta.30608
Ta.7025.1.S1_at	CD452776	0.0492639	0.0496	14.27	20.04	0.71	down	Ta.56775
