# Supplementary material for: Comparative transcriptome analysis of wheat embryo and endosperm responses to ABA and H2O2 stresses during seed germination
Source: BMC Genomics. 2016 Feb 4;17:97. doi: 10.1186/s12864-016-2416-9 (PMC4743158; doi:10.1186/s12864-016-2416-9)
Supplement: Additional file 4: Table S3. — Primer sequences used for qRT-PCR analysis. (xlsx 10.8 KB) [file 12864_2016_2416_MOESM4_ESM.xlsx]

## Sheet: Additional file 4
Additional file 4: Gene description and their primer sequences used for quantitative RT-PCR(qRT-PCR)
Gene symbol	Gene symbol description	functional groups	Forward primers (5'-3')	Reverse primers (5'-3')	Normalized expression values
					Em_ABA_vs_CK	E_ABA_vs_CK	Em_H2O2_vs_CK	E_H2O2_vs_CK
CD491559	Glucose-1-phosphate adenylyltransferase	major CHO metabolism.synthesis.starch.AGPase	CCTGCACTTGAGAACCATGA	CTGGCCAAGATCCTCCATTA	0.63	-0.547	2.279	-2.691
CA498269	Alcohol dehydrogenase	fermentation.ADH	ATGGCAAGTCACGCTTCTCT	AGGGTTGATCTTGGCAACAC	0.069	0.024	0.621	-0.349
BJ249131	DNA binding / transcription factor	RNA.regulation of transcription.AP2/EREBP, APETALA2/Ethylene-responsive element binding protein family	TTCGTCTTGCTCGATACACG	AGATGGCCAGGAGGAAAGAT	1.313	-1.586	0.749	-1.013
AY485121.1	Expansin A1	cell wall.modification	CATCAACGGCCACTCCTACT	AAGGTGTTGCTCTGCCAGTT	0.286	0.047	0.542	0.096
AY543540.1	Expansin B2	cell wall.modification	TGCGGTTCATGCTACAAGAT	GAACTCGATGTCGATGATGC	1.411	0.058	2.286	-0.672
Y09916.1	Germin-like protein 4	stress.abiotic.unspecified	GGACCCACAAATATCCGATG	GCACTGGTCCTCCGTGTAAT	-0.913	-1.152	-0.536	-1.37
BQ170546	Nucleotide-sensitive chloride conductance regulator family protein	transport.unspecified anions	GGCACATCAGCTCTGGAAAT	TGACGACCTGAAAGACATCG	-0.176	-0.119	-0.657	-0.21
CA645154	12-oxophytodienoate reductase 1	hormone metabolism.jasmonate.synthesis-degradation.12-Oxo-PDA-reductase	TTCAAGGGCACCTTTATTGC	GACGGGATCGGAGATGTAGA	-0.48	-0.55	0.613	-0.135
CK198230	Phosphomannomutase	cell wall.precursor synthesis.phosphomannomutase	GGTGTCAGTGCTTCGTGAAA	TGATCATTGCCACCCTTGTA	-1.075	-1.332	-0.396	-1.176
